# Supplementary material for: Epidemiology of fractures and their treatment in Malawi: Results of a multicentre prospective registry study to guide orthopaedic care planning
Source: PLoS One. 2021 Aug 4;16(8):e0255052. doi: 10.1371/journal.pone.0255052 (PMC8336825; doi:10.1371/journal.pone.0255052)
Supplement: S1 Dataset — (CSV) [file pone.0255052.s001.csv]

	district	district_central	age	ageg2	sex	mech	occupation	education	referral	openfracture1	prox_radulna	midshaft_radulna	distal_radulna	prox_hum	midshaft_hum	sup_cond_hum	scapula	clavicle	inter_troc_fem	midshaft_fem	distal_fem	patella	tib_plat	tib_midshaft	tib_distal	ankle	spine	pelvisacetabulum	Hand	Foot	Craniofacial	POP	MUA_POP	MUA_Kwire	Debridement	ExFix	Skin_Traction	Skeletal_Traction	Nailing	Plate_Screws	operate	managed_by	outcome
1	Blantyre	Central	45	35-49	m	Traffic-related	other	No schooling/Pre school/Vocational	1	1	0	0	0	0	0	0	0	NA	0	0	0	NA	0	NA	1	0	NA	NA	0	0	0	1	NA	NA	1	1	NA	NA	NA	NA	0	Orthopaedic Surgeon	Admitted
2	Lilongwe	Central	50	NA	m	Traffic-related	Farmer	Primary	1	1	0	0	0	0	0	0	0	NA	0	0	0	NA	1	NA	NA	0	NA	NA	0	0	0	1	NA	NA	1	1	NA	NA	NA	NA	0	Orthopaedic Registrar	Admitted
3	Lilongwe	Central	35	35-49	m	Fall	Labourer	Primary	1	1	0	0	0	0	0	1	0	NA	0	0	0	NA	0	NA	NA	1	NA	NA	0	0	0	NA	NA	NA	1	1	NA	NA	NA	NA	1	OCO	Admitted
4	Lilongwe	Central	30	20-34	m	NA	Farmer	NA	1	1	0	0	0	0	0	1	0	NA	0	0	0	NA	0	NA	NA	1	NA	NA	0	0	0	NA	NA	NA	1	1	NA	NA	NA	NA	1	OCO	Admitted
5	Lilongwe	Central	75	50+	m	Fall	Small Scale Business	University/Tertiary	2	1	0	0	0	0	0	0	0	NA	0	0	0	NA	0	NA	NA	1	NA	NA	0	0	0	NA	NA	NA	1	1	NA	NA	NA	NA	1	OCO	Admitted
6	Lilongwe	Central	35	35-49	m	Assault/Domestic violence	other	NA	1	1	0	0	0	0	0	0	0	NA	0	0	0	NA	0	NA	NA	1	NA	NA	0	0	0	NA	NA	NA	1	1	NA	NA	NA	NA	1	OCO	Admitted
7	Lilongwe	Central	30	20-34	m	Traffic-related	Small Scale Business	Secondary	1	1	0	0	0	0	0	0	0	NA	0	0	0	NA	0	NA	NA	1	NA	NA	0	0	0	NA	NA	NA	1	1	NA	NA	NA	NA	1	Orthopaedic Registrar	Admitted
8	Lilongwe	Central	30	20-34	m	Traffic-related	Small Scale Business	NA	2	1	0	0	0	0	0	0	0	NA	0	0	0	NA	0	NA	NA	1	NA	NA	0	0	0	NA	NA	NA	1	1	NA	NA	NA	NA	1	OCO	Admitted
9	Blantyre	Central	15	19-Oct	m	Traffic-related	Minor/Child	Secondary	1	1	0	0	0	0	0	0	0	NA	0	0	0	NA	0	NA	NA	1	NA	NA	0	0	0	NA	NA	NA	1	1	NA	NA	NA	NA	1	Orthopaedic Surgeon	Admitted
10	Lilongwe	Central	NA	NA	m	Traffic-related	Labourer	Primary	2	1	0	0	0	0	0	0	0	NA	0	0	0	NA	0	NA	NA	1	NA	NA	0	0	0	NA	NA	NA	1	1	NA	NA	NA	NA	1	OCO	Admitted
11	Lilongwe	Central	NA	NA	m	Traffic-related	Labourer	Primary	2	1	0	0	0	0	0	0	0	NA	0	0	0	NA	0	NA	NA	1	NA	NA	0	0	0	NA	NA	NA	1	1	NA	NA	NA	NA	1	OCO	Admitted
12	Lilongwe	Central	45	35-49	f	Traffic-related	Self-employed	Secondary	1	1	0	0	0	0	0	0	0	NA	0	1	0	NA	0	NA	1	0	NA	NA	0	0	0	NA	NA	NA	1	1	1	NA	NA	NA	1	Orthopaedic Surgeon	Admitted
13	Blantyre	Central	10	19-Oct	m	Animal bite	Minor/Child	Primary	1	1	0	0	1	0	0	0	0	NA	0	0	0	NA	0	NA	1	0	NA	NA	0	0	0	NA	NA	NA	1	1	NA	NA	NA	NA	1	Orthopaedic Surgeon	Admitted
14	Lilongwe	Central	50	NA	m	NA	Farmer	Secondary	2	1	0	0	0	0	0	0	0	NA	0	0	0	NA	0	NA	1	0	NA	NA	0	0	0	NA	NA	NA	1	1	NA	NA	NA	NA	1	OCO	Admitted
15	Lilongwe	Central	50	NA	m	Traffic-related	Farmer	NA	2	1	0	0	0	0	0	0	0	NA	0	0	0	NA	0	NA	1	0	NA	NA	0	0	0	NA	NA	NA	1	1	NA	NA	NA	NA	1	Orthopaedic Surgeon	Admitted
16	Lilongwe	Central	45	35-49	m	Assault/Domestic violence	Small Scale Business	NA	1	1	0	0	0	0	0	0	0	NA	0	0	0	NA	0	NA	1	0	NA	NA	0	0	0	NA	NA	NA	1	1	NA	NA	NA	NA	1	Trainee OCO	Admitted
17	Blantyre	Central	40	35-49	m	Traffic-related	Small Scale Business	Primary	1	1	0	0	0	0	0	0	0	NA	0	0	0	NA	0	NA	1	0	NA	NA	0	0	0	NA	NA	NA	1	1	NA	NA	NA	NA	1	Orthopaedic Surgeon	Admitted
18	Blantyre	Central	40	35-49	m	Fall	Small Scale Business	Primary	2	1	0	0	0	0	0	0	0	NA	0	0	0	NA	0	NA	1	0	NA	NA	0	0	0	NA	NA	NA	1	1	NA	NA	NA	NA	1	Orthopaedic Surgeon	Admitted
19	Lilongwe	Central	40	35-49	m	Traffic-related	Small Scale Business	No schooling/Pre school/Vocational	2	1	0	0	0	0	0	0	0	NA	0	0	0	NA	0	NA	1	0	NA	NA	0	0	0	NA	NA	NA	1	1	NA	NA	NA	NA	1	OCO	Admitted
20	Lilongwe	Central	35	35-49	m	Traffic-related	Self-employed	Secondary	1	1	0	0	0	0	0	0	0	NA	0	0	0	NA	0	NA	1	0	NA	NA	0	0	0	NA	NA	NA	1	1	NA	NA	NA	NA	1	Orthopaedic Surgeon	Admitted
21	Lilongwe	Central	30	20-34	m	Assault/Domestic violence	NA	Secondary	1	1	0	0	0	0	0	0	0	NA	0	0	0	NA	0	NA	1	0	NA	NA	0	0	0	NA	NA	NA	1	1	NA	NA	NA	NA	1	OCO	Admitted
22	Lilongwe	Central	30	20-34	f	Traffic-related	Housewife	Secondary	1	1	0	0	0	0	0	0	0	NA	0	0	0	NA	0	NA	1	0	NA	NA	0	0	0	NA	NA	NA	1	1	NA	NA	NA	NA	1	Orthopaedic Surgeon	Admitted
23	Lilongwe	Central	30	20-34	m	Assault/Domestic violence	Self-employed	No schooling/Pre school/Vocational	1	1	0	0	0	0	0	0	0	NA	0	0	0	NA	0	NA	1	0	NA	NA	0	0	0	NA	NA	NA	1	1	NA	NA	NA	NA	1	Orthopaedic Surgeon	Admitted
24	Blantyre	Central	30	20-34	m	Traffic-related	Farmer	Primary	1	1	0	0	0	0	0	0	0	NA	0	0	0	NA	0	NA	1	0	NA	NA	0	0	0	NA	NA	NA	1	1	NA	NA	NA	NA	1	Orthopaedic Surgeon	Admitted
25	Lilongwe	Central	25	20-34	m	Assault/Domestic violence	NA	NA	2	1	0	0	0	0	0	0	0	NA	0	0	0	NA	0	NA	1	0	NA	NA	0	0	0	NA	NA	NA	1	1	NA	NA	NA	NA	1	OCO	Admitted
26	Lilongwe	Central	25	20-34	m	Traffic-related	unemployed	Secondary	1	1	0	0	0	0	0	0	0	NA	0	0	0	NA	0	NA	1	0	NA	NA	0	0	0	NA	NA	NA	1	1	NA	NA	NA	NA	1	Orthopaedic Surgeon	Admitted
27	Lilongwe	Central	25	20-34	m	Other	Office Worker	No schooling/Pre school/Vocational	1	1	0	0	0	0	0	0	0	NA	0	0	0	NA	0	NA	1	0	NA	NA	0	0	0	NA	NA	NA	1	1	NA	NA	NA	NA	1	Orthopaedic Surgeon	Admitted
28	Blantyre	Central	25	20-34	m	Fall	Small Scale Business	Secondary	2	1	0	0	0	0	0	0	0	NA	0	0	0	NA	0	NA	1	0	NA	NA	0	0	0	NA	NA	NA	1	1	NA	NA	NA	NA	1	Orthopaedic Surgeon	Admitted
29	Lilongwe	Central	20	20-34	m	Traffic-related	Farmer	NA	2	1	0	0	0	0	0	0	0	NA	0	0	0	NA	0	NA	1	0	NA	NA	0	0	0	NA	NA	NA	1	1	NA	NA	NA	NA	1	OCO	Admitted
30	Lilongwe	Central	20	20-34	m	Fall	Student	Secondary	2	1	0	0	0	0	0	0	0	NA	0	0	0	NA	0	NA	1	0	NA	NA	0	0	0	NA	NA	NA	1	1	NA	NA	NA	NA	1	OCO	Admitted
31	Lilongwe	Central	20	20-34	m	Fall	Student	Secondary	2	1	0	0	0	0	0	0	0	NA	0	0	0	NA	0	NA	1	0	NA	NA	0	0	0	NA	NA	NA	1	1	NA	NA	NA	NA	1	OCO	Admitted
32	Blantyre	Central	20	20-34	m	Traffic-related	Small Scale Business	Secondary	1	1	0	0	0	0	0	0	0	NA	0	0	0	NA	0	NA	1	0	NA	NA	0	0	0	NA	NA	NA	1	1	NA	NA	NA	NA	1	Orthopaedic Surgeon	Admitted
33	Lilongwe	Central	15	19-Oct	f	Traffic-related	Student	Secondary	1	1	0	0	0	0	0	0	0	NA	0	0	0	NA	0	NA	1	0	NA	NA	0	0	0	NA	NA	NA	1	1	NA	NA	NA	NA	1	Orthopaedic Surgeon	Admitted
34	Lilongwe	Central	70	50+	m	Traffic-related	Labourer	NA	1	1	0	0	0	0	0	0	0	NA	0	0	0	NA	0	1	NA	0	NA	NA	0	0	0	NA	NA	NA	1	1	NA	NA	NA	NA	1	OCO	Admitted
35	Blantyre	Central	45	35-49	m	Traffic-related	Small Scale Business	No schooling/Pre school/Vocational	2	1	0	0	0	0	0	0	0	NA	0	0	0	NA	0	1	NA	0	NA	NA	0	0	0	NA	NA	NA	1	1	NA	NA	NA	NA	1	Orthopaedic Surgeon	Admitted
36	Lilongwe	Central	45	35-49	m	Traffic-related	Labourer	NA	1	1	0	0	0	0	0	0	0	NA	0	0	0	NA	0	1	NA	0	NA	NA	0	0	0	NA	NA	NA	1	1	NA	NA	1	NA	1	OCO	Admitted
37	Lilongwe	Central	45	35-49	m	Sports	other	Secondary	1	1	0	0	0	0	0	0	0	NA	0	0	0	NA	0	1	NA	0	NA	NA	0	0	0	NA	NA	NA	1	1	NA	NA	NA	NA	1	Orthopaedic Surgeon	Admitted
38	Lilongwe	Central	40	35-49	m	Work-related	Office Worker	No schooling/Pre school/Vocational	1	1	0	0	0	0	0	0	0	NA	0	0	0	NA	0	1	NA	0	NA	NA	0	0	0	NA	NA	NA	1	1	NA	NA	NA	NA	1	Orthopaedic Surgeon	Admitted
39	Lilongwe	Central	35	35-49	m	Traffic-related	other	Secondary	1	1	0	0	0	0	0	0	0	NA	0	0	0	NA	0	1	NA	0	NA	NA	0	0	0	NA	NA	NA	1	1	NA	NA	NA	NA	1	OCO	Admitted
40	Lilongwe	Central	35	35-49	m	Traffic-related	Office Worker	No schooling/Pre school/Vocational	1	1	0	0	0	0	0	0	0	NA	0	0	0	NA	0	1	NA	0	NA	NA	0	0	0	NA	NA	NA	1	1	NA	NA	NA	NA	1	Orthopaedic Surgeon	Admitted
41	Lilongwe	Central	25	20-34	m	Traffic-related	Farmer	NA	2	1	0	0	0	0	0	0	0	NA	0	0	0	NA	0	1	NA	0	NA	NA	0	0	0	NA	NA	NA	1	1	NA	NA	NA	NA	1	OCO	Admitted
42	Blantyre	Central	20	20-34	m	Traffic-related	Small Scale Business	Primary	1	1	0	0	0	0	0	0	0	NA	0	0	0	NA	0	1	NA	0	NA	NA	0	0	0	NA	NA	NA	1	1	NA	NA	NA	NA	1	OCO	Admitted
43	Blantyre	Central	10	19-Oct	m	Traffic-related	Minor/Child	No schooling/Pre school/Vocational	1	1	0	0	0	0	0	0	0	NA	0	0	0	NA	0	1	NA	0	NA	NA	0	0	0	NA	NA	NA	1	1	NA	NA	NA	NA	1	Orthopaedic Surgeon	Admitted
44	Lilongwe	Central	60	50+	m	Traffic-related	Farmer	Primary	1	1	0	0	0	0	0	0	0	NA	0	1	0	NA	1	NA	NA	0	NA	NA	0	0	0	NA	NA	NA	1	1	NA	NA	1	NA	1	Orthopaedic Surgeon	Admitted
45	Lilongwe	Central	35	35-49	m	Traffic-related	Small Scale Business	NA	2	1	0	0	1	0	0	0	0	NA	0	0	0	NA	1	NA	NA	0	NA	NA	0	0	0	NA	NA	NA	1	1	NA	NA	NA	NA	1	OCO	Admitted
46	Lilongwe	Central	55	50+	m	Traffic-related	Farmer	No schooling/Pre school/Vocational	1	1	0	0	0	0	0	0	0	NA	0	0	0	NA	1	NA	NA	0	NA	NA	0	0	0	NA	NA	NA	1	1	NA	NA	NA	NA	1	OCO	Admitted
47	Lilongwe	Central	45	35-49	m	Traffic-related	other	NA	1	1	0	0	0	0	0	0	0	NA	0	0	0	NA	1	NA	NA	0	NA	NA	0	0	0	NA	NA	NA	1	1	NA	NA	NA	NA	1	OCO	Admitted
48	Lilongwe	Central	45	35-49	m	Assault/Domestic violence	Small Scale Business	Primary	2	1	0	0	0	0	0	0	0	NA	0	0	0	NA	1	NA	NA	0	NA	NA	0	0	0	NA	NA	NA	1	1	NA	NA	NA	NA	1	OCO	Admitted
49	Lilongwe	Central	35	35-49	m	Other	other	Primary	1	1	0	0	0	0	0	0	0	NA	0	0	0	NA	1	NA	NA	0	NA	NA	0	0	0	NA	NA	NA	1	1	NA	NA	NA	NA	1	Orthopaedic Registrar	Admitted
50	Lilongwe	Central	25	20-34	m	Traffic-related	Student	NA	2	1	0	0	0	0	0	0	0	NA	0	0	0	NA	1	NA	NA	0	NA	NA	0	0	0	NA	NA	NA	1	1	NA	NA	NA	NA	1	OCO	Admitted
51	Lilongwe	Central	20	20-34	m	Traffic-related	Student	Secondary	1	1	0	0	0	0	0	0	0	NA	0	0	0	NA	1	NA	NA	0	NA	NA	0	0	0	NA	NA	NA	1	1	NA	NA	NA	NA	1	OCO	Admitted
52	Lilongwe	Central	45	35-49	m	Fall	Small Scale Business	No schooling/Pre school/Vocational	2	1	0	0	0	0	0	0	0	NA	0	0	1	NA	0	NA	NA	0	NA	NA	0	0	0	NA	NA	NA	1	1	NA	NA	NA	NA	1	OCO	Admitted
53	Blantyre	Central	30	20-34	m	Traffic-related	NA	NA	1	1	0	0	0	0	0	0	0	NA	0	0	1	NA	0	NA	NA	0	NA	NA	0	0	0	NA	NA	NA	1	1	NA	NA	NA	NA	1	OCO	Admitted
54	Lilongwe	Central	30	20-34	m	NA	Office Worker	No schooling/Pre school/Vocational	1	1	0	0	0	0	0	0	0	NA	0	1	0	NA	0	NA	NA	0	NA	NA	0	0	0	NA	NA	NA	1	1	NA	NA	NA	NA	1	OCO	Admitted
55	Mangochi	District	30	20-34	m	Traffic-related	Student	Secondary	1	1	0	0	0	0	0	0	0	NA	0	1	0	NA	0	NA	NA	0	NA	NA	0	0	0	NA	NA	NA	1	1	NA	NA	NA	NA	1	OCO	Admitted
56	Blantyre	Central	35	35-49	m	Traffic-related	unemployed	Primary	1	1	0	0	0	0	0	0	0	NA	1	0	0	NA	0	NA	NA	0	NA	NA	0	0	0	NA	NA	NA	1	1	NA	NA	NA	NA	1	Orthopaedic Surgeon	Admitted
57	Mangochi	District	70	50+	f	Traffic-related	Farmer	Primary	1	1	0	0	1	0	0	0	0	NA	0	0	0	NA	0	NA	NA	0	NA	NA	0	0	0	NA	NA	NA	1	1	NA	NA	NA	NA	1	OCO	Admitted
58	Blantyre	Central	65	50+	m	Traffic-related	unemployed	No schooling/Pre school/Vocational	1	1	0	0	1	0	0	0	0	NA	0	0	0	NA	0	NA	NA	0	NA	NA	0	0	0	NA	NA	NA	1	1	NA	NA	NA	NA	1	Orthopaedic Surgeon	Admitted
59	Lilongwe	Central	50	NA	m	NA	Office Worker	University/Tertiary	1	1	0	0	1	0	0	0	0	NA	0	0	0	NA	0	NA	NA	0	NA	NA	0	0	0	NA	NA	NA	1	1	NA	NA	NA	NA	1	Orthopaedic Surgeon	Admitted
60	Lilongwe	Central	45	35-49	m	Assault/Domestic violence	Farmer	Primary	1	1	0	0	1	0	0	0	0	NA	0	0	0	NA	0	NA	NA	0	NA	NA	0	0	0	NA	NA	NA	1	1	NA	NA	NA	NA	1	Orthopaedic Surgeon	Admitted
61	Lilongwe	Central	NA	NA	m	Traffic-related	Small Scale Business	Secondary	1	1	0	1	0	0	0	0	0	NA	0	0	0	NA	0	NA	NA	0	NA	NA	0	0	0	NA	NA	NA	1	1	NA	NA	NA	NA	1	OCO	Admitted
62	Lilongwe	Central	40	35-49	m	Traffic-related	Small Scale Business	NA	2	1	0	0	0	0	0	1	0	NA	0	0	0	NA	0	NA	NA	0	NA	NA	0	0	0	NA	NA	NA	1	1	NA	NA	NA	NA	1	OCO	Admitted
63	Lilongwe	Central	35	35-49	m	Assault/Domestic violence	Small Scale Business	NA	1	1	0	0	0	0	0	1	0	NA	0	0	0	NA	0	NA	NA	0	NA	NA	0	0	0	NA	NA	NA	1	1	NA	NA	NA	NA	1	OCO	Admitted
64	Lilongwe	Central	35	35-49	m	Traffic-related	Student	Secondary	1	1	0	0	0	1	0	0	0	NA	0	0	0	NA	0	NA	NA	0	NA	NA	0	0	0	NA	NA	NA	1	1	NA	NA	NA	NA	1	OCO	Admitted
65	Blantyre	Central	30	20-34	m	Traffic-related	Student	Primary	1	1	0	0	0	1	0	0	0	NA	0	0	0	NA	0	NA	NA	0	NA	NA	0	0	0	NA	NA	NA	1	1	1	NA	NA	NA	1	OCO	Treated & sent home
66	Blantyre	Central	60	50+	m	Traffic-related	NA	NA	2	1	0	0	0	0	0	0	0	NA	0	0	0	NA	0	NA	NA	0	NA	NA	0	0	0	NA	NA	NA	1	1	NA	NA	NA	NA	1	OCO	Admitted
67	Blantyre	Central	50	NA	f	Traffic-related	NA	NA	2	1	0	0	0	0	0	0	0	NA	0	0	0	NA	0	NA	NA	0	NA	NA	0	0	0	NA	NA	NA	1	1	NA	NA	NA	NA	1	Orthopaedic Surgeon	Admitted
68	Lilongwe	Central	45	35-49	m	NA	Farmer	No schooling/Pre school/Vocational	1	1	0	0	0	0	0	0	0	NA	0	0	0	NA	0	NA	NA	0	NA	NA	0	0	0	NA	NA	NA	1	1	NA	NA	NA	NA	1	OCO	Admitted
69	Blantyre	Central	35	35-49	f	Traffic-related	NA	NA	2	1	0	0	0	0	0	0	0	NA	0	0	0	NA	0	NA	NA	0	NA	1	0	0	0	NA	NA	NA	1	1	NA	NA	NA	NA	1	OCO	Admitted
70	Lilongwe	Central	30	20-34	m	Assault/Domestic violence	Farmer	No schooling/Pre school/Vocational	1	1	0	0	0	0	0	0	0	NA	0	0	0	NA	0	NA	NA	0	NA	NA	0	0	0	NA	NA	NA	1	1	NA	NA	NA	NA	1	Orthopaedic Surgeon	Admitted
71	Blantyre	Central	30	20-34	m	Traffic-related	Farmer	Primary	2	1	0	0	0	0	0	0	0	NA	0	0	0	NA	0	NA	NA	0	NA	NA	0	0	0	NA	NA	NA	1	1	NA	NA	1	NA	1	Orthopaedic Surgeon	Admitted
72	Lilongwe	Central	25	20-34	m	NA	other	University/Tertiary	1	1	0	0	0	0	0	0	0	NA	0	0	0	NA	0	NA	NA	0	NA	NA	0	0	0	NA	NA	NA	1	1	1	NA	1	NA	1	Orthopaedic Surgeon	Admitted
73	Lilongwe	Central	25	20-34	m	Other	Office Worker	NA	2	1	0	0	0	0	0	0	0	NA	0	0	0	NA	0	NA	NA	0	NA	NA	0	0	0	NA	NA	NA	1	1	NA	NA	NA	NA	1	OCO	Admitted
74	Blantyre	Central	10	19-Oct	f	Fall	Minor/Child	No schooling/Pre school/Vocational	1	NA	0	0	1	0	0	0	0	NA	0	0	0	NA	0	1	NA	0	NA	NA	0	0	0	NA	1	NA	NA	1	NA	NA	NA	NA	0	OCO	Treated & sent home
75	Lilongwe	Central	NA	NA	m	Traffic-related	NA	Primary	1	NA	0	0	0	0	0	0	0	NA	0	0	0	NA	0	1	NA	0	NA	NA	0	0	0	NA	1	NA	NA	1	NA	NA	NA	NA	0	OCO	Admitted
76	Lilongwe	Central	50	NA	m	Traffic-related	Farmer	University/Tertiary	2	NA	0	0	0	0	0	1	0	NA	0	0	0	NA	0	NA	NA	0	NA	NA	0	0	0	NA	1	NA	NA	1	1	NA	NA	NA	0	OCO	Admitted
77	Lilongwe	Central	10	19-Oct	f	Fall	Student	Primary	1	NA	0	0	0	0	0	1	0	NA	0	0	0	NA	0	NA	NA	0	NA	NA	0	0	0	NA	1	NA	NA	1	NA	NA	NA	NA	0	OCO	Admitted
78	Lilongwe	Central	NA	NA	m	Fall	Farmer	No schooling/Pre school/Vocational	1	NA	0	0	0	0	0	0	0	NA	0	0	0	NA	0	NA	1	0	NA	NA	0	0	0	1	NA	NA	NA	1	NA	NA	NA	NA	0	OCO	Admitted
79	Lilongwe	Central	45	35-49	f	Traffic-related	Housewife	Primary	1	2	0	0	0	0	0	0	0	NA	0	0	0	NA	0	1	NA	0	NA	NA	0	0	0	1	NA	1	NA	1	NA	NA	NA	NA	0	OCO	Admitted
80	Lilongwe	Central	15	19-Oct	m	Fall	Student	Primary	2	NA	0	0	1	0	0	0	0	NA	0	0	0	NA	0	NA	NA	0	NA	NA	0	0	0	1	NA	NA	NA	1	NA	NA	NA	NA	0	OCO	Admitted
81	Lilongwe	Central	40	35-49	m	NA	Small Scale Business	No schooling/Pre school/Vocational	2	NA	0	1	0	0	0	0	0	NA	0	0	0	NA	0	NA	NA	0	NA	NA	0	0	0	1	NA	NA	NA	1	NA	NA	NA	NA	0	OCO	Admitted
82	Lilongwe	Central	35	35-49	m	Traffic-related	Small Scale Business	NA	1	NA	0	0	0	0	1	0	0	NA	0	0	0	NA	0	NA	NA	1	NA	NA	0	0	0	NA	NA	NA	NA	1	NA	NA	1	NA	1	OCO	Referred
83	Blantyre	Central	55	50+	m	Traffic-related	NA	NA	NA	NA	0	0	0	0	0	0	0	NA	0	0	0	NA	0	NA	NA	1	NA	NA	0	0	0	NA	NA	NA	NA	1	NA	NA	NA	NA	1	OCO	Admitted
84	Blantyre	Central	55	50+	m	Traffic-related	NA	NA	NA	NA	0	0	0	0	0	0	0	NA	0	0	0	NA	0	NA	NA	1	NA	NA	0	0	0	NA	NA	NA	NA	1	NA	NA	NA	NA	1	Orthopaedic Surgeon	Admitted
85	Blantyre	Central	45	35-49	m	Traffic-related	Small Scale Business	Primary	NA	NA	0	0	0	0	0	0	0	NA	0	0	0	NA	0	NA	NA	1	NA	NA	0	0	0	NA	NA	NA	NA	1	NA	NA	NA	NA	1	Orthopaedic Registrar	Admitted
86	Blantyre	Central	40	35-49	m	Traffic-related	Farmer	Primary	1	2	0	0	0	0	0	0	0	NA	0	0	0	NA	0	NA	NA	1	NA	NA	0	0	0	NA	NA	NA	NA	1	NA	NA	NA	NA	1	Orthopaedic Surgeon	Admitted
87	Blantyre	Central	40	35-49	m	Work-related	Labourer	Primary	1	NA	0	0	0	0	0	0	0	NA	0	0	0	NA	0	NA	NA	1	NA	NA	0	0	0	NA	NA	NA	NA	1	NA	NA	NA	NA	1	Orthopaedic Registrar	Admitted
88	Blantyre	Central	35	35-49	m	Traffic-related	NA	Primary	2	NA	0	0	0	0	0	0	0	NA	0	0	0	NA	0	NA	NA	1	NA	NA	0	0	0	NA	NA	NA	NA	1	NA	NA	NA	NA	1	Orthopaedic Registrar	Admitted
89	Lilongwe	Central	35	35-49	m	Fall	other	No schooling/Pre school/Vocational	1	2	0	0	0	0	0	0	0	NA	0	0	0	NA	0	NA	NA	1	NA	NA	0	0	0	NA	NA	NA	NA	1	NA	NA	NA	NA	1	Orthopaedic Registrar	Admitted
90	Lilongwe	Central	25	20-34	f	Assault/Domestic violence	Housewife	Primary	1	NA	0	0	0	0	0	0	0	NA	0	0	0	NA	0	NA	NA	1	NA	NA	0	0	0	NA	NA	NA	NA	1	NA	NA	NA	NA	1	OCO	Treated & sent home
91	Blantyre	Central	25	20-34	f	Fall	Housewife	Secondary	1	NA	0	0	0	0	0	0	0	NA	0	0	0	NA	0	NA	NA	1	NA	NA	0	0	0	NA	NA	NA	NA	1	NA	NA	NA	NA	1	Orthopaedic Surgeon	Treated & sent home
92	Blantyre	Central	65	50+	m	Fall	unemployed	Primary	1	NA	0	0	0	0	0	0	0	NA	0	1	0	NA	0	NA	1	0	NA	NA	0	0	0	NA	NA	NA	NA	1	1	NA	NA	NA	1	OCO	Admitted
93	Lilongwe	Central	55	50+	m	NA	other	No schooling/Pre school/Vocational	1	1	0	0	0	0	0	0	0	NA	0	1	0	NA	0	NA	1	0	NA	NA	0	0	0	NA	NA	NA	NA	1	NA	NA	NA	NA	1	Orthopaedic Registrar	Admitted
94	Lilongwe	Central	50	NA	m	Traffic-related	other	No schooling/Pre school/Vocational	1	1	0	0	0	0	0	0	0	NA	0	0	0	NA	0	NA	1	0	NA	NA	0	0	0	NA	NA	NA	NA	1	NA	NA	NA	NA	1	Orthopaedic Registrar	Admitted
95	Lilongwe	Central	50	NA	m	Traffic-related	Farmer	University/Tertiary	1	NA	0	0	0	0	0	0	0	NA	0	0	0	NA	0	NA	1	0	NA	NA	0	0	0	NA	NA	NA	NA	1	NA	NA	NA	NA	1	OCO	Admitted
96	Lilongwe	Central	40	35-49	m	Work-related	Farmer	NA	2	NA	0	0	0	0	0	0	0	NA	0	0	0	NA	0	NA	1	0	NA	NA	0	0	0	NA	NA	NA	NA	1	NA	NA	NA	NA	1	OCO	Admitted
97	Blantyre	Central	35	35-49	m	Other	NA	NA	2	NA	0	0	0	0	0	0	0	NA	0	0	0	NA	0	NA	1	0	NA	NA	0	0	0	NA	NA	NA	NA	1	NA	NA	NA	NA	1	Orthopaedic Surgeon	Admitted
98	Lilongwe	Central	35	35-49	m	Traffic-related	Small Scale Business	Primary	2	NA	0	0	0	0	0	0	0	NA	0	0	0	NA	0	NA	1	0	NA	NA	0	0	0	NA	NA	NA	NA	1	NA	NA	NA	NA	1	OCO	Admitted
99	Blantyre	Central	35	35-49	m	Traffic-related	Small Scale Business	Primary	2	NA	0	0	0	0	0	0	0	NA	0	0	0	NA	0	NA	1	0	NA	NA	0	0	0	NA	NA	NA	NA	1	NA	NA	NA	NA	1	Orthopaedic Registrar	Admitted
100	Lilongwe	Central	30	20-34	m	Traffic-related	Farmer	NA	NA	NA	0	0	0	0	0	0	0	NA	0	0	0	NA	0	NA	1	0	NA	NA	0	0	0	NA	NA	NA	NA	1	NA	NA	NA	NA	1	OCO	Admitted
101	Lilongwe	Central	30	20-34	m	NA	NA	Secondary	2	NA	0	0	0	0	0	0	0	NA	0	0	0	NA	0	NA	1	0	NA	NA	0	0	0	NA	NA	NA	NA	1	NA	NA	NA	NA	1	OCO	Admitted
102	Blantyre	Central	30	20-34	m	Traffic-related	NA	NA	2	NA	0	0	0	0	0	0	0	NA	0	0	0	NA	0	NA	1	0	NA	NA	0	0	0	NA	NA	NA	NA	1	NA	NA	NA	NA	1	OCO	Admitted
103	Blantyre	Central	25	20-34	m	Traffic-related	unemployed	No schooling/Pre school/Vocational	1	1	0	0	0	0	0	0	0	NA	0	0	0	NA	0	NA	1	0	NA	NA	0	0	0	NA	NA	NA	NA	1	NA	NA	NA	NA	1	Orthopaedic Surgeon	Admitted
104	Lilongwe	Central	25	20-34	m	Traffic-related	Small Scale Business	Primary	1	NA	0	0	0	0	0	0	0	NA	0	0	0	NA	0	NA	1	0	NA	NA	0	0	0	NA	NA	NA	NA	1	NA	NA	NA	NA	1	OCO	Admitted
105	Blantyre	Central	25	20-34	m	Work-related	Small Scale Business	Secondary	1	NA	0	0	0	0	0	0	0	NA	0	0	0	NA	0	NA	1	0	NA	NA	0	0	0	NA	NA	NA	NA	1	NA	NA	NA	NA	1	OCO	Treated & sent home
106	Lilongwe	Central	25	20-34	m	Sports	Student	Secondary	1	NA	0	0	0	0	0	0	0	NA	0	0	0	NA	0	NA	1	0	NA	NA	0	0	0	NA	NA	NA	NA	1	NA	NA	NA	NA	1	OCO	Admitted
107	Lilongwe	Central	20	20-34	m	NA	Student	NA	1	NA	0	0	0	0	0	0	0	NA	0	0	0	NA	0	NA	1	0	NA	NA	0	0	0	NA	NA	NA	NA	1	NA	NA	NA	NA	1	OCO	Admitted
108	Mangochi	District	15	19-Oct	f	Traffic-related	Student	Primary	2	NA	0	0	0	0	0	0	0	NA	0	0	0	NA	0	NA	1	0	NA	NA	0	0	0	NA	NA	NA	NA	1	NA	NA	NA	NA	1	OCO	Admitted
109	Blantyre	Central	10	19-Oct	m	Traffic-related	Minor/Child	No schooling/Pre school/Vocational	1	1	0	0	0	0	0	0	0	NA	0	0	0	NA	0	NA	1	0	NA	NA	0	0	0	NA	NA	NA	NA	1	NA	NA	NA	NA	1	Orthopaedic Surgeon	Admitted
110	Blantyre	Central	5	00-09	m	Fall	Minor/Child	No schooling/Pre school/Vocational	2	1	0	0	0	0	0	0	0	NA	0	0	0	NA	0	NA	1	0	NA	NA	0	0	0	NA	NA	NA	NA	1	NA	NA	NA	NA	1	Orthopaedic Surgeon	Admitted
111	Blantyre	Central	45	35-49	m	Traffic-related	NA	NA	2	1	0	0	0	0	0	0	0	NA	1	0	0	NA	0	1	NA	0	NA	NA	0	0	0	NA	NA	NA	NA	1	NA	NA	NA	NA	1	Orthopaedic Surgeon	Admitted
112	Lilongwe	Central	40	35-49	m	Assault/Domestic violence	unemployed	Secondary	1	NA	0	0	1	0	0	0	0	NA	0	0	0	NA	0	1	NA	0	NA	NA	0	1	0	NA	NA	NA	NA	1	NA	NA	NA	NA	1	OCO	Admitted
113	Lilongwe	Central	55	50+	m	Traffic-related	Small Scale Business	Primary	2	NA	0	0	0	0	0	0	0	NA	0	0	0	NA	0	1	NA	0	NA	NA	0	0	0	NA	NA	NA	NA	1	NA	NA	NA	NA	1	OCO	Treated & sent home
114	Lilongwe	Central	50	NA	m	Traffic-related	other	Primary	2	NA	0	0	0	0	0	0	0	NA	0	0	0	NA	0	1	NA	0	NA	NA	0	0	0	NA	NA	NA	NA	1	NA	NA	NA	NA	1	OCO	Admitted
115	Blantyre	Central	50	NA	m	Fall	Office Worker	University/Tertiary	1	1	0	0	0	0	0	0	0	NA	0	0	0	NA	0	1	NA	0	NA	NA	0	0	0	NA	NA	NA	NA	1	NA	NA	NA	NA	1	Orthopaedic Surgeon	Admitted
116	Lilongwe	Central	45	35-49	f	Traffic-related	Farmer	Primary	1	NA	0	0	0	0	0	0	0	NA	0	0	0	NA	0	1	NA	0	NA	NA	0	0	0	NA	NA	NA	NA	1	NA	NA	NA	NA	1	OCO	Admitted
117	Lilongwe	Central	45	35-49	f	Traffic-related	Office Worker	Secondary	2	NA	0	0	0	0	0	0	0	NA	0	0	0	NA	0	1	NA	0	NA	NA	0	0	0	NA	NA	NA	NA	1	NA	NA	NA	NA	1	OCO	Admitted
118	Blantyre	Central	45	35-49	m	Traffic-related	NA	Secondary	1	NA	0	0	0	0	0	0	0	NA	0	0	0	NA	0	1	NA	0	NA	NA	0	0	0	NA	NA	NA	NA	1	NA	NA	NA	NA	1	Orthopaedic Surgeon	Admitted
119	Lilongwe	Central	45	35-49	m	Work-related	Self-employed	Secondary	1	NA	0	0	0	0	0	0	0	NA	0	0	0	NA	0	1	NA	0	NA	NA	0	0	0	NA	NA	NA	NA	1	NA	NA	NA	NA	1	Orthopaedic Registrar	Admitted
120	Lilongwe	Central	45	35-49	f	NA	Self-employed	Primary	1	NA	0	0	0	0	0	0	0	NA	0	0	0	NA	0	1	NA	0	NA	NA	0	0	0	NA	NA	NA	NA	1	NA	NA	NA	NA	1	OCO	Admitted
121	Blantyre	Central	40	35-49	f	Traffic-related	Small Scale Business	NA	2	1	0	0	0	0	0	0	0	NA	0	0	0	NA	0	1	NA	0	NA	NA	0	0	0	NA	NA	NA	NA	1	NA	NA	NA	NA	1	Orthopaedic Registrar	Admitted
122	Lilongwe	Central	30	20-34	m	Traffic-related	Small Scale Business	University/Tertiary	1	NA	0	0	0	0	0	0	0	NA	0	0	0	NA	0	1	NA	0	NA	NA	0	0	0	NA	NA	NA	NA	1	NA	NA	NA	NA	1	OCO	Admitted
123	Lilongwe	Central	30	20-34	f	Traffic-related	Labourer	Secondary	1	NA	0	0	0	0	0	0	0	NA	0	0	0	NA	0	1	NA	0	NA	NA	0	0	0	NA	NA	NA	NA	1	NA	NA	NA	NA	1	OCO	Admitted
124	Lilongwe	Central	25	20-34	m	NA	Small Scale Business	NA	2	NA	0	0	0	0	0	0	0	NA	0	0	0	NA	0	1	NA	0	NA	NA	0	0	0	NA	NA	NA	NA	1	NA	NA	NA	NA	1	OCO	Admitted
125	Blantyre	Central	25	20-34	m	Traffic-related	NA	NA	1	1	0	0	0	0	0	0	0	NA	0	0	0	NA	0	1	NA	0	NA	NA	0	0	0	NA	NA	NA	NA	1	NA	NA	NA	NA	1	Orthopaedic Surgeon	Admitted
126	Blantyre	Central	25	20-34	m	Fall	Labourer	Primary	2	NA	0	0	0	0	0	0	0	NA	0	0	0	NA	0	1	NA	0	NA	NA	0	0	0	NA	NA	NA	NA	1	NA	NA	NA	NA	1	Orthopaedic Surgeon	Admitted
127	Lilongwe	Central	NA	NA	m	Traffic-related	Labourer	Primary	1	NA	0	0	0	0	0	0	0	NA	0	0	0	NA	0	1	NA	0	NA	NA	0	0	0	NA	NA	NA	NA	1	NA	NA	NA	NA	1	OCO	Admitted
128	Lilongwe	Central	NA	NA	m	NA	NA	NA	2	NA	1	0	0	0	0	0	0	NA	0	0	0	NA	1	NA	NA	0	NA	NA	0	0	0	NA	NA	NA	NA	1	NA	NA	NA	NA	1	Orthopaedic Surgeon	Admitted
129	Lilongwe	Central	75	50+	m	Traffic-related	Farmer	No schooling/Pre school/Vocational	2	NA	0	0	0	0	0	0	0	NA	0	0	0	NA	1	NA	NA	0	NA	NA	0	0	0	NA	NA	NA	NA	1	NA	NA	NA	NA	1	OCO	Admitted
130	Blantyre	Central	45	35-49	m	Fall	Farmer	Primary	2	1	0	0	0	0	0	0	0	NA	0	0	0	NA	1	NA	NA	0	NA	NA	0	0	0	NA	NA	NA	NA	1	NA	NA	NA	NA	1	Orthopaedic Registrar	Admitted
131	Lilongwe	Central	45	35-49	f	NA	Farmer	Primary	1	NA	0	0	0	0	0	0	0	NA	0	0	0	NA	1	NA	NA	0	NA	NA	0	0	0	NA	NA	NA	NA	1	NA	NA	NA	NA	1	OCO	Admitted
132	Lilongwe	Central	45	35-49	m	Fall	Small Scale Business	No schooling/Pre school/Vocational	1	2	0	0	0	0	0	0	0	NA	0	0	0	NA	1	NA	NA	0	NA	NA	0	0	0	NA	NA	NA	NA	1	NA	NA	NA	NA	1	Orthopaedic Registrar	Admitted
133	Blantyre	Central	40	35-49	m	Fall	other	NA	2	NA	0	0	0	0	0	0	0	NA	0	0	0	NA	1	NA	NA	0	NA	NA	0	0	0	NA	NA	NA	NA	1	NA	NA	NA	NA	1	Orthopaedic Registrar	Admitted
134	Blantyre	Central	35	35-49	f	Fall	Self-employed	Secondary	2	NA	0	0	0	0	0	0	0	NA	0	0	0	NA	1	NA	NA	0	NA	NA	0	0	0	NA	NA	NA	NA	1	NA	NA	NA	NA	1	Orthopaedic Surgeon	Admitted
135	Blantyre	Central	35	35-49	m	Other	NA	NA	1	NA	0	0	0	0	0	0	0	NA	0	0	0	NA	1	NA	NA	0	NA	NA	0	0	0	NA	NA	NA	NA	1	NA	NA	NA	NA	1	Orthopaedic Surgeon	Admitted
136	Blantyre	Central	30	20-34	m	Traffic-related	Small Scale Business	Secondary	2	NA	0	0	0	0	0	0	0	NA	0	0	0	NA	1	NA	NA	0	NA	NA	0	0	0	NA	NA	NA	NA	1	NA	NA	NA	NA	1	Orthopaedic Surgeon	Admitted
137	Lilongwe	Central	30	20-34	f	Traffic-related	Self-employed	Secondary	1	NA	0	0	0	0	0	0	0	NA	0	0	0	NA	1	NA	NA	0	NA	NA	0	0	0	NA	NA	NA	NA	1	NA	NA	NA	NA	1	OCO	Admitted
138	Blantyre	Central	30	20-34	m	Traffic-related	NA	Secondary	1	NA	0	0	0	0	0	0	0	NA	0	0	0	NA	1	NA	NA	0	NA	NA	0	0	0	NA	NA	NA	NA	1	NA	NA	NA	NA	1	Orthopaedic Registrar	Admitted
139	Blantyre	Central	25	20-34	m	Traffic-related	Small Scale Business	Primary	1	NA	0	0	0	0	0	0	0	NA	0	0	0	NA	1	NA	NA	0	NA	NA	0	0	0	NA	NA	NA	NA	1	NA	NA	NA	NA	1	OCO	Treated & sent home
140	Blantyre	Central	25	20-34	m	Fall	Labourer	Primary	2	NA	0	0	0	0	0	0	0	NA	0	0	0	NA	1	NA	NA	0	NA	NA	0	0	0	NA	NA	NA	NA	1	NA	NA	NA	NA	1	Orthopaedic Registrar	Admitted
141	Blantyre	Central	20	20-34	m	Fall	NA	NA	2	NA	0	0	0	0	0	0	0	NA	0	0	0	NA	1	NA	NA	0	NA	NA	0	0	0	NA	NA	NA	NA	1	NA	NA	NA	NA	1	Orthopaedic Surgeon	Admitted
142	Blantyre	Central	40	35-49	m	Assault/Domestic violence	NA	NA	2	1	0	0	0	0	0	0	0	NA	0	0	0	1	0	NA	NA	0	NA	NA	0	0	0	NA	NA	NA	NA	1	NA	NA	NA	NA	1	Orthopaedic Surgeon	Admitted
143	Lilongwe	Central	65	50+	f	Fall	Housewife	Primary	1	2	0	0	0	0	0	0	0	NA	0	0	1	NA	0	NA	NA	0	NA	NA	0	0	0	NA	NA	NA	NA	1	NA	NA	1	NA	1	Orthopaedic Registrar	Admitted
144	Blantyre	Central	50	NA	m	Traffic-related	Farmer	Primary	2	NA	0	0	0	0	0	0	0	NA	0	0	1	NA	0	NA	NA	0	NA	NA	0	0	0	NA	NA	NA	NA	1	NA	NA	NA	NA	1	OCO	Admitted
145	Lilongwe	Central	25	20-34	m	Traffic-related	Farmer	Primary	1	NA	0	0	0	0	0	0	0	NA	0	0	1	NA	0	NA	NA	0	NA	NA	0	0	0	NA	NA	NA	NA	1	NA	NA	NA	1	1	OCO	Admitted
146	Nkhata Bay	NA	20	20-34	m	Fall	Student	Primary	1	NA	0	0	0	0	0	0	0	NA	0	0	1	NA	0	NA	NA	0	NA	NA	0	0	0	NA	NA	NA	NA	1	NA	1	NA	NA	1	OCO	Admitted
147	Lilongwe	Central	20	20-34	m	Sports	Student	Secondary	1	2	0	0	0	0	0	0	0	NA	0	0	1	NA	0	NA	NA	0	NA	NA	0	0	0	NA	NA	NA	NA	1	NA	NA	1	NA	1	Orthopaedic Registrar	Admitted
148	Mangochi	District	15	19-Oct	m	Fall	Student	Primary	2	NA	0	0	0	0	0	0	0	NA	0	0	1	NA	0	NA	NA	0	NA	NA	0	0	0	NA	NA	NA	NA	1	NA	NA	NA	NA	1	OCO	Admitted
149	Lilongwe	Central	15	19-Oct	m	Traffic-related	Student	Primary	1	NA	0	0	0	0	0	0	0	NA	0	0	1	NA	0	NA	NA	0	NA	NA	0	0	0	NA	NA	NA	NA	1	NA	NA	NA	NA	1	OCO	Admitted
150	Lilongwe	Central	10	19-Oct	m	Fall	Minor/Child	No schooling/Pre school/Vocational	1	NA	0	0	0	0	0	0	0	NA	0	0	1	NA	0	NA	NA	0	NA	NA	0	0	0	NA	NA	NA	NA	1	NA	NA	NA	NA	1	OCO	Treated & sent home
151	Mangochi	District	10	19-Oct	f	Fall	Minor/Child	No schooling/Pre school/Vocational	2	NA	0	0	0	0	0	0	0	NA	0	0	1	NA	0	NA	NA	0	NA	NA	0	0	0	NA	NA	NA	NA	1	NA	NA	NA	NA	1	OCO	Admitted
152	Mangochi	District	5	00-09	m	Fall	Minor/Child	No schooling/Pre school/Vocational	2	NA	0	0	0	0	0	0	0	NA	0	0	1	NA	0	NA	NA	0	NA	NA	0	0	0	NA	NA	NA	NA	1	NA	NA	NA	NA	1	OCO	Admitted
153	Mangochi	District	5	00-09	m	Fall	Minor/Child	No schooling/Pre school/Vocational	2	NA	0	0	0	0	0	0	0	NA	0	0	1	NA	0	NA	NA	0	NA	NA	0	0	0	NA	NA	NA	NA	1	NA	NA	NA	NA	1	OCO	Admitted
154	Lilongwe	Central	80	50+	m	Fall	Farmer	Primary	1	NA	0	0	0	0	0	0	0	NA	0	1	0	NA	0	NA	NA	0	NA	NA	0	0	0	NA	NA	NA	NA	1	NA	NA	NA	NA	1	OCO	Admitted
155	Lilongwe	Central	75	50+	m	Fall	other	Primary	1	NA	0	0	0	0	0	0	0	NA	0	1	0	NA	0	NA	NA	0	NA	NA	0	0	0	NA	NA	NA	NA	1	NA	NA	NA	NA	1	OCO	Admitted
156	Lilongwe	Central	60	50+	f	Fall	Housewife	Primary	2	NA	0	0	0	0	0	0	0	NA	0	1	0	NA	0	NA	NA	0	NA	NA	0	0	0	NA	NA	NA	NA	1	NA	NA	NA	NA	1	OCO	Admitted
157	Lilongwe	Central	60	50+	m	Traffic-related	Farmer	No schooling/Pre school/Vocational	1	NA	0	0	0	0	0	0	0	NA	0	1	0	NA	0	NA	NA	0	NA	NA	0	0	0	NA	NA	NA	NA	1	NA	NA	NA	NA	1	OCO	Admitted
158	Blantyre	Central	55	50+	m	Assault/Domestic violence	other	Secondary	2	NA	0	0	0	0	0	0	0	NA	0	1	0	NA	0	NA	NA	0	NA	NA	0	0	0	NA	NA	NA	NA	1	NA	NA	NA	NA	1	OCO	Treated & sent home
159	Lilongwe	Central	50	NA	m	Traffic-related	Farmer	Primary	1	NA	0	0	0	0	0	0	0	NA	0	1	0	NA	0	NA	NA	0	NA	NA	0	0	0	NA	NA	NA	NA	1	NA	NA	1	NA	1	OCO	Admitted
160	Blantyre	Central	40	35-49	m	Assault/Domestic violence	Self-employed	Primary	1	NA	0	0	0	0	0	0	0	NA	0	1	0	NA	0	NA	NA	0	NA	NA	0	0	0	NA	NA	NA	NA	1	NA	NA	NA	NA	1	Orthopaedic Registrar	Admitted
161	Lilongwe	Central	40	35-49	m	Fall	Farmer	Primary	1	NA	0	0	0	0	0	0	0	NA	0	1	0	NA	0	NA	NA	0	NA	NA	0	0	0	NA	NA	NA	NA	1	NA	NA	NA	NA	1	OCO	Admitted
162	Lilongwe	Central	40	35-49	m	Work-related	other	No schooling/Pre school/Vocational	1	2	0	0	0	0	0	0	0	NA	0	1	0	NA	0	NA	NA	0	NA	NA	0	0	0	NA	NA	NA	NA	1	1	NA	NA	NA	1	Orthopaedic Registrar	Admitted
163	Lilongwe	Central	35	35-49	m	Traffic-related	Farmer	No schooling/Pre school/Vocational	1	2	0	0	0	0	0	0	0	NA	0	1	0	NA	0	NA	NA	0	NA	NA	0	0	0	NA	NA	NA	NA	1	1	NA	NA	NA	1	Orthopaedic Registrar	Admitted
164	Lilongwe	Central	30	20-34	m	Fall	other	No schooling/Pre school/Vocational	2	NA	0	0	0	0	0	0	0	NA	0	1	0	NA	0	NA	NA	0	NA	NA	0	0	0	NA	NA	NA	NA	1	NA	NA	NA	NA	1	OCO	Admitted
165	Lilongwe	Central	30	20-34	m	Traffic-related	Small Scale Business	No schooling/Pre school/Vocational	1	NA	0	0	0	0	0	0	0	NA	0	1	0	NA	0	NA	NA	0	NA	NA	0	0	0	NA	NA	NA	NA	1	NA	NA	NA	NA	1	OCO	Admitted
166	Lilongwe	Central	30	20-34	m	Traffic-related	Small Scale Business	Primary	1	NA	0	0	0	0	0	0	0	NA	0	1	0	NA	0	NA	NA	0	NA	NA	0	0	0	NA	NA	NA	NA	1	NA	NA	NA	NA	1	OCO	Admitted
167	Lilongwe	Central	30	20-34	m	Traffic-related	Small Scale Business	Secondary	1	NA	0	0	0	0	0	0	0	NA	0	1	0	NA	0	NA	NA	0	NA	NA	0	0	0	NA	NA	NA	NA	1	NA	NA	NA	NA	1	OCO	Admitted
168	Lilongwe	Central	30	20-34	m	Traffic-related	Small Scale Business	Primary	1	NA	0	0	0	0	0	0	0	NA	0	1	0	NA	0	NA	NA	0	NA	NA	0	0	0	NA	NA	NA	NA	1	NA	NA	NA	NA	1	OCO	Admitted
169	Lilongwe	Central	25	20-34	m	Traffic-related	Small Scale Business	Secondary	2	NA	0	0	0	0	0	0	0	NA	0	1	0	NA	0	NA	NA	0	NA	NA	0	0	0	NA	NA	NA	NA	1	NA	NA	NA	NA	1	OCO	Admitted
170	Nkhata Bay	NA	20	20-34	m	Fall	Student	Primary	1	NA	0	0	0	0	0	0	0	NA	0	1	0	NA	0	NA	NA	0	NA	NA	0	0	0	NA	NA	NA	NA	1	NA	NA	NA	NA	1	OCO	Admitted
171	Lilongwe	Central	15	19-Oct	m	Fall	Student	Primary	1	NA	0	0	0	0	0	0	0	NA	0	1	0	NA	0	NA	NA	0	NA	NA	0	0	0	NA	NA	NA	NA	1	NA	NA	NA	NA	1	OCO	Admitted
172	Lilongwe	Central	15	19-Oct	m	Traffic-related	Student	Primary	1	NA	0	0	0	0	0	0	0	NA	0	1	0	NA	0	NA	NA	0	NA	NA	0	0	0	NA	NA	NA	NA	1	NA	NA	NA	NA	1	OCO	Admitted
173	Lilongwe	Central	10	19-Oct	m	Traffic-related	Student	Primary	2	NA	0	0	0	0	0	0	0	NA	0	1	0	NA	0	NA	NA	0	NA	NA	0	0	0	NA	NA	NA	NA	1	NA	NA	NA	NA	1	OCO	Admitted
174	Blantyre	Central	10	19-Oct	m	Fall	Student	Primary	1	NA	0	0	0	0	0	0	0	NA	0	1	0	NA	0	NA	NA	0	NA	NA	0	0	0	NA	NA	NA	NA	1	NA	NA	NA	NA	1	OCO	Admitted
175	Nkhata Bay	NA	10	19-Oct	m	Fall	Minor/Child	No schooling/Pre school/Vocational	1	NA	0	0	0	0	0	0	0	NA	0	1	0	NA	0	NA	NA	0	NA	NA	0	0	0	NA	NA	NA	NA	1	NA	NA	NA	NA	1	OCO	Admitted
176	Lilongwe	Central	10	19-Oct	f	Fall	Minor/Child	No schooling/Pre school/Vocational	1	NA	0	0	0	0	0	0	0	NA	0	1	0	NA	0	NA	NA	0	NA	NA	0	0	0	NA	NA	NA	NA	1	NA	NA	NA	NA	1	OCO	Admitted
177	Lilongwe	Central	10	19-Oct	f	Other	Minor/Child	Primary	1	NA	0	0	0	0	0	0	0	NA	0	1	0	NA	0	NA	NA	0	NA	NA	0	0	0	NA	NA	NA	NA	1	NA	NA	NA	NA	1	OCO	Admitted
178	Lilongwe	Central	5	00-09	f	Fall	Minor/Child	No schooling/Pre school/Vocational	2	NA	0	0	0	0	0	0	0	NA	0	1	0	NA	0	NA	NA	0	NA	NA	0	0	0	NA	NA	NA	NA	1	NA	NA	NA	NA	1	OCO	Admitted
179	Lilongwe	Central	5	00-09	m	Fall	Minor/Child	No schooling/Pre school/Vocational	1	NA	0	0	0	0	0	0	0	NA	0	1	0	NA	0	NA	NA	0	NA	NA	0	0	0	NA	NA	NA	NA	1	NA	NA	NA	NA	1	OCO	Admitted
180	Lilongwe	Central	5	00-09	m	Fall	Minor/Child	No schooling/Pre school/Vocational	2	NA	0	0	0	0	0	0	0	NA	0	1	0	NA	0	NA	NA	0	NA	NA	0	0	0	NA	NA	NA	NA	1	NA	NA	NA	NA	1	OCO	Treated & sent home
181	Lilongwe	Central	5	00-09	m	Fall	Minor/Child	No schooling/Pre school/Vocational	1	NA	0	0	0	0	0	0	0	NA	0	1	0	NA	0	NA	NA	0	NA	NA	0	0	0	NA	NA	NA	NA	1	NA	NA	NA	NA	1	OCO	Admitted
182	Lilongwe	Central	5	00-09	f	Fall	Minor/Child	No schooling/Pre school/Vocational	2	NA	0	0	0	0	0	0	0	NA	0	1	0	NA	0	NA	NA	0	NA	NA	0	0	0	NA	NA	NA	NA	1	NA	NA	NA	NA	1	OCO	Admitted
183	Lilongwe	Central	5	00-09	f	Fall	Minor/Child	No schooling/Pre school/Vocational	1	NA	0	0	0	0	0	0	0	NA	0	1	0	NA	0	NA	NA	0	NA	NA	0	0	0	NA	NA	NA	NA	1	NA	NA	NA	NA	1	OCO	Admitted
184	Lilongwe	Central	80	50+	m	Traffic-related	Farmer	Primary	1	NA	0	0	0	0	0	0	0	NA	1	0	0	NA	0	NA	NA	0	NA	NA	0	0	0	NA	NA	NA	NA	1	NA	NA	NA	NA	1	OCO	Admitted
185	Lilongwe	Central	80	50+	f	Fall	unemployed	No schooling/Pre school/Vocational	1	NA	0	0	0	0	0	0	0	NA	1	0	0	NA	0	NA	NA	0	NA	NA	0	0	0	NA	NA	NA	NA	1	NA	NA	NA	NA	1	OCO	Admitted
186	Lilongwe	Central	70	50+	m	NA	NA	NA	1	NA	0	0	0	0	0	0	0	NA	1	0	0	NA	0	NA	NA	0	NA	NA	0	0	0	NA	NA	NA	NA	1	1	NA	NA	NA	1	OCO	Admitted
187	Lilongwe	Central	65	50+	m	Fall	Farmer	No schooling/Pre school/Vocational	1	NA	0	0	0	0	0	0	0	NA	1	0	0	NA	0	NA	NA	0	NA	NA	0	0	0	NA	NA	NA	NA	1	NA	NA	NA	NA	1	OCO	Admitted
188	Lilongwe	Central	55	50+	m	Assault/Domestic violence	Farmer	Primary	2	NA	0	0	0	0	0	0	0	NA	1	0	0	NA	0	NA	NA	0	NA	NA	0	0	0	NA	NA	NA	NA	1	1	NA	NA	NA	1	OCO	Admitted
189	Blantyre	Central	45	35-49	m	Fall	other	No schooling/Pre school/Vocational	1	NA	0	0	0	0	0	0	0	NA	1	0	0	NA	0	NA	NA	0	NA	NA	0	0	0	NA	NA	NA	NA	1	NA	NA	NA	NA	1	OCO	Admitted
190	Lilongwe	Central	40	35-49	m	Traffic-related	other	Secondary	2	NA	0	0	0	0	0	0	0	NA	1	0	0	NA	0	NA	NA	0	NA	NA	0	0	0	NA	NA	NA	NA	1	NA	NA	NA	NA	1	OCO	Admitted
191	Lilongwe	Central	15	19-Oct	m	Fall	other	No schooling/Pre school/Vocational	1	NA	0	0	0	0	0	0	0	NA	1	0	0	NA	0	NA	NA	0	NA	NA	0	0	0	NA	NA	NA	NA	1	NA	NA	NA	NA	1	OCO	Admitted
192	Lilongwe	Central	5	00-09	f	Fall	Minor/Child	No schooling/Pre school/Vocational	1	NA	0	0	0	0	0	0	0	NA	1	0	0	NA	0	NA	NA	0	NA	NA	0	0	0	NA	NA	NA	NA	1	NA	NA	NA	NA	1	OCO	Admitted
193	Lilongwe	Central	5	00-09	f	Fall	NA	No schooling/Pre school/Vocational	1	NA	0	0	0	0	0	0	0	NA	1	0	0	NA	0	NA	NA	0	NA	NA	0	0	0	NA	NA	NA	NA	1	NA	NA	NA	NA	1	OCO	Admitted
194	Lilongwe	Central	NA	NA	m	NA	Labourer	Secondary	NA	NA	0	0	0	0	0	0	0	NA	1	0	0	NA	0	NA	NA	0	NA	NA	0	0	0	NA	NA	NA	NA	1	NA	NA	NA	NA	1	OCO	Admitted
195	Blantyre	Central	25	20-34	m	Animal bite	NA	NA	1	2	0	0	1	0	1	0	0	NA	0	0	0	NA	0	NA	NA	0	NA	NA	0	0	0	NA	NA	NA	NA	1	NA	NA	NA	NA	1	Orthopaedic Surgeon	Admitted
196	Blantyre	Central	35	35-49	m	Assault/Domestic violence	NA	NA	NA	1	0	0	1	0	0	0	0	NA	0	0	0	NA	0	NA	NA	0	NA	NA	0	0	0	NA	NA	NA	NA	1	NA	NA	NA	NA	1	Orthopaedic Surgeon	Admitted
197	Blantyre	Central	35	35-49	m	Fall	NA	NA	2	NA	0	0	1	0	0	0	0	NA	0	0	0	NA	0	NA	NA	0	NA	NA	0	0	0	NA	NA	NA	NA	1	NA	NA	NA	NA	1	Orthopaedic Surgeon	Admitted
198	Lilongwe	Central	25	20-34	m	Traffic-related	Small Scale Business	No schooling/Pre school/Vocational	1	2	0	0	1	0	0	0	0	NA	0	0	0	NA	0	NA	NA	0	NA	NA	0	0	0	NA	NA	NA	NA	1	NA	NA	NA	NA	1	Orthopaedic Registrar	Admitted
199	Blantyre	Central	10	19-Oct	m	Fall	Student	Primary	1	NA	0	0	1	0	0	0	0	NA	0	0	0	NA	0	NA	NA	0	NA	NA	0	0	0	NA	NA	NA	NA	1	NA	NA	NA	NA	1	OCO	Admitted
200	Blantyre	Central	10	19-Oct	m	Traffic-related	Student	NA	2	2	0	0	1	0	0	0	0	NA	0	0	0	NA	0	NA	NA	0	NA	NA	0	0	0	NA	NA	NA	NA	1	NA	NA	NA	NA	1	Orthopaedic Registrar	Admitted
201	Mangochi	District	5	00-09	m	Fall	Minor/Child	Primary	1	NA	0	1	0	0	0	0	0	NA	0	0	0	NA	0	NA	NA	0	NA	NA	0	0	0	NA	NA	NA	NA	1	NA	NA	NA	NA	1	OCO	Treated & sent home
202	Lilongwe	Central	NA	NA	m	Work-related	NA	Primary	1	NA	0	1	0	0	0	0	0	NA	0	0	0	NA	0	NA	NA	0	NA	NA	0	0	0	NA	NA	NA	NA	1	NA	NA	NA	NA	1	OCO	Admitted
203	Blantyre	Central	35	35-49	m	Traffic-related	other	University/Tertiary	1	NA	1	0	0	1	0	0	0	NA	0	0	0	NA	0	NA	NA	0	NA	NA	0	0	0	NA	NA	NA	NA	1	NA	NA	NA	NA	1	Orthopaedic Surgeon	Admitted
204	Blantyre	Central	25	20-34	m	Traffic-related	NA	NA	1	NA	1	0	0	0	0	0	0	NA	0	0	0	NA	0	NA	NA	0	NA	NA	0	0	0	NA	NA	NA	NA	1	NA	NA	NA	1	1	Orthopaedic Surgeon	Admitted
205	Mangochi	District	5	00-09	m	Fall	Minor/Child	No schooling/Pre school/Vocational	1	NA	1	0	0	0	0	0	0	NA	0	0	0	NA	0	NA	NA	0	NA	NA	0	0	0	NA	NA	NA	NA	1	NA	NA	NA	NA	1	OCO	Treated & sent home
206	Lilongwe	Central	80	50+	m	Fall	Farmer	Primary	2	NA	0	0	0	0	0	0	0	1	0	0	0	NA	0	NA	NA	0	NA	NA	0	0	0	NA	NA	NA	NA	1	NA	NA	NA	NA	1	OCO	Treated & sent home
207	Lilongwe	Central	5	00-09	m	Traffic-related	Minor/Child	No schooling/Pre school/Vocational	2	NA	0	0	0	0	0	0	0	1	0	0	0	NA	0	NA	NA	0	NA	NA	0	0	0	NA	NA	NA	NA	1	NA	NA	NA	NA	1	OCO	Treated & sent home
208	Lilongwe	Central	45	35-49	m	Traffic-related	Small Scale Business	Secondary	1	2	0	0	0	0	0	1	0	NA	0	0	0	NA	0	NA	NA	0	NA	NA	0	0	0	NA	NA	NA	NA	1	NA	NA	NA	NA	1	Orthopaedic Registrar	Admitted
209	Blantyre	Central	10	19-Oct	m	Traffic-related	Minor/Child	Primary	2	1	0	0	0	0	1	0	0	NA	0	0	0	NA	0	NA	NA	0	NA	NA	0	0	0	NA	NA	NA	NA	1	NA	NA	NA	NA	1	OCO	Admitted
210	Lilongwe	Central	60	50+	f	Fall	Small Scale Business	Primary	2	NA	0	0	0	1	0	0	0	NA	0	0	0	NA	0	NA	NA	0	NA	NA	0	0	0	NA	NA	NA	NA	1	NA	NA	NA	NA	1	OCO	Admitted
211	Lilongwe	Central	20	20-34	m	Animal bite	Farmer	Primary	1	NA	0	0	0	1	0	0	0	NA	0	0	0	NA	0	NA	NA	0	NA	NA	0	0	0	NA	NA	NA	NA	1	NA	NA	NA	NA	1	OCO	Admitted
212	Lilongwe	Central	80	50+	m	Traffic-related	Student	No schooling/Pre school/Vocational	NA	NA	0	0	0	0	0	0	0	NA	0	0	0	NA	0	NA	NA	0	NA	1	0	0	0	NA	NA	NA	NA	1	NA	NA	NA	NA	1	OCO	Admitted
213	Blantyre	Central	75	50+	m	Traffic-related	Small Scale Business	Primary	1	NA	0	0	0	0	0	0	0	NA	0	0	0	NA	0	NA	NA	0	NA	NA	0	0	0	NA	NA	NA	NA	1	NA	NA	NA	NA	1	Orthopaedic Surgeon	Admitted
214	Blantyre	Central	70	50+	m	Traffic-related	NA	NA	2	1	0	0	0	0	0	0	0	NA	0	0	0	NA	0	NA	NA	0	NA	NA	0	0	0	NA	NA	NA	NA	1	NA	NA	NA	NA	1	OCO	Admitted
215	Blantyre	Central	60	50+	m	Animal bite	NA	NA	1	NA	0	0	0	0	0	0	0	NA	0	0	0	NA	0	NA	NA	0	NA	NA	0	0	0	NA	NA	NA	NA	1	NA	NA	NA	NA	1	Orthopaedic Registrar	Admitted
216	Blantyre	Central	60	50+	m	Other	NA	NA	1	2	0	0	0	0	0	0	0	NA	0	0	0	NA	0	NA	NA	0	1	NA	0	0	0	NA	NA	NA	NA	1	NA	NA	NA	NA	1	OCO	Admitted
217	Lilongwe	Central	60	50+	f	Fall	unemployed	No schooling/Pre school/Vocational	2	NA	0	0	0	0	0	0	0	NA	0	0	0	NA	0	NA	NA	0	NA	NA	0	0	0	NA	NA	NA	NA	1	NA	NA	NA	NA	1	OCO	Admitted
218	Blantyre	Central	60	50+	f	Other	NA	NA	2	NA	0	0	0	0	0	0	0	NA	0	0	0	NA	0	NA	NA	0	NA	NA	0	0	0	NA	NA	NA	NA	1	NA	NA	NA	NA	1	Orthopaedic Surgeon	Admitted
219	Lilongwe	Central	60	50+	m	NA	Farmer	Secondary	1	NA	0	0	0	0	0	0	0	NA	0	0	0	NA	0	NA	NA	0	NA	NA	0	0	0	NA	NA	NA	NA	1	NA	NA	NA	NA	1	OCO	Admitted
220	Nkhata Bay	NA	55	50+	m	Traffic-related	Student	Primary	2	NA	0	0	0	0	0	0	0	NA	0	0	0	NA	0	NA	NA	0	NA	NA	0	0	0	NA	NA	NA	NA	1	NA	NA	NA	NA	1	OCO	Admitted
221	Blantyre	Central	45	35-49	m	Traffic-related	NA	NA	1	1	0	0	0	0	0	0	0	NA	0	0	0	NA	0	NA	NA	0	NA	NA	0	0	0	NA	NA	NA	NA	1	NA	NA	NA	NA	1	Orthopaedic Surgeon	Admitted
222	Blantyre	Central	45	35-49	m	Traffic-related	NA	NA	1	NA	0	0	0	0	0	0	0	NA	0	0	0	NA	0	NA	NA	0	NA	NA	0	0	0	NA	NA	NA	NA	1	NA	NA	NA	NA	1	Orthopaedic Surgeon	Admitted
223	Blantyre	Central	40	35-49	m	Traffic-related	NA	NA	2	1	0	0	0	0	0	0	0	NA	0	0	0	NA	0	NA	NA	0	NA	NA	0	0	0	NA	NA	NA	NA	1	NA	NA	NA	NA	1	Surgical Registrar	Admitted
224	Blantyre	Central	40	35-49	m	Traffic-related	NA	NA	2	NA	0	0	0	0	0	0	0	NA	0	0	0	NA	0	NA	NA	0	NA	NA	0	0	0	NA	NA	NA	NA	1	NA	NA	NA	NA	1	Orthopaedic Surgeon	Admitted
225	Lilongwe	Central	40	35-49	m	Traffic-related	Small Scale Business	Secondary	2	NA	0	0	0	0	0	0	0	NA	0	0	0	NA	0	NA	NA	0	NA	NA	0	0	0	NA	NA	NA	NA	1	NA	NA	NA	NA	1	OCO	Admitted
226	Lilongwe	Central	40	35-49	m	NA	Small Scale Business	NA	1	NA	0	0	0	0	0	0	0	NA	0	0	0	NA	0	NA	NA	0	NA	NA	0	0	0	NA	NA	NA	NA	1	NA	NA	NA	NA	1	OCO	Admitted
227	Lilongwe	Central	35	35-49	m	Assault/Domestic violence	Small Scale Business	NA	1	NA	0	0	0	0	0	0	0	NA	0	0	0	NA	0	NA	NA	0	NA	NA	0	0	0	NA	NA	NA	NA	1	NA	NA	NA	NA	1	OCO	Admitted
228	Mangochi	District	30	20-34	m	Fall	Farmer	NA	NA	NA	0	0	0	0	0	0	0	NA	0	0	0	NA	0	NA	NA	0	NA	NA	0	0	0	NA	NA	NA	NA	1	NA	NA	NA	NA	1	OCO	Admitted
229	Blantyre	Central	30	20-34	m	Traffic-related	NA	NA	1	1	0	0	0	0	0	0	0	NA	0	0	0	NA	0	NA	NA	0	NA	NA	0	0	0	NA	NA	NA	NA	1	NA	NA	NA	NA	1	Orthopaedic Surgeon	Admitted
230	Blantyre	Central	30	20-34	m	Traffic-related	NA	NA	1	NA	0	0	0	0	0	0	0	NA	0	0	0	NA	0	NA	NA	0	NA	NA	0	0	0	NA	NA	NA	NA	1	NA	NA	NA	NA	1	Surgical Registrar	Admitted
231	Lilongwe	Central	25	20-34	m	NA	Labourer	NA	2	NA	0	0	0	0	0	0	0	NA	0	0	0	NA	0	NA	NA	0	NA	NA	0	0	0	NA	NA	NA	NA	1	NA	NA	NA	NA	1	OCO	Admitted
232	Lilongwe	Central	25	20-34	m	Traffic-related	Small Scale Business	NA	1	NA	0	0	0	0	0	0	0	NA	0	0	0	NA	0	NA	NA	0	NA	NA	0	0	0	NA	NA	NA	NA	1	NA	NA	NA	NA	1	OCO	Admitted
233	Lilongwe	Central	20	20-34	m	Traffic-related	Student	No schooling/Pre school/Vocational	1	NA	0	0	0	0	0	0	0	NA	0	0	0	NA	0	NA	NA	0	NA	NA	0	0	0	NA	NA	NA	NA	1	NA	NA	NA	NA	1	OCO	Admitted
234	Lilongwe	Central	10	19-Oct	m	Fall	Student	Primary	1	NA	0	0	0	0	0	0	0	NA	0	0	0	NA	0	NA	NA	0	NA	NA	0	0	0	NA	NA	NA	NA	1	NA	NA	NA	NA	1	OCO	Admitted
235	Lilongwe	Central	10	19-Oct	f	Fall	Student	Primary	1	NA	0	0	0	0	0	0	0	NA	0	0	0	NA	0	NA	NA	0	NA	NA	0	0	0	NA	NA	NA	NA	1	NA	NA	NA	NA	1	OCO	Admitted
236	Nkhata Bay	NA	5	00-09	f	Fall	Minor/Child	No schooling/Pre school/Vocational	1	NA	0	0	0	0	0	0	0	NA	0	0	0	NA	0	NA	NA	0	NA	NA	0	0	0	NA	NA	NA	NA	1	NA	NA	NA	NA	1	OCO	Admitted
237	Nkhata Bay	NA	5	00-09	f	Fall	Minor/Child	University/Tertiary	1	NA	0	0	0	0	0	0	0	NA	0	0	0	NA	0	NA	NA	0	NA	NA	0	0	0	NA	NA	NA	NA	1	NA	NA	NA	NA	1	OCO	Admitted
238	Lilongwe	Central	45	35-49	m	Traffic-related	other	University/Tertiary	1	1	0	0	0	0	0	0	0	NA	0	0	0	NA	1	NA	NA	0	NA	NA	0	1	0	1	1	NA	1	NA	NA	NA	NA	NA	0	Orthopaedic Registrar	Admitted
239	Lilongwe	Central	10	19-Oct	m	Fall	Student	Primary	1	1	0	0	0	0	0	0	0	NA	0	0	0	NA	0	NA	1	0	NA	NA	0	0	0	NA	1	NA	1	NA	NA	NA	NA	NA	0	OCO	Admitted
240	Lilongwe	Central	45	35-49	m	Assault/Domestic violence	Small Scale Business	Secondary	1	1	0	0	1	0	0	0	0	NA	0	0	0	NA	0	NA	NA	0	NA	NA	0	0	0	NA	1	NA	1	NA	NA	NA	NA	NA	0	OCO	Admitted
241	Lilongwe	Central	25	20-34	m	Traffic-related	Office Worker	Primary	1	1	0	0	1	0	0	0	0	NA	0	0	0	NA	0	NA	NA	0	NA	NA	0	0	0	NA	1	NA	1	NA	NA	NA	NA	NA	0	Orthopaedic Registrar	Admitted
242	Nkhata Bay	NA	15	19-Oct	m	Sports	Student	Primary	1	1	0	0	1	0	0	0	0	NA	0	0	0	NA	0	NA	NA	0	NA	NA	0	0	0	NA	1	NA	1	NA	NA	NA	NA	NA	0	OCO	Admitted
243	Lilongwe	Central	15	19-Oct	m	Fall	Student	Primary	2	1	0	0	1	0	0	0	0	NA	0	0	0	NA	0	NA	NA	0	NA	NA	0	0	0	NA	1	NA	1	NA	NA	NA	NA	NA	0	Orthopaedic Registrar	Admitted
244	Blantyre	Central	45	35-49	m	Traffic-related	Farmer	Secondary	2	1	0	1	0	0	0	0	0	NA	0	0	0	NA	0	NA	NA	0	NA	NA	0	0	0	NA	1	NA	1	NA	NA	NA	NA	NA	0	OCO	Admitted
245	Blantyre	Central	40	35-49	m	Traffic-related	NA	NA	2	1	0	0	0	0	0	0	0	NA	0	0	0	NA	0	NA	NA	0	NA	NA	0	0	0	NA	1	NA	1	NA	NA	NA	NA	NA	0	OCO	Admitted
246	Blantyre	Central	30	20-34	f	Traffic-related	Farmer	Primary	1	1	0	0	0	0	0	0	0	NA	0	0	0	NA	0	NA	NA	0	NA	NA	0	0	0	NA	1	NA	1	NA	NA	NA	NA	NA	0	OCO	Admitted
247	Blantyre	Central	20	20-34	m	Other	Student	NA	2	1	0	0	0	0	0	0	0	NA	0	0	0	NA	0	NA	NA	0	NA	NA	0	0	0	NA	1	NA	1	NA	NA	NA	NA	NA	0	OCO	Admitted
248	Blantyre	Central	10	19-Oct	m	Fall	Minor/Child	No schooling/Pre school/Vocational	2	1	0	0	0	0	0	0	0	NA	0	0	0	NA	0	NA	NA	0	NA	NA	0	0	0	NA	1	NA	1	NA	NA	NA	NA	NA	0	OCO	Admitted
249	Blantyre	Central	65	50+	m	Fall	Self-employed	Secondary	2	1	0	0	1	0	0	0	0	NA	0	0	0	NA	0	NA	NA	1	NA	NA	0	0	0	1	NA	NA	1	NA	NA	NA	NA	1	0	Orthopaedic Surgeon	Admitted
250	Blantyre	Central	5	00-09	m	Traffic-related	Minor/Child	No schooling/Pre school/Vocational	2	1	0	0	0	0	0	0	0	NA	0	0	0	NA	0	NA	NA	1	NA	NA	0	0	0	1	NA	NA	1	NA	NA	NA	NA	NA	0	Orthopaedic Registrar	Admitted
251	Lilongwe	Central	55	50+	m	Traffic-related	other	Primary	1	1	0	0	0	0	0	0	0	NA	0	1	0	NA	0	NA	1	0	NA	NA	0	0	0	1	NA	NA	1	NA	1	NA	1	NA	0	Orthopaedic Registrar	Admitted
252	Blantyre	Central	15	19-Oct	f	Assault/Domestic violence	Student	Primary	1	1	0	0	1	0	0	0	0	NA	0	0	0	NA	0	NA	1	0	NA	NA	0	0	0	1	NA	NA	1	NA	NA	NA	NA	NA	0	OCO	Treated & sent home
253	Lilongwe	Central	75	50+	m	Assault/Domestic violence	unemployed	No schooling/Pre school/Vocational	1	1	0	0	0	0	0	0	0	NA	0	0	0	NA	0	NA	1	0	NA	NA	0	0	0	1	NA	NA	1	NA	NA	NA	NA	NA	0	Orthopaedic Registrar	Admitted
254	Blantyre	Central	65	50+	m	Fall	unemployed	No schooling/Pre school/Vocational	2	1	0	0	0	0	0	0	0	NA	0	0	0	NA	0	NA	1	0	NA	NA	0	0	0	1	NA	NA	1	NA	NA	NA	NA	NA	0	Orthopaedic Registrar	Admitted
255	Blantyre	Central	50	NA	m	Fall	unemployed	Secondary	2	1	0	0	0	0	0	0	0	NA	0	0	0	NA	0	NA	1	0	NA	NA	0	0	0	1	NA	NA	1	NA	NA	NA	NA	NA	0	Orthopaedic Registrar	Admitted
256	Blantyre	Central	50	NA	m	Traffic-related	unemployed	Secondary	1	1	0	0	0	0	0	0	0	NA	0	0	0	NA	0	NA	1	0	NA	NA	0	0	0	1	NA	NA	1	NA	NA	NA	NA	NA	0	OCO	Admitted
257	Lilongwe	Central	35	35-49	m	Traffic-related	Small Scale Business	Primary	1	1	0	0	0	0	0	0	0	NA	0	0	0	NA	0	NA	1	0	NA	NA	0	0	0	1	NA	NA	1	NA	NA	NA	NA	1	0	Orthopaedic Registrar	Admitted
258	Blantyre	Central	30	20-34	m	Traffic-related	Farmer	Primary	1	1	0	0	0	0	0	0	0	NA	0	0	0	NA	0	NA	1	0	NA	NA	0	0	0	1	NA	NA	1	NA	NA	NA	NA	NA	0	Orthopaedic Surgeon	Admitted
259	Blantyre	Central	15	19-Oct	m	Traffic-related	Minor/Child	Primary	1	1	0	0	0	0	0	0	0	NA	0	0	0	NA	0	NA	1	0	NA	NA	0	0	0	1	NA	NA	1	NA	NA	NA	NA	NA	0	Orthopaedic Registrar	Admitted
260	Blantyre	Central	10	19-Oct	m	Fall	Minor/Child	Primary	2	1	0	0	0	0	0	0	0	NA	0	0	0	NA	0	NA	1	0	NA	NA	0	0	0	1	NA	NA	1	NA	NA	NA	NA	NA	0	Orthopaedic Registrar	Admitted
261	Blantyre	Central	10	19-Oct	m	Assault/Domestic violence	Minor/Child	Primary	2	1	0	0	0	0	0	0	0	NA	0	0	0	NA	0	NA	1	0	NA	NA	0	0	0	1	NA	NA	1	NA	NA	NA	NA	NA	0	OCO	Admitted
262	Blantyre	Central	25	20-34	m	Traffic-related	other	No schooling/Pre school/Vocational	2	1	0	0	0	0	0	0	0	NA	1	0	0	NA	0	1	NA	0	NA	NA	0	0	0	1	NA	NA	1	NA	NA	NA	1	NA	0	Orthopaedic Surgeon	Admitted
263	Blantyre	Central	10	19-Oct	m	Traffic-related	Minor/Child	No schooling/Pre school/Vocational	2	1	0	0	0	0	0	0	0	NA	1	0	0	NA	0	1	NA	0	NA	NA	0	0	0	1	NA	NA	1	NA	NA	NA	1	NA	0	OCO	Admitted
264	Mangochi	District	55	50+	m	Traffic-related	Farmer	Primary	2	1	0	0	0	0	0	0	0	NA	0	0	0	NA	0	1	NA	0	NA	NA	0	0	0	1	NA	NA	1	NA	NA	NA	NA	NA	0	OCO	Admitted
265	Lilongwe	Central	30	20-34	f	Traffic-related	Farmer	Secondary	1	1	0	0	0	0	0	0	0	NA	0	0	0	NA	0	1	NA	0	NA	NA	0	0	0	1	NA	NA	1	NA	NA	NA	NA	NA	0	Orthopaedic Registrar	Admitted
266	Lilongwe	Central	10	19-Oct	f	Traffic-related	Student	Primary	1	1	0	0	0	0	0	0	0	NA	0	0	0	NA	0	1	NA	0	NA	NA	0	0	0	1	NA	NA	1	NA	NA	NA	NA	NA	0	Orthopaedic Registrar	Admitted
267	Lilongwe	Central	30	20-34	f	Traffic-related	Small Scale Business	Secondary	1	1	0	0	0	0	0	0	0	NA	0	0	0	NA	1	NA	NA	0	NA	NA	0	0	0	1	NA	NA	1	NA	NA	NA	NA	NA	0	OCO	Admitted
268	Lilongwe	Central	30	20-34	f	Traffic-related	Small Scale Business	Secondary	1	1	0	0	0	0	0	0	0	NA	0	0	0	NA	1	NA	NA	0	NA	NA	0	0	0	1	NA	NA	1	NA	NA	NA	NA	NA	0	OCO	Admitted
269	Blantyre	Central	5	00-09	m	Fall	Minor/Child	No schooling/Pre school/Vocational	1	1	0	0	1	0	0	0	0	NA	0	1	0	NA	0	NA	NA	0	NA	NA	0	0	0	1	NA	NA	1	NA	NA	NA	1	NA	0	OCO	Treated & sent home
270	Blantyre	Central	55	50+	m	Traffic-related	Office Worker	University/Tertiary	2	1	0	0	0	0	0	0	0	NA	0	1	0	NA	0	NA	NA	0	NA	1	0	0	0	1	NA	NA	1	NA	NA	NA	NA	NA	0	Orthopaedic Surgeon	Admitted
271	Blantyre	Central	15	19-Oct	m	Fall	Student	No schooling/Pre school/Vocational	1	1	0	0	1	0	0	0	0	NA	1	0	0	NA	0	NA	NA	0	NA	NA	0	0	0	1	NA	NA	1	NA	NA	NA	1	NA	0	OCO	Treated & sent home
272	Blantyre	Central	10	19-Oct	m	Fall	Minor/Child	Primary	1	1	0	0	0	0	0	1	0	NA	1	0	0	NA	0	NA	NA	0	NA	NA	0	0	0	1	NA	NA	1	NA	NA	NA	1	NA	0	OCO	Admitted
273	Mangochi	District	30	20-34	f	Traffic-related	Farmer	Primary	1	1	0	0	1	0	0	0	0	NA	0	0	0	NA	0	NA	NA	0	NA	NA	0	0	0	1	NA	NA	1	NA	NA	NA	NA	NA	0	OCO	Admitted
274	Blantyre	Central	45	35-49	m	Traffic-related	Labourer	Primary	2	1	0	1	0	0	0	0	0	NA	0	0	0	NA	0	NA	NA	0	NA	NA	0	0	0	1	NA	NA	1	NA	NA	NA	NA	NA	0	OCO	Admitted
275	Lilongwe	Central	25	20-34	m	Fall	unemployed	No schooling/Pre school/Vocational	1	1	0	0	0	0	0	1	0	NA	0	0	0	NA	0	NA	NA	0	NA	NA	0	0	0	1	NA	NA	1	NA	NA	NA	NA	1	0	Orthopaedic Registrar	Admitted
276	Blantyre	Central	20	20-34	m	Assault/Domestic violence	Small Scale Business	Secondary	2	1	0	0	0	0	0	1	0	NA	0	0	0	NA	0	NA	NA	0	NA	NA	0	0	0	1	NA	NA	1	NA	NA	NA	NA	NA	0	OCO	Admitted
277	Blantyre	Central	50	NA	m	Traffic-related	Self-employed	Secondary	2	1	0	0	0	0	0	0	0	NA	0	0	0	NA	0	NA	NA	0	NA	NA	0	0	0	1	NA	NA	1	NA	NA	NA	NA	NA	0	OCO	Admitted
278	Blantyre	Central	50	NA	m	Traffic-related	NA	NA	2	1	0	0	0	0	0	0	0	NA	0	0	0	NA	0	NA	NA	0	NA	NA	1	0	0	1	NA	NA	1	NA	NA	NA	NA	NA	0	OCO	Admitted
279	Blantyre	Central	45	35-49	m	Assault/Domestic violence	Farmer	Primary	2	1	0	0	0	0	0	0	0	NA	0	0	0	NA	0	NA	NA	0	NA	NA	0	0	0	1	NA	NA	1	NA	NA	NA	NA	NA	0	OCO	Admitted
280	Blantyre	Central	35	35-49	m	Assault/Domestic violence	Self-employed	Secondary	2	1	0	0	0	0	0	0	0	NA	0	0	0	NA	0	NA	NA	0	NA	NA	0	0	0	1	NA	NA	1	NA	NA	NA	NA	NA	0	OCO	Admitted
281	Blantyre	Central	35	35-49	m	Traffic-related	Small Scale Business	Secondary	2	1	0	0	0	0	0	0	0	NA	0	0	0	NA	0	NA	NA	0	NA	NA	0	0	0	1	NA	NA	1	NA	NA	NA	NA	NA	0	OCO	Admitted
282	Lilongwe	Central	30	20-34	m	Traffic-related	Self-employed	No schooling/Pre school/Vocational	1	1	0	0	0	0	0	0	0	NA	0	0	0	NA	0	NA	NA	0	NA	NA	0	1	0	1	NA	NA	1	NA	NA	NA	NA	NA	0	OCO	Admitted
283	Blantyre	Central	20	20-34	m	Fall	Student	NA	1	1	0	0	0	0	0	0	0	NA	0	0	0	NA	0	NA	NA	0	NA	NA	0	0	0	1	NA	NA	1	NA	NA	NA	NA	NA	0	OCO	Admitted
284	Blantyre	Central	20	20-34	m	Traffic-related	Student	Primary	2	1	0	0	0	0	0	0	0	NA	0	0	0	NA	0	NA	NA	0	NA	NA	0	0	0	1	NA	NA	1	NA	NA	NA	NA	NA	0	OCO	Admitted
285	Blantyre	Central	10	19-Oct	m	Fall	Minor/Child	Primary	2	1	0	0	0	0	0	0	0	NA	0	0	0	NA	0	NA	NA	0	NA	NA	0	0	0	1	NA	NA	1	NA	NA	NA	NA	NA	0	OCO	Admitted
286	Lilongwe	Central	60	50+	f	Traffic-related	NA	Secondary	2	1	0	0	0	0	0	0	0	NA	1	0	0	NA	0	NA	NA	1	NA	NA	0	0	0	NA	NA	NA	1	NA	NA	NA	NA	NA	1	OCO	Admitted
287	Blantyre	Central	20	20-34	m	Traffic-related	Self-employed	Secondary	2	1	0	0	0	0	0	0	0	NA	1	0	0	NA	0	NA	NA	1	NA	NA	0	0	0	NA	NA	NA	1	NA	NA	NA	1	NA	1	Orthopaedic Surgeon	Admitted
288	Lilongwe	Central	45	35-49	m	Assault/Domestic violence	Farmer	Secondary	1	1	0	0	1	0	0	0	0	NA	0	0	0	NA	0	NA	NA	1	1	NA	0	1	0	NA	NA	NA	1	NA	NA	NA	1	1	1	Orthopaedic Registrar	Admitted
289	Blantyre	Central	80	50+	m	Fall	NA	NA	2	1	0	0	0	0	0	0	0	NA	0	0	0	NA	0	NA	NA	1	NA	NA	0	0	0	NA	NA	NA	1	NA	NA	NA	NA	1	1	OCO	Admitted
290	Blantyre	Central	80	50+	m	Fall	unemployed	No schooling/Pre school/Vocational	1	1	0	0	0	0	0	0	0	NA	0	0	0	NA	0	NA	NA	1	NA	NA	0	0	0	NA	NA	NA	1	NA	NA	NA	NA	NA	1	Orthopaedic Surgeon	Admitted
291	Blantyre	Central	80	50+	f	Other	unemployed	No schooling/Pre school/Vocational	1	1	0	0	0	0	0	0	0	NA	0	0	0	NA	0	NA	NA	1	NA	NA	0	0	0	NA	NA	NA	1	NA	NA	NA	NA	NA	1	Orthopaedic Surgeon	Admitted
292	Blantyre	Central	75	50+	m	Traffic-related	NA	NA	2	1	0	0	0	0	0	0	0	NA	0	0	0	NA	0	NA	NA	1	NA	NA	0	0	0	NA	NA	NA	1	NA	NA	NA	NA	NA	1	OCO	Admitted
293	Lilongwe	Central	70	50+	f	Traffic-related	Farmer	Primary	1	1	0	0	0	0	0	0	0	NA	0	0	0	NA	0	NA	NA	1	NA	NA	0	0	0	NA	NA	NA	1	NA	NA	NA	NA	NA	1	OCO	Admitted
294	Blantyre	Central	70	50+	f	Traffic-related	NA	NA	2	1	0	0	0	0	0	0	0	NA	0	0	0	NA	0	NA	NA	1	NA	NA	0	0	0	NA	NA	NA	1	NA	NA	NA	NA	NA	1	Orthopaedic Surgeon	Admitted
295	Lilongwe	Central	65	50+	m	NA	Farmer	NA	2	1	0	0	0	0	0	0	0	NA	0	0	0	NA	0	NA	NA	1	NA	NA	0	0	0	NA	NA	NA	1	NA	NA	NA	NA	NA	1	OCO	Admitted
296	Blantyre	Central	65	50+	m	Traffic-related	Farmer	Primary	NA	1	0	0	0	0	0	0	0	NA	0	0	0	NA	0	NA	NA	1	NA	NA	0	0	0	NA	NA	NA	1	NA	NA	NA	NA	NA	1	Orthopaedic Surgeon	Admitted
297	Blantyre	Central	60	50+	m	Fall	Farmer	Secondary	2	1	0	0	0	0	0	0	0	NA	0	0	0	NA	0	NA	NA	1	NA	NA	0	0	0	NA	NA	NA	1	NA	NA	NA	1	1	1	Orthopaedic Surgeon	Admitted
298	Blantyre	Central	55	50+	f	Fall	NA	NA	NA	1	0	0	0	0	0	0	0	NA	0	0	0	NA	0	NA	NA	1	NA	NA	0	0	0	NA	NA	NA	1	NA	NA	NA	NA	NA	1	OCO	Admitted
299	Lilongwe	Central	55	50+	m	Traffic-related	Small Scale Business	Primary	1	1	0	0	0	0	0	0	0	NA	0	0	0	NA	0	NA	NA	1	NA	NA	0	0	0	NA	NA	NA	1	NA	NA	NA	NA	NA	1	Orthopaedic Surgeon	Admitted
300	Blantyre	Central	55	50+	m	Traffic-related	NA	NA	NA	1	0	0	0	0	0	0	0	NA	0	0	0	NA	0	NA	NA	1	NA	NA	0	0	0	NA	NA	NA	1	NA	NA	NA	NA	NA	1	Orthopaedic Surgeon	Admitted
301	Blantyre	Central	50	NA	f	Fall	NA	NA	1	1	0	0	0	0	0	0	0	NA	0	0	0	NA	0	NA	NA	1	NA	NA	0	0	0	NA	NA	NA	1	NA	NA	NA	NA	NA	1	Orthopaedic Surgeon	Admitted
302	Lilongwe	Central	50	NA	m	Other	Farmer	No schooling/Pre school/Vocational	1	1	0	0	0	0	0	0	0	NA	0	0	0	NA	0	NA	NA	1	NA	NA	0	0	0	NA	NA	NA	1	NA	NA	NA	NA	NA	1	Orthopaedic Surgeon	Admitted
303	Blantyre	Central	50	NA	f	Fall	NA	NA	2	1	0	0	0	0	0	0	0	NA	0	0	0	NA	0	NA	NA	1	NA	NA	0	0	0	NA	NA	NA	1	NA	NA	NA	NA	NA	1	Orthopaedic Registrar	Admitted
304	Blantyre	Central	50	NA	f	Fall	NA	NA	2	1	0	0	0	0	0	0	0	NA	0	0	0	NA	0	NA	NA	1	NA	NA	0	0	0	NA	NA	NA	1	NA	NA	NA	NA	NA	1	OCO	Admitted
305	Blantyre	Central	45	35-49	m	Fall	NA	NA	2	1	0	0	0	0	0	0	0	NA	0	0	0	NA	0	NA	NA	1	NA	NA	0	0	0	NA	NA	NA	1	NA	NA	NA	NA	NA	1	Orthopaedic Surgeon	Admitted
306	Lilongwe	Central	45	35-49	m	Traffic-related	Farmer	Secondary	1	1	0	0	0	0	0	0	0	NA	0	0	0	NA	0	NA	NA	1	NA	NA	0	0	0	NA	NA	NA	1	NA	NA	NA	NA	NA	1	Orthopaedic Surgeon	Admitted
307	Blantyre	Central	45	35-49	m	Traffic-related	NA	NA	1	1	0	0	0	0	0	0	0	NA	0	0	0	NA	0	NA	NA	1	NA	NA	0	0	0	NA	NA	NA	1	NA	NA	NA	NA	NA	1	OCO	Admitted
308	Blantyre	Central	45	35-49	m	Traffic-related	NA	NA	2	1	0	0	0	0	0	0	0	NA	0	0	0	NA	0	NA	NA	1	NA	NA	0	0	0	NA	NA	NA	1	NA	NA	NA	NA	NA	1	Orthopaedic Surgeon	Admitted
309	Lilongwe	Central	45	35-49	f	Traffic-related	Small Scale Business	Primary	2	1	0	0	0	0	0	0	0	NA	0	0	0	NA	0	NA	NA	1	NA	NA	0	0	0	NA	NA	NA	1	NA	NA	NA	NA	NA	1	OCO	Admitted
310	Lilongwe	Central	45	35-49	m	Traffic-related	Office Worker	No schooling/Pre school/Vocational	2	1	0	0	0	0	0	0	0	NA	0	0	0	NA	0	NA	NA	1	NA	NA	0	0	0	NA	NA	NA	1	NA	NA	NA	NA	NA	1	OCO	Admitted
311	Mangochi	District	45	35-49	f	Traffic-related	Farmer	Primary	1	1	0	0	0	0	0	0	0	NA	0	0	0	NA	0	NA	NA	1	NA	NA	0	0	0	NA	NA	NA	1	NA	NA	NA	NA	NA	1	OCO	Admitted
312	Blantyre	Central	45	35-49	m	NA	NA	NA	NA	1	0	0	0	0	0	0	0	NA	0	0	0	NA	0	NA	NA	1	NA	NA	0	0	0	NA	NA	NA	1	NA	NA	NA	NA	NA	1	OCO	Admitted
313	Lilongwe	Central	40	35-49	m	Traffic-related	Office Worker	Secondary	1	1	0	0	0	0	0	0	0	NA	0	0	0	NA	0	NA	NA	1	NA	NA	0	0	0	NA	NA	NA	1	NA	NA	NA	NA	NA	1	OCO	Admitted
314	Lilongwe	Central	40	35-49	f	Traffic-related	unemployed	Primary	1	1	0	0	0	0	0	0	0	NA	0	0	0	NA	0	NA	NA	1	NA	NA	0	0	0	NA	NA	NA	1	NA	NA	NA	NA	NA	1	OCO	Admitted
315	Lilongwe	Central	40	35-49	f	NA	Small Scale Business	Primary	1	1	0	0	0	0	0	0	0	NA	0	0	0	NA	0	NA	NA	1	NA	NA	0	0	0	NA	NA	NA	1	NA	NA	NA	NA	NA	1	OCO	Admitted
316	Lilongwe	Central	40	35-49	m	Traffic-related	Small Scale Business	Secondary	2	1	0	0	0	0	0	0	0	NA	0	0	0	NA	0	NA	NA	1	NA	NA	0	0	0	NA	NA	NA	1	NA	NA	NA	NA	NA	1	Orthopaedic Surgeon	Admitted
317	Lilongwe	Central	40	35-49	m	NA	Small Scale Business	NA	1	1	0	0	0	0	0	0	0	NA	0	0	0	NA	0	NA	NA	1	NA	NA	0	0	0	NA	NA	NA	1	NA	NA	NA	NA	NA	1	OCO	Admitted
318	Blantyre	Central	40	35-49	m	Assault/Domestic violence	Small Scale Business	Primary	1	1	0	0	0	0	0	0	0	NA	0	0	0	NA	0	NA	NA	1	NA	NA	0	0	0	NA	NA	NA	1	NA	NA	NA	NA	NA	1	Orthopaedic Registrar	Admitted
319	Lilongwe	Central	35	35-49	m	Traffic-related	Small Scale Business	Primary	1	1	0	0	0	0	0	0	0	NA	0	0	0	NA	0	NA	NA	1	NA	NA	0	0	0	NA	NA	NA	1	NA	NA	NA	NA	NA	1	OCO	Treated & sent home
320	Blantyre	Central	35	35-49	f	Fall	NA	NA	2	1	0	0	0	0	0	0	0	NA	0	0	0	NA	0	NA	NA	1	NA	NA	0	0	0	NA	NA	NA	1	NA	NA	NA	NA	NA	1	OCO	Admitted
321	Lilongwe	Central	35	35-49	f	Other	Small Scale Business	NA	2	1	0	0	0	0	0	0	0	NA	0	0	0	NA	0	NA	NA	1	NA	NA	0	0	0	NA	NA	NA	1	NA	NA	NA	NA	NA	1	Orthopaedic Surgeon	Admitted
322	Blantyre	Central	35	35-49	f	Fall	NA	NA	2	1	0	0	0	0	0	0	0	NA	0	0	0	NA	0	NA	NA	1	NA	NA	0	0	0	NA	NA	NA	1	NA	NA	NA	NA	NA	1	OCO	Admitted
323	Lilongwe	Central	35	35-49	m	Fall	other	NA	2	1	0	0	0	0	0	0	0	NA	0	0	0	NA	0	NA	NA	1	NA	NA	0	0	0	NA	NA	NA	1	NA	NA	NA	NA	1	1	OCO	Admitted
324	Lilongwe	Central	35	35-49	m	Traffic-related	Office Worker	Secondary	1	1	0	0	0	0	0	0	0	NA	0	0	0	NA	0	NA	NA	1	NA	NA	0	0	0	NA	NA	NA	1	NA	NA	NA	NA	NA	1	OCO	Admitted
325	Blantyre	Central	35	35-49	f	Fall	NA	NA	NA	1	0	0	0	0	0	0	0	NA	0	0	0	NA	0	NA	NA	1	NA	NA	0	0	0	NA	NA	NA	1	NA	NA	NA	NA	NA	1	OCO	Admitted
326	Lilongwe	Central	30	20-34	m	NA	Small Scale Business	NA	2	1	0	0	0	0	0	0	0	NA	0	0	0	NA	0	NA	NA	1	NA	NA	0	0	0	NA	NA	NA	1	NA	NA	NA	NA	NA	1	OCO	Admitted
327	Blantyre	Central	30	20-34	f	Fall	NA	NA	2	1	0	0	0	0	0	0	0	NA	0	0	0	NA	0	NA	NA	1	NA	NA	0	0	0	NA	NA	NA	1	NA	NA	NA	NA	NA	1	Orthopaedic Surgeon	Admitted
328	Blantyre	Central	30	20-34	m	Assault/Domestic violence	Labourer	Secondary	2	1	0	0	0	0	0	0	0	NA	0	0	0	NA	0	NA	NA	1	NA	NA	0	0	0	NA	NA	NA	1	NA	NA	NA	NA	NA	1	Orthopaedic Registrar	Admitted
329	Lilongwe	Central	30	20-34	m	Fall	NA	NA	NA	1	0	0	0	0	0	0	0	NA	0	0	0	NA	0	NA	NA	1	NA	NA	0	0	0	NA	NA	NA	1	NA	NA	NA	NA	1	1	OCO	Admitted
330	Lilongwe	Central	30	20-34	f	NA	Office Worker	NA	1	1	0	0	0	0	0	0	0	NA	0	0	0	NA	0	NA	NA	1	NA	NA	0	0	0	NA	NA	NA	1	NA	NA	NA	NA	NA	1	OCO	Admitted
331	Blantyre	Central	30	20-34	m	Traffic-related	NA	NA	2	1	0	0	0	0	0	0	0	NA	0	0	0	NA	0	NA	NA	1	NA	NA	0	0	0	NA	NA	NA	1	NA	NA	NA	1	NA	1	Orthopaedic Surgeon	Admitted
332	Lilongwe	Central	30	20-34	f	Fall	Self-employed	No schooling/Pre school/Vocational	1	1	0	0	0	0	0	0	0	NA	0	0	0	NA	0	NA	NA	1	NA	NA	0	0	0	NA	NA	NA	1	NA	NA	NA	NA	NA	1	Orthopaedic Surgeon	Admitted
333	Blantyre	Central	30	20-34	m	Traffic-related	NA	NA	2	1	0	0	0	0	0	0	0	NA	0	0	0	NA	0	NA	NA	1	NA	NA	0	0	0	NA	NA	NA	1	NA	NA	NA	NA	NA	1	OCO	Admitted
334	Lilongwe	Central	30	20-34	m	Assault/Domestic violence	Self-employed	Secondary	1	1	0	0	0	0	0	0	0	NA	0	0	0	NA	0	NA	NA	1	NA	NA	0	0	0	NA	NA	NA	1	NA	NA	NA	NA	1	1	OCO	Admitted
335	Blantyre	Central	25	20-34	m	Traffic-related	NA	NA	2	1	0	0	0	0	0	0	0	NA	0	0	0	NA	0	NA	NA	1	NA	NA	0	0	0	NA	NA	NA	1	NA	NA	NA	NA	NA	1	OCO	Admitted
336	Lilongwe	Central	25	20-34	m	Traffic-related	unemployed	No schooling/Pre school/Vocational	1	1	0	0	0	0	0	0	0	NA	0	0	0	NA	0	NA	NA	1	NA	NA	0	0	0	NA	NA	NA	1	NA	NA	NA	1	1	1	Orthopaedic Registrar	Admitted
337	Blantyre	Central	25	20-34	f	Fall	NA	NA	2	1	0	0	0	0	0	0	0	NA	0	0	0	NA	0	NA	NA	1	NA	NA	0	0	0	NA	NA	NA	1	NA	NA	NA	NA	NA	1	Orthopaedic Surgeon	Admitted
338	Blantyre	Central	25	20-34	f	Assault/Domestic violence	NA	NA	2	1	0	0	0	0	0	0	0	NA	0	0	0	NA	0	NA	NA	1	NA	NA	0	0	0	NA	NA	NA	1	NA	NA	NA	NA	NA	1	Orthopaedic Registrar	Admitted
339	Blantyre	Central	25	20-34	f	Traffic-related	Small Scale Business	Secondary	NA	1	0	0	0	0	0	0	0	NA	0	0	0	NA	0	NA	NA	1	NA	NA	0	0	0	NA	NA	NA	1	NA	NA	NA	NA	NA	1	OCO	Admitted
340	Blantyre	Central	25	20-34	f	Traffic-related	NA	NA	NA	1	0	0	0	0	0	0	0	NA	0	0	0	NA	0	NA	NA	1	NA	NA	0	0	0	NA	NA	NA	1	NA	NA	NA	NA	NA	1	OCO	Admitted
341	Blantyre	Central	25	20-34	m	Traffic-related	Student	Secondary	2	1	0	0	0	0	0	0	0	NA	0	0	0	NA	0	NA	NA	1	NA	NA	0	0	0	NA	NA	NA	1	NA	NA	NA	NA	NA	1	Orthopaedic Registrar	Admitted
342	Lilongwe	Central	25	20-34	f	Traffic-related	Office Worker	Secondary	1	1	0	0	0	0	0	0	0	NA	0	0	0	NA	0	NA	NA	1	NA	NA	0	0	0	NA	NA	NA	1	NA	NA	NA	NA	NA	1	OCO	Admitted
343	Lilongwe	Central	25	20-34	m	Traffic-related	Office Worker	Secondary	1	1	0	0	0	0	0	0	0	NA	0	0	0	NA	0	NA	NA	1	NA	NA	0	0	0	NA	NA	NA	1	NA	NA	NA	1	NA	1	Orthopaedic Surgeon	Admitted
344	Lilongwe	Central	25	20-34	m	Fall	Farmer	NA	1	1	0	0	0	0	0	0	0	NA	0	0	0	NA	0	NA	NA	1	NA	NA	0	0	0	NA	NA	NA	1	NA	NA	NA	NA	1	1	OCO	Admitted
345	Blantyre	Central	20	20-34	f	NA	NA	NA	NA	1	0	0	0	0	0	0	0	NA	0	0	0	NA	0	NA	NA	1	NA	NA	0	0	0	NA	NA	NA	1	NA	NA	NA	NA	NA	1	OCO	Admitted
346	Blantyre	Central	20	20-34	m	Traffic-related	Student	Primary	2	1	0	0	0	0	0	0	0	NA	0	0	0	NA	0	NA	NA	1	NA	NA	0	0	0	NA	NA	NA	1	NA	NA	NA	NA	NA	1	OCO	Admitted
347	Blantyre	Central	20	20-34	m	Traffic-related	Self-employed	Primary	1	1	0	0	0	0	0	0	0	NA	0	0	0	NA	0	NA	NA	1	NA	NA	0	0	0	NA	NA	NA	1	NA	NA	NA	NA	NA	1	Orthopaedic Surgeon	Admitted
348	Mangochi	District	15	19-Oct	m	Sports	Student	Primary	1	1	0	0	0	0	0	0	0	NA	0	0	0	NA	0	NA	NA	1	NA	NA	0	0	0	NA	NA	NA	1	NA	NA	NA	NA	NA	1	OCO	Admitted
349	Blantyre	Central	15	19-Oct	m	Traffic-related	Minor/Child	Primary	2	1	0	0	0	0	0	0	0	NA	0	0	0	NA	0	NA	NA	1	NA	NA	0	0	0	NA	NA	NA	1	NA	NA	NA	NA	NA	1	OCO	Admitted
350	Blantyre	Central	15	19-Oct	m	NA	Student	Primary	NA	1	0	0	0	0	0	0	0	NA	0	0	0	NA	0	NA	NA	1	NA	NA	0	0	0	NA	NA	NA	1	NA	NA	NA	NA	NA	1	OCO	Admitted
351	Blantyre	Central	10	19-Oct	m	Fall	Minor/Child	Primary	2	1	0	0	0	0	0	0	0	NA	0	0	0	NA	0	NA	NA	1	NA	NA	0	0	0	NA	NA	NA	1	NA	NA	NA	NA	NA	1	Orthopaedic Registrar	Admitted
352	Nkhata Bay	NA	5	00-09	m	Traffic-related	Minor/Child	University/Tertiary	2	1	0	0	0	0	0	0	0	NA	0	0	0	NA	0	NA	NA	1	NA	NA	0	0	0	NA	NA	NA	1	NA	NA	NA	NA	NA	1	OCO	Admitted
353	Blantyre	Central	30	20-34	m	Assault/Domestic violence	NA	NA	2	1	0	0	0	0	0	0	0	NA	0	0	0	NA	0	1	1	0	NA	NA	0	0	0	NA	NA	NA	1	NA	NA	NA	NA	NA	1	OCO	Admitted
354	Lilongwe	Central	35	35-49	f	Traffic-related	NA	NA	1	1	0	1	0	1	0	0	0	NA	0	0	1	NA	0	NA	1	0	NA	NA	0	0	0	NA	NA	NA	1	NA	NA	NA	NA	NA	1	OCO	Admitted
355	Lilongwe	Central	30	20-34	m	Traffic-related	Labourer	NA	2	1	0	0	1	0	0	0	0	NA	0	0	0	NA	0	NA	1	0	NA	NA	0	0	0	NA	NA	NA	1	NA	NA	NA	NA	NA	1	OCO	Admitted
356	Blantyre	Central	80	50+	f	Fall	NA	NA	2	1	0	0	0	0	0	0	0	NA	0	0	0	NA	0	NA	1	0	NA	NA	0	0	0	NA	NA	NA	1	NA	NA	NA	NA	NA	1	OCO	Admitted
357	Blantyre	Central	75	50+	m	Fall	Small Scale Business	Primary	NA	1	0	0	0	0	0	0	0	NA	0	0	0	NA	0	NA	1	0	NA	NA	0	0	0	NA	NA	NA	1	NA	NA	NA	NA	NA	1	OCO	Admitted
358	Lilongwe	Central	65	50+	m	NA	Farmer	NA	2	1	0	0	0	0	0	0	0	NA	0	0	0	NA	0	NA	1	0	NA	NA	0	0	0	NA	NA	NA	1	NA	NA	NA	NA	NA	1	OCO	Admitted
359	Mangochi	District	65	50+	m	Fall	Farmer	Primary	2	1	0	0	0	0	0	0	0	NA	0	0	0	NA	0	NA	1	0	NA	NA	0	0	0	NA	NA	NA	1	NA	NA	NA	NA	NA	1	OCO	Admitted
360	Lilongwe	Central	60	50+	m	Traffic-related	Small Scale Business	Primary	1	1	0	0	0	0	0	0	0	NA	0	0	0	NA	0	NA	1	0	NA	NA	0	0	0	NA	NA	NA	1	NA	NA	NA	NA	NA	1	OCO	Admitted
361	Blantyre	Central	60	50+	m	Traffic-related	NA	NA	1	1	0	0	0	0	0	0	0	NA	0	0	0	NA	0	NA	1	0	NA	NA	0	0	0	NA	NA	NA	1	NA	NA	NA	NA	NA	1	OCO	Admitted
362	Blantyre	Central	55	50+	m	Traffic-related	Farmer	Primary	2	1	0	0	0	0	0	0	0	NA	0	0	0	NA	0	NA	1	0	NA	NA	0	0	0	NA	NA	NA	1	NA	NA	NA	NA	NA	1	Orthopaedic Surgeon	Admitted
363	Mangochi	District	55	50+	m	Sports	Farmer	No schooling/Pre school/Vocational	2	1	0	0	0	0	0	0	0	NA	0	0	0	NA	0	NA	1	0	NA	NA	0	0	0	NA	NA	NA	1	NA	NA	NA	NA	NA	1	OCO	Admitted
364	Lilongwe	Central	55	50+	m	Traffic-related	NA	NA	2	1	0	0	0	0	0	0	0	NA	0	0	0	NA	0	NA	1	0	NA	NA	0	0	0	NA	NA	NA	1	NA	NA	NA	NA	NA	1	OCO	Admitted
365	Blantyre	Central	55	50+	m	Fall	NA	NA	1	1	0	0	0	0	0	0	0	NA	0	0	0	NA	0	NA	1	0	NA	NA	0	0	0	NA	NA	NA	1	NA	NA	NA	NA	NA	1	Orthopaedic Registrar	Admitted
366	Mangochi	District	50	NA	m	Fall	Small Scale Business	Primary	2	1	0	0	0	0	0	0	0	NA	0	0	0	NA	0	NA	1	0	NA	NA	0	0	0	NA	NA	NA	1	NA	NA	NA	NA	NA	1	OCO	Admitted
367	Blantyre	Central	50	NA	m	Traffic-related	NA	NA	2	1	0	0	0	0	0	0	0	NA	0	0	0	NA	0	NA	1	0	NA	NA	0	0	0	NA	NA	NA	1	NA	NA	NA	NA	NA	1	Orthopaedic Surgeon	Admitted
368	Lilongwe	Central	50	NA	m	Traffic-related	other	Secondary	1	1	0	0	0	0	0	0	0	NA	0	0	0	NA	0	NA	1	0	NA	NA	0	0	0	NA	NA	NA	1	NA	NA	NA	NA	1	1	Orthopaedic Surgeon	Admitted
369	Lilongwe	Central	50	NA	f	Traffic-related	Farmer	No schooling/Pre school/Vocational	1	1	0	0	0	0	0	0	0	NA	0	0	0	NA	0	NA	1	0	NA	NA	0	0	0	NA	NA	NA	1	NA	NA	NA	NA	NA	1	Orthopaedic Surgeon	Admitted
370	Lilongwe	Central	50	NA	m	NA	Farmer	Primary	2	1	0	0	0	0	0	0	0	NA	0	0	0	NA	0	NA	1	0	NA	NA	0	0	0	NA	NA	NA	1	NA	NA	NA	NA	NA	1	OCO	Admitted
371	Lilongwe	Central	50	NA	m	Traffic-related	other	No schooling/Pre school/Vocational	1	1	0	0	0	0	0	0	0	NA	0	0	0	NA	0	NA	1	0	NA	NA	0	0	0	NA	NA	NA	1	NA	NA	NA	NA	NA	1	OCO	Admitted
372	Lilongwe	Central	50	NA	m	Traffic-related	Office Worker	No schooling/Pre school/Vocational	1	1	0	0	0	0	0	0	0	NA	0	0	0	NA	0	NA	1	0	NA	NA	0	0	0	NA	NA	NA	1	NA	NA	NA	NA	NA	1	Orthopaedic Surgeon	Admitted
373	Blantyre	Central	50	NA	m	Traffic-related	Labourer	Primary	1	1	0	0	0	0	0	0	0	NA	0	0	0	NA	0	NA	1	0	NA	NA	0	0	0	NA	NA	NA	1	NA	NA	NA	1	NA	1	Orthopaedic Surgeon	Admitted
374	Blantyre	Central	45	35-49	m	Traffic-related	Small Scale Business	Secondary	2	1	0	0	0	0	0	0	0	NA	0	0	0	NA	0	NA	1	0	NA	NA	0	0	0	NA	NA	NA	1	NA	NA	NA	1	NA	1	OCO	Admitted
375	Blantyre	Central	45	35-49	m	Traffic-related	NA	NA	2	1	0	0	0	0	0	0	0	NA	0	0	0	NA	0	NA	1	0	NA	NA	0	0	0	NA	NA	NA	1	NA	NA	NA	NA	NA	1	OCO	Admitted
376	Lilongwe	Central	45	35-49	m	Assault/Domestic violence	Self-employed	Primary	2	1	0	0	0	0	0	0	0	NA	0	0	0	NA	0	NA	1	0	NA	NA	0	0	0	NA	NA	NA	1	NA	NA	NA	NA	NA	1	Orthopaedic Surgeon	Admitted
377	Lilongwe	Central	45	35-49	m	Traffic-related	unemployed	No schooling/Pre school/Vocational	1	1	0	0	0	0	0	0	0	NA	0	0	0	NA	0	NA	1	0	NA	NA	0	0	0	NA	NA	NA	1	NA	NA	NA	NA	NA	1	Orthopaedic Surgeon	Admitted
378	Mangochi	District	45	35-49	m	Traffic-related	Small Scale Business	Primary	2	1	0	0	0	0	0	0	0	NA	0	0	0	NA	0	NA	1	0	NA	NA	0	0	0	NA	NA	NA	1	NA	NA	NA	NA	NA	1	OCO	Admitted
379	Lilongwe	Central	45	35-49	m	Traffic-related	Self-employed	Secondary	1	1	0	0	0	0	0	0	0	NA	0	0	0	NA	0	NA	1	0	NA	NA	0	0	0	NA	NA	NA	1	NA	NA	NA	NA	1	1	OCO	Admitted
380	Mangochi	District	45	35-49	m	Traffic-related	Small Scale Business	Primary	2	1	0	0	0	0	0	0	0	NA	0	0	0	NA	0	NA	1	0	NA	NA	0	0	0	NA	NA	NA	1	NA	NA	NA	NA	NA	1	OCO	Admitted
381	Blantyre	Central	45	35-49	f	Assault/Domestic violence	NA	NA	2	1	0	0	0	0	0	0	0	NA	0	0	0	NA	0	NA	1	0	NA	NA	0	0	0	NA	NA	NA	1	NA	NA	NA	NA	NA	1	OCO	Admitted
382	Lilongwe	Central	40	35-49	m	Traffic-related	NA	NA	1	1	0	0	0	0	0	0	0	NA	0	0	0	NA	0	NA	1	0	NA	NA	0	0	0	NA	NA	NA	1	NA	NA	NA	1	1	1	OCO	Admitted
383	Mangochi	District	40	35-49	m	Sports	Farmer	Primary	1	1	0	0	0	0	0	0	0	NA	0	0	0	NA	0	NA	1	0	NA	NA	0	0	0	NA	NA	NA	1	NA	NA	NA	NA	NA	1	OCO	Admitted
384	Lilongwe	Central	40	35-49	f	Traffic-related	Small Scale Business	Primary	2	1	0	0	0	0	0	0	0	NA	0	0	0	NA	0	NA	1	0	NA	NA	0	0	0	NA	NA	NA	1	NA	NA	NA	NA	NA	1	Orthopaedic Surgeon	Admitted
385	Blantyre	Central	40	35-49	m	Traffic-related	NA	NA	2	1	0	0	0	0	0	0	0	NA	0	0	0	NA	0	NA	1	0	NA	NA	0	0	0	NA	NA	NA	1	NA	NA	NA	1	NA	1	Orthopaedic Registrar	Admitted
386	Lilongwe	Central	40	35-49	m	Assault/Domestic violence	Farmer	Primary	1	1	0	0	0	0	0	0	0	NA	0	0	0	NA	0	NA	1	0	NA	NA	0	0	0	NA	NA	NA	1	NA	NA	NA	NA	NA	1	OCO	Admitted
387	Blantyre	Central	40	35-49	m	Fall	NA	NA	2	1	0	0	0	0	0	0	0	NA	0	0	0	NA	0	NA	1	0	NA	NA	0	0	0	NA	NA	NA	1	NA	NA	NA	NA	NA	1	OCO	Admitted
388	Lilongwe	Central	40	35-49	m	Traffic-related	Small Scale Business	No schooling/Pre school/Vocational	1	1	0	0	0	0	0	0	0	NA	0	0	0	NA	0	NA	1	0	NA	NA	0	0	0	NA	NA	NA	1	NA	NA	NA	NA	NA	1	Orthopaedic Surgeon	Admitted
389	Lilongwe	Central	35	35-49	m	NA	other	NA	2	1	0	0	0	0	0	0	0	NA	0	0	0	NA	0	NA	1	0	NA	NA	0	0	0	NA	NA	NA	1	NA	NA	NA	NA	NA	1	OCO	Admitted
390	Blantyre	Central	35	35-49	m	Traffic-related	NA	NA	NA	1	0	0	0	0	0	0	0	NA	0	0	0	NA	0	NA	1	0	NA	NA	0	0	0	NA	NA	NA	1	NA	NA	NA	NA	NA	1	Orthopaedic Surgeon	Admitted
391	Blantyre	Central	35	35-49	m	Fall	Self-employed	Secondary	2	1	0	0	0	0	0	0	0	NA	0	0	0	NA	0	NA	1	0	NA	NA	0	0	0	NA	NA	NA	1	NA	NA	NA	NA	NA	1	Orthopaedic Surgeon	Admitted
392	Lilongwe	Central	35	35-49	m	Work-related	other	Secondary	1	1	0	0	0	0	0	0	0	NA	0	0	0	NA	0	NA	1	0	NA	NA	0	0	0	NA	NA	NA	1	NA	NA	NA	NA	NA	1	Orthopaedic Surgeon	Admitted
393	Lilongwe	Central	35	35-49	m	Fall	Farmer	No schooling/Pre school/Vocational	1	1	0	0	0	0	0	0	0	NA	0	0	0	NA	0	NA	1	0	NA	NA	0	0	0	NA	NA	NA	1	NA	NA	NA	NA	NA	1	Orthopaedic Surgeon	Admitted
394	Blantyre	Central	35	35-49	m	Assault/Domestic violence	NA	Primary	NA	1	0	0	0	0	0	0	0	NA	0	0	0	NA	0	NA	1	0	NA	NA	0	0	0	NA	NA	NA	1	NA	NA	NA	NA	NA	1	Orthopaedic Registrar	Admitted
395	Mangochi	District	35	35-49	m	Sports	Farmer	Secondary	1	1	0	0	0	0	0	0	0	NA	0	0	0	NA	0	NA	1	0	NA	NA	0	0	0	NA	NA	NA	1	NA	NA	NA	NA	NA	1	OCO	Admitted
396	Nkhata Bay	NA	35	35-49	f	Other	Small Scale Business	Primary	2	1	0	0	0	0	0	0	0	NA	0	0	0	NA	0	NA	1	0	NA	NA	0	0	0	NA	NA	NA	1	NA	NA	NA	NA	NA	1	OCO	Treated & sent home
397	Blantyre	Central	35	35-49	f	Traffic-related	NA	NA	1	1	0	0	0	0	0	0	0	NA	0	0	0	NA	0	NA	1	0	NA	NA	0	0	0	NA	NA	NA	1	NA	NA	NA	NA	NA	1	OCO	Admitted
398	Lilongwe	Central	35	35-49	f	Assault/Domestic violence	Farmer	No schooling/Pre school/Vocational	1	1	0	0	0	0	0	0	0	NA	0	0	0	NA	0	NA	1	0	NA	NA	0	0	0	NA	NA	NA	1	NA	NA	NA	NA	NA	1	OCO	Admitted
399	Lilongwe	Central	35	35-49	m	Traffic-related	Office Worker	No schooling/Pre school/Vocational	1	1	0	0	0	0	0	0	0	NA	0	0	0	NA	0	NA	1	0	NA	NA	0	0	0	NA	NA	NA	1	NA	NA	NA	NA	NA	1	Orthopaedic Surgeon	Admitted
400	Blantyre	Central	30	20-34	f	Traffic-related	Self-employed	Secondary	1	1	0	0	0	0	0	0	0	NA	0	0	0	NA	0	NA	1	0	NA	NA	0	0	0	NA	NA	NA	1	NA	NA	NA	NA	NA	1	Orthopaedic Surgeon	Admitted
401	Mangochi	District	30	20-34	m	Traffic-related	Farmer	Primary	2	1	0	0	0	0	0	0	0	NA	0	0	0	NA	0	NA	1	0	NA	NA	0	0	0	NA	NA	NA	1	NA	NA	NA	NA	NA	1	OCO	Admitted
402	Mangochi	District	30	20-34	m	Sports	Small Scale Business	Primary	2	1	0	0	0	0	0	0	0	NA	0	0	0	NA	0	NA	1	0	NA	NA	0	0	0	NA	NA	NA	1	NA	NA	NA	NA	NA	1	OCO	Admitted
403	Lilongwe	Central	30	20-34	m	Assault/Domestic violence	other	Secondary	1	1	0	0	0	0	0	0	0	NA	0	0	0	NA	0	NA	1	0	NA	NA	0	0	0	NA	NA	NA	1	NA	NA	NA	NA	NA	1	Orthopaedic Surgeon	Admitted
404	Lilongwe	Central	30	20-34	m	Assault/Domestic violence	Office Worker	NA	2	1	0	0	0	0	0	0	0	NA	0	0	0	NA	0	NA	1	0	NA	NA	0	0	0	NA	NA	NA	1	NA	NA	NA	NA	NA	1	OCO	Admitted
405	Mangochi	District	30	20-34	m	Fall	Small Scale Business	Primary	1	1	0	0	0	0	0	0	0	NA	0	0	0	NA	0	NA	1	0	NA	NA	0	0	0	NA	NA	NA	1	NA	NA	NA	NA	NA	1	OCO	Admitted
406	Blantyre	Central	30	20-34	f	Fall	Student	University/Tertiary	1	1	0	0	0	0	0	0	0	NA	0	0	0	NA	0	NA	1	0	NA	NA	0	0	0	NA	NA	NA	1	NA	NA	NA	NA	NA	1	OCO	Admitted
407	Lilongwe	Central	30	20-34	m	Assault/Domestic violence	Small Scale Business	NA	2	1	0	0	0	0	0	0	0	NA	0	0	0	NA	0	NA	1	0	NA	NA	0	0	0	NA	NA	NA	1	NA	NA	NA	NA	NA	1	OCO	Admitted
408	Blantyre	Central	30	20-34	m	Traffic-related	Small Scale Business	Secondary	2	1	0	0	0	0	0	0	0	NA	0	0	0	NA	0	NA	1	0	NA	NA	0	0	0	NA	NA	NA	1	NA	NA	NA	NA	NA	1	Orthopaedic Surgeon	Admitted
409	Lilongwe	Central	25	20-34	m	Assault/Domestic violence	Office Worker	NA	2	1	0	0	0	0	0	0	0	NA	0	0	0	NA	0	NA	1	0	NA	NA	0	0	0	NA	NA	NA	1	NA	NA	NA	NA	NA	1	OCO	Admitted
410	Lilongwe	Central	25	20-34	m	Traffic-related	Farmer	Primary	1	1	0	0	0	0	0	0	0	NA	0	0	0	NA	0	NA	1	0	NA	NA	0	0	0	NA	NA	NA	1	NA	NA	NA	1	NA	1	Orthopaedic Surgeon	Admitted
411	Blantyre	Central	25	20-34	m	NA	NA	NA	NA	1	0	0	0	0	0	0	0	NA	0	0	0	NA	0	NA	1	0	NA	NA	0	0	0	NA	NA	NA	1	NA	NA	NA	NA	NA	1	OCO	Admitted
412	Mangochi	District	15	19-Oct	m	Fall	Student	Primary	2	1	0	0	0	0	0	0	0	NA	0	0	0	NA	0	NA	1	0	NA	NA	0	0	0	NA	NA	NA	1	NA	NA	NA	NA	NA	1	OCO	Admitted
413	Lilongwe	Central	15	19-Oct	f	Traffic-related	Student	Primary	1	1	0	0	0	0	0	0	0	NA	0	0	0	NA	0	NA	1	0	NA	NA	0	0	0	NA	NA	NA	1	NA	NA	NA	NA	NA	1	Orthopaedic Surgeon	Admitted
414	Mangochi	District	15	19-Oct	m	Traffic-related	Student	Primary	2	1	0	0	0	0	0	0	0	NA	0	0	0	NA	0	NA	1	0	NA	NA	0	0	0	NA	NA	NA	1	NA	NA	NA	NA	NA	1	OCO	Admitted
415	Lilongwe	Central	15	19-Oct	m	Traffic-related	Student	Primary	1	1	0	0	0	0	0	0	0	NA	0	0	0	NA	0	NA	1	0	NA	NA	0	0	0	NA	NA	NA	1	NA	NA	NA	NA	1	1	Orthopaedic Surgeon	Admitted
416	Mangochi	District	15	19-Oct	f	Traffic-related	Student	Primary	2	1	0	0	0	0	0	0	0	NA	0	0	0	NA	0	NA	1	0	NA	NA	0	0	0	NA	NA	NA	1	NA	NA	NA	NA	NA	1	OCO	Admitted
417	Blantyre	Central	15	19-Oct	m	Fall	NA	NA	2	1	0	0	0	0	0	0	0	NA	0	0	0	NA	0	NA	1	0	NA	NA	0	0	0	NA	NA	NA	1	NA	NA	NA	NA	NA	1	OCO	Admitted
418	Blantyre	Central	10	19-Oct	m	NA	Student	Primary	NA	1	0	0	0	0	0	0	0	NA	0	0	0	NA	0	NA	1	0	NA	NA	0	0	0	NA	NA	NA	1	NA	NA	NA	NA	NA	1	Orthopaedic Surgeon	Admitted
419	Blantyre	Central	10	19-Oct	m	Fall	Minor/Child	No schooling/Pre school/Vocational	2	1	0	0	0	0	0	0	0	NA	0	0	0	NA	0	NA	1	0	NA	NA	0	0	0	NA	NA	NA	1	NA	NA	NA	NA	NA	1	OCO	Admitted
420	Mangochi	District	10	19-Oct	m	Fall	Minor/Child	No schooling/Pre school/Vocational	1	1	0	0	0	0	0	0	0	NA	0	0	0	NA	0	NA	1	0	NA	NA	0	0	0	NA	NA	NA	1	NA	NA	NA	NA	NA	1	OCO	Admitted
421	Mangochi	District	5	00-09	m	Fall	Minor/Child	No schooling/Pre school/Vocational	2	1	0	0	0	0	0	0	0	NA	0	0	0	NA	0	NA	1	0	NA	NA	0	0	0	NA	NA	NA	1	NA	NA	NA	NA	NA	1	OCO	Admitted
422	Lilongwe	Central	5	00-09	m	Other	Minor/Child	No schooling/Pre school/Vocational	1	1	0	0	0	0	0	0	0	NA	0	0	0	NA	0	NA	1	0	NA	NA	0	0	0	NA	NA	NA	1	NA	NA	NA	NA	NA	1	Orthopaedic Surgeon	Admitted
423	Lilongwe	Central	NA	NA	f	NA	Student	Secondary	1	1	0	0	0	0	0	0	0	NA	0	0	0	NA	0	NA	1	0	1	NA	0	0	0	NA	NA	NA	1	NA	NA	NA	NA	1	1	OCO	Admitted
424	Lilongwe	Central	NA	NA	m	Fall	Farmer	Primary	1	1	0	0	0	0	0	0	0	NA	0	0	0	NA	0	NA	1	0	NA	NA	0	0	0	NA	NA	NA	1	NA	NA	NA	NA	NA	1	OCO	Admitted
425	Lilongwe	Central	45	35-49	m	Traffic-related	other	No schooling/Pre school/Vocational	1	1	0	0	0	0	0	0	0	NA	0	0	1	NA	0	1	NA	0	NA	NA	0	0	0	NA	NA	NA	1	NA	NA	NA	NA	NA	1	Orthopaedic Surgeon	Admitted
426	Mangochi	District	60	50+	m	Traffic-related	Farmer	No schooling/Pre school/Vocational	2	1	0	0	0	0	0	0	0	NA	0	1	0	NA	0	1	NA	0	NA	NA	0	0	0	NA	NA	NA	1	NA	NA	NA	NA	NA	1	OCO	Admitted
427	Blantyre	Central	25	20-34	m	Assault/Domestic violence	NA	NA	2	1	0	1	0	0	0	0	0	NA	0	0	0	NA	0	1	NA	0	NA	NA	0	0	0	NA	NA	NA	1	NA	NA	NA	NA	NA	1	OCO	Admitted
428	Lilongwe	Central	80	50+	m	Traffic-related	Farmer	No schooling/Pre school/Vocational	1	1	0	0	0	0	0	0	0	NA	0	0	0	NA	0	1	NA	0	NA	NA	0	0	0	NA	NA	NA	1	NA	NA	NA	NA	NA	1	OCO	Admitted
429	Lilongwe	Central	80	50+	m	Traffic-related	Farmer	No schooling/Pre school/Vocational	1	1	0	0	0	0	0	0	0	NA	0	0	0	NA	0	1	NA	0	NA	NA	0	0	0	NA	NA	NA	1	NA	NA	NA	NA	NA	1	OCO	Admitted
430	Blantyre	Central	75	50+	f	NA	NA	NA	2	1	0	0	0	0	0	0	0	NA	0	0	0	NA	0	1	NA	0	NA	NA	0	0	0	NA	NA	NA	1	NA	NA	NA	NA	NA	1	OCO	Admitted
431	Lilongwe	Central	75	50+	f	Fall	Farmer	No schooling/Pre school/Vocational	1	1	0	0	0	0	0	0	0	NA	0	0	0	NA	0	1	NA	0	NA	NA	0	0	0	NA	NA	NA	1	NA	NA	NA	NA	NA	1	Orthopaedic Surgeon	Admitted
432	Lilongwe	Central	55	50+	m	Traffic-related	Farmer	Primary	1	1	0	0	0	0	0	0	0	NA	0	0	0	NA	0	1	NA	0	NA	NA	0	0	0	NA	NA	NA	1	NA	NA	NA	NA	NA	1	OCO	Treated & sent home
433	Lilongwe	Central	55	50+	m	Traffic-related	other	NA	NA	1	0	0	0	0	0	0	0	NA	0	0	0	NA	0	1	NA	0	NA	NA	0	0	0	NA	NA	NA	1	NA	NA	NA	NA	NA	1	OCO	Admitted
434	Blantyre	Central	55	50+	f	Traffic-related	NA	NA	2	1	0	0	0	0	0	0	0	NA	0	0	0	NA	0	1	NA	0	NA	NA	0	0	0	NA	NA	NA	1	NA	NA	NA	NA	NA	1	OCO	Admitted
435	Blantyre	Central	50	NA	m	Other	NA	NA	2	1	0	0	0	0	0	0	0	NA	0	0	0	NA	0	1	NA	0	NA	NA	0	0	0	NA	NA	NA	1	NA	NA	NA	NA	NA	1	OCO	Admitted
436	Blantyre	Central	50	NA	m	Traffic-related	NA	NA	2	1	0	0	0	0	0	0	0	NA	0	0	0	NA	0	1	NA	0	NA	NA	0	0	0	NA	NA	NA	1	NA	NA	NA	NA	NA	1	OCO	Admitted
437	Blantyre	Central	45	35-49	f	Traffic-related	NA	NA	2	1	0	0	0	0	0	0	0	NA	0	0	0	NA	0	1	NA	0	NA	NA	0	0	0	NA	NA	NA	1	NA	NA	NA	NA	NA	1	Surgical Registrar	Admitted
438	Blantyre	Central	45	35-49	m	Traffic-related	NA	NA	2	1	0	0	0	0	0	0	0	NA	0	0	0	NA	0	1	NA	0	NA	NA	0	0	0	NA	NA	NA	1	NA	NA	NA	NA	NA	1	OCO	Admitted
439	Mangochi	District	45	35-49	m	Fall	Farmer	Primary	2	1	0	0	0	0	0	0	0	NA	0	0	0	NA	0	1	NA	0	NA	NA	0	0	0	NA	NA	NA	1	NA	NA	NA	NA	NA	1	OCO	Admitted
440	Blantyre	Central	40	35-49	f	Traffic-related	NA	NA	2	1	0	0	0	0	0	0	0	NA	0	0	0	NA	0	1	NA	0	NA	NA	0	0	0	NA	NA	NA	1	NA	NA	NA	NA	NA	1	OCO	Admitted
441	Blantyre	Central	40	35-49	m	Fall	NA	NA	2	1	0	0	0	0	0	0	0	NA	0	0	0	NA	0	1	NA	0	NA	NA	0	0	0	NA	NA	NA	1	NA	NA	NA	NA	NA	1	Surgical Registrar	Admitted
442	Blantyre	Central	35	35-49	f	Fall	NA	NA	2	1	0	0	0	0	0	0	0	NA	0	0	0	NA	0	1	NA	0	NA	NA	0	0	0	NA	NA	NA	1	NA	NA	NA	NA	NA	1	OCO	Admitted
443	Blantyre	Central	35	35-49	m	Traffic-related	other	NA	1	1	0	0	0	0	0	0	0	NA	0	0	0	NA	0	1	NA	0	NA	NA	0	0	0	NA	NA	NA	1	NA	NA	NA	NA	NA	1	Orthopaedic Surgeon	Admitted
444	Blantyre	Central	35	35-49	m	Traffic-related	Small Scale Business	Primary	1	1	0	0	0	0	0	0	0	NA	0	0	0	NA	0	1	NA	0	NA	NA	0	0	0	NA	NA	NA	1	NA	NA	NA	NA	NA	1	OCO	Admitted
445	Blantyre	Central	35	35-49	m	Other	NA	NA	2	1	0	0	0	0	0	0	0	NA	0	0	0	NA	0	1	NA	0	NA	NA	0	0	0	NA	NA	NA	1	NA	NA	NA	NA	NA	1	Orthopaedic Surgeon	Admitted
446	Blantyre	Central	35	35-49	m	Traffic-related	Small Scale Business	Secondary	2	1	0	0	0	0	0	0	0	NA	0	0	0	NA	0	1	NA	0	NA	NA	0	0	0	NA	NA	NA	1	NA	NA	NA	1	NA	1	Orthopaedic Surgeon	Admitted
447	Mangochi	District	35	35-49	m	Animal bite	Small Scale Business	Primary	1	1	0	0	0	0	0	0	0	NA	0	0	0	NA	0	1	NA	0	NA	NA	0	0	0	NA	NA	NA	1	NA	NA	NA	NA	NA	1	OCO	Treated & sent home
448	Blantyre	Central	35	35-49	m	Traffic-related	Small Scale Business	Secondary	2	1	0	0	0	0	0	0	0	NA	0	0	0	NA	0	1	NA	0	NA	NA	0	0	0	NA	NA	NA	1	NA	NA	NA	NA	NA	1	Orthopaedic Surgeon	Admitted
449	Nkhata Bay	NA	35	35-49	f	Traffic-related	Small Scale Business	Secondary	2	1	0	0	0	0	0	0	0	NA	0	0	0	NA	0	1	NA	0	NA	NA	0	0	0	NA	NA	NA	1	NA	NA	NA	NA	NA	1	OCO	Admitted
450	Lilongwe	Central	30	20-34	m	Traffic-related	other	No schooling/Pre school/Vocational	1	1	0	0	0	0	0	0	0	NA	0	0	0	NA	0	1	NA	0	NA	NA	0	0	0	NA	NA	NA	1	NA	NA	NA	NA	NA	1	Orthopaedic Surgeon	Admitted
451	Blantyre	Central	30	20-34	m	Traffic-related	NA	NA	2	1	0	0	0	0	0	0	0	NA	0	0	0	NA	0	1	NA	0	NA	NA	0	0	0	NA	NA	NA	1	NA	NA	NA	NA	NA	1	OCO	Admitted
452	Lilongwe	Central	30	20-34	m	Other	Small Scale Business	No schooling/Pre school/Vocational	1	1	0	0	0	0	0	0	0	NA	0	0	0	NA	0	1	NA	0	NA	NA	0	0	0	NA	NA	NA	1	NA	NA	NA	NA	NA	1	Orthopaedic Surgeon	Admitted
453	Blantyre	Central	25	20-34	m	Assault/Domestic violence	Labourer	Primary	1	1	0	0	0	0	0	0	0	NA	0	0	0	NA	0	1	NA	0	NA	NA	0	0	0	NA	NA	NA	1	NA	NA	NA	NA	NA	1	Orthopaedic Surgeon	Admitted
454	Mangochi	District	20	20-34	f	Traffic-related	Housewife	Primary	1	1	0	0	0	0	0	0	0	NA	0	0	0	NA	0	1	NA	0	NA	NA	0	0	0	NA	NA	NA	1	NA	NA	NA	NA	NA	1	OCO	Admitted
455	Mangochi	District	20	20-34	f	Traffic-related	Housewife	Primary	2	1	0	0	0	0	0	0	0	NA	0	0	0	NA	0	1	NA	0	NA	NA	0	0	0	NA	NA	NA	1	NA	NA	NA	NA	NA	1	OCO	Treated & sent home
456	Mangochi	District	20	20-34	f	Traffic-related	Housewife	Primary	2	1	0	0	0	0	0	0	0	NA	0	0	0	NA	0	1	NA	0	NA	NA	0	0	0	NA	NA	NA	1	NA	NA	NA	NA	NA	1	OCO	Treated & sent home
457	Lilongwe	Central	20	20-34	f	Traffic-related	Student	Secondary	2	1	0	0	0	0	0	0	0	NA	0	0	0	NA	0	1	NA	0	NA	NA	0	0	0	NA	NA	NA	1	NA	NA	NA	NA	NA	1	Orthopaedic Surgeon	Admitted
458	Mangochi	District	15	19-Oct	m	Fall	Student	Primary	2	1	0	0	0	0	0	0	0	NA	0	0	0	NA	0	1	NA	0	NA	NA	0	0	0	NA	NA	NA	1	NA	NA	NA	NA	NA	1	OCO	Admitted
459	Lilongwe	Central	10	19-Oct	f	Traffic-related	Minor/Child	Primary	1	1	0	0	0	0	0	0	0	NA	0	0	0	NA	0	1	NA	0	NA	NA	0	0	0	NA	NA	NA	1	NA	NA	NA	NA	NA	1	Orthopaedic Surgeon	Admitted
460	Lilongwe	Central	10	19-Oct	m	Traffic-related	Student	Primary	1	1	0	0	0	0	0	0	0	NA	0	0	0	NA	0	1	NA	0	NA	NA	0	0	0	NA	NA	NA	1	NA	NA	NA	NA	NA	1	Orthopaedic Surgeon	Admitted
461	Lilongwe	Central	10	19-Oct	m	Fall	Student	No schooling/Pre school/Vocational	1	1	0	0	0	0	0	0	0	NA	0	0	0	NA	0	1	NA	0	NA	NA	0	0	0	NA	NA	NA	1	NA	NA	NA	NA	NA	1	OCO	Admitted
462	Lilongwe	Central	10	19-Oct	f	Fall	Student	Primary	1	1	0	0	0	0	0	0	0	NA	0	0	0	NA	0	1	NA	0	NA	NA	0	0	0	NA	NA	NA	1	NA	NA	NA	NA	NA	1	Orthopaedic Surgeon	Admitted
463	Mangochi	District	10	19-Oct	m	Other	Minor/Child	Primary	2	1	0	0	0	0	0	0	0	NA	0	0	0	NA	0	1	NA	0	NA	NA	0	0	0	NA	NA	NA	1	NA	NA	1	NA	NA	1	OCO	Admitted
464	Lilongwe	Central	10	19-Oct	m	Other	Student	Primary	1	1	0	0	0	0	0	0	0	NA	0	0	0	NA	0	1	NA	0	NA	NA	0	0	0	NA	NA	NA	1	NA	NA	NA	NA	NA	1	Orthopaedic Surgeon	Admitted
465	Lilongwe	Central	10	19-Oct	m	Other	Student	Primary	1	1	0	0	0	0	0	0	0	NA	0	0	0	NA	0	1	NA	0	NA	NA	0	0	0	NA	NA	NA	1	NA	NA	NA	NA	NA	1	Orthopaedic Surgeon	Admitted
466	Lilongwe	Central	10	19-Oct	m	Fall	Minor/Child	No schooling/Pre school/Vocational	1	1	0	0	0	0	0	0	0	NA	0	0	0	NA	0	1	NA	0	NA	NA	0	0	0	NA	NA	NA	1	NA	NA	NA	NA	NA	1	OCO	Admitted
467	Blantyre	Central	25	20-34	m	Traffic-related	Small Scale Business	Primary	1	1	0	0	0	0	0	0	0	NA	0	0	1	NA	1	NA	NA	0	NA	NA	0	0	0	NA	NA	NA	1	NA	NA	NA	NA	NA	1	OCO	Admitted
468	Blantyre	Central	30	20-34	m	NA	Minor/Child	University/Tertiary	NA	1	0	0	0	0	0	0	0	NA	0	1	0	NA	1	NA	NA	0	NA	NA	0	0	0	NA	NA	NA	1	NA	NA	NA	NA	NA	1	Surgical Registrar	Admitted
469	Blantyre	Central	45	35-49	m	Traffic-related	Office Worker	Primary	1	1	0	0	0	0	0	0	0	NA	1	0	0	NA	1	NA	NA	0	NA	NA	0	0	0	NA	NA	NA	1	NA	NA	NA	NA	NA	1	OCO	Admitted
470	Blantyre	Central	25	20-34	m	Assault/Domestic violence	NA	NA	2	1	0	0	1	0	0	0	0	NA	0	0	0	NA	1	NA	NA	0	NA	NA	0	0	0	NA	NA	NA	1	NA	NA	NA	NA	NA	1	OCO	Admitted
471	Blantyre	Central	20	20-34	f	Traffic-related	NA	NA	2	1	0	1	0	0	0	0	0	NA	0	0	0	NA	1	NA	NA	0	NA	NA	0	0	0	NA	NA	NA	1	NA	NA	NA	NA	NA	1	OCO	Admitted
472	Mangochi	District	65	50+	m	Assault/Domestic violence	Small Scale Business	Primary	1	1	0	0	0	0	0	0	0	NA	0	0	0	NA	1	NA	NA	0	1	NA	0	0	0	NA	NA	NA	1	NA	NA	NA	NA	NA	1	OCO	Admitted
473	Mangochi	District	65	50+	m	Assault/Domestic violence	Farmer	Primary	NA	1	0	0	0	0	0	0	0	NA	0	0	0	NA	1	NA	NA	0	1	NA	0	0	0	NA	NA	NA	1	NA	NA	NA	NA	NA	1	OCO	Admitted
474	Lilongwe	Central	55	50+	f	Traffic-related	Farmer	NA	2	1	0	0	0	0	0	0	0	NA	0	0	0	NA	1	NA	NA	0	NA	NA	0	0	0	NA	NA	NA	1	NA	NA	NA	NA	NA	1	OCO	Admitted
475	Blantyre	Central	55	50+	m	Assault/Domestic violence	NA	NA	2	1	0	0	0	0	0	0	0	NA	0	0	0	NA	1	NA	NA	0	NA	NA	0	0	0	NA	NA	NA	1	NA	NA	NA	NA	NA	1	OCO	Admitted
476	Lilongwe	Central	50	NA	m	Other	Small Scale Business	Secondary	1	1	0	0	0	0	0	0	0	NA	0	0	0	NA	1	NA	NA	0	NA	NA	0	0	0	NA	NA	NA	1	NA	NA	NA	NA	NA	1	OCO	Admitted
477	Lilongwe	Central	50	NA	m	Other	NA	NA	NA	1	0	0	0	0	0	0	0	NA	0	0	0	NA	1	NA	NA	0	NA	NA	0	0	0	NA	NA	NA	1	NA	NA	NA	NA	NA	1	OCO	Admitted
478	Blantyre	Central	50	NA	m	Traffic-related	Labourer	Secondary	1	1	0	0	0	0	0	0	0	NA	0	0	0	NA	1	NA	NA	0	NA	NA	0	0	0	NA	NA	NA	1	NA	NA	NA	NA	NA	1	OCO	Admitted
479	Blantyre	Central	50	NA	f	Traffic-related	NA	NA	NA	1	0	0	0	0	0	0	0	NA	0	0	0	NA	1	NA	NA	0	NA	NA	0	0	0	NA	NA	NA	1	NA	NA	NA	NA	NA	1	OCO	Admitted
480	Lilongwe	Central	45	35-49	f	Traffic-related	unemployed	Primary	1	1	0	0	0	0	0	0	0	NA	0	0	0	NA	1	NA	NA	0	NA	NA	0	0	0	NA	NA	NA	1	NA	NA	NA	NA	NA	1	Surgical Registrar	Admitted
481	Blantyre	Central	40	35-49	m	Assault/Domestic violence	Small Scale Business	Secondary	1	1	0	0	0	0	0	0	0	NA	0	0	0	NA	1	NA	NA	0	NA	NA	0	0	0	NA	NA	NA	1	NA	NA	NA	NA	NA	1	Orthopaedic Registrar	Admitted
482	Lilongwe	Central	40	35-49	f	Traffic-related	Small Scale Business	Primary	1	1	0	0	0	0	0	0	0	NA	0	0	0	NA	1	NA	NA	0	NA	NA	0	0	0	NA	NA	NA	1	NA	NA	NA	NA	NA	1	OCO	Admitted
483	Lilongwe	Central	40	35-49	m	NA	NA	NA	1	1	0	0	0	0	0	0	0	NA	0	0	0	NA	1	NA	NA	0	NA	NA	0	0	0	NA	NA	NA	1	NA	NA	NA	NA	NA	1	OCO	Admitted
484	Blantyre	Central	35	35-49	m	Traffic-related	other	Secondary	1	1	0	0	0	0	0	0	0	NA	0	0	0	NA	1	NA	NA	0	NA	NA	0	0	0	NA	NA	NA	1	NA	NA	NA	NA	NA	1	Orthopaedic Registrar	Admitted
485	Blantyre	Central	35	35-49	m	Traffic-related	Small Scale Business	Primary	1	1	0	0	0	0	0	0	0	NA	0	0	0	NA	1	NA	NA	0	NA	NA	0	0	0	NA	NA	NA	1	NA	NA	NA	NA	NA	1	OCO	Admitted
486	Blantyre	Central	35	35-49	m	Other	NA	NA	2	1	0	0	0	0	0	0	0	NA	0	0	0	NA	1	NA	NA	0	NA	NA	0	1	0	NA	NA	NA	1	NA	NA	NA	NA	NA	1	OCO	Admitted
487	Blantyre	Central	35	35-49	m	Traffic-related	Labourer	Secondary	2	1	0	0	0	0	0	0	0	NA	0	0	0	NA	1	NA	NA	0	NA	NA	0	0	0	NA	NA	NA	1	NA	NA	NA	NA	NA	1	Orthopaedic Registrar	Admitted
488	Lilongwe	Central	35	35-49	m	Assault/Domestic violence	Small Scale Business	Primary	2	1	0	0	0	0	0	0	0	NA	0	0	0	NA	1	NA	NA	0	NA	NA	0	0	0	NA	NA	NA	1	NA	NA	NA	NA	NA	1	OCO	Admitted
489	Blantyre	Central	35	35-49	m	Traffic-related	NA	NA	2	1	0	0	0	0	0	0	0	NA	0	0	0	NA	1	NA	NA	0	NA	NA	0	0	0	NA	NA	NA	1	NA	NA	NA	NA	NA	1	Orthopaedic Surgeon	Admitted
490	Lilongwe	Central	30	20-34	m	Traffic-related	unemployed	No schooling/Pre school/Vocational	1	1	0	0	0	0	0	0	0	NA	0	0	0	NA	1	NA	NA	0	NA	NA	0	0	0	NA	NA	NA	1	NA	NA	NA	1	NA	1	Orthopaedic Surgeon	Admitted
491	Blantyre	Central	30	20-34	m	Traffic-related	NA	NA	2	1	0	0	0	0	0	0	0	NA	0	0	0	NA	1	NA	NA	0	NA	NA	0	0	0	NA	NA	NA	1	NA	NA	NA	NA	NA	1	OCO	Admitted
492	Lilongwe	Central	30	20-34	m	Assault/Domestic violence	Labourer	No schooling/Pre school/Vocational	1	1	0	0	0	0	0	0	0	NA	0	0	0	NA	1	NA	NA	0	NA	NA	0	0	0	NA	NA	NA	1	NA	NA	NA	NA	NA	1	Orthopaedic Surgeon	Admitted
493	Blantyre	Central	30	20-34	m	Traffic-related	NA	NA	2	1	0	0	0	0	0	0	0	NA	0	0	0	NA	1	NA	NA	0	NA	NA	0	0	0	NA	NA	NA	1	NA	NA	NA	NA	NA	1	OCO	Admitted
494	Lilongwe	Central	30	20-34	m	Assault/Domestic violence	unemployed	Secondary	2	1	0	0	0	0	0	0	0	NA	0	0	0	NA	1	NA	NA	0	NA	NA	0	0	0	NA	NA	NA	1	NA	NA	NA	NA	NA	1	OCO	Admitted
495	Blantyre	Central	25	20-34	m	Fall	Labourer	Primary	1	1	0	0	0	0	0	0	0	NA	0	0	0	NA	1	NA	NA	0	NA	NA	0	0	0	NA	NA	NA	1	NA	NA	NA	NA	NA	1	Orthopaedic Registrar	Admitted
496	Blantyre	Central	25	20-34	m	Traffic-related	NA	NA	2	1	0	0	0	0	0	0	0	NA	0	0	0	NA	1	NA	NA	0	NA	NA	0	0	0	NA	NA	NA	1	NA	NA	NA	NA	NA	1	OCO	Admitted
497	Blantyre	Central	25	20-34	m	Fall	NA	NA	2	1	0	0	0	0	0	0	0	NA	0	0	0	NA	1	NA	NA	0	NA	NA	0	0	0	NA	NA	NA	1	NA	NA	NA	NA	NA	1	Orthopaedic Surgeon	Admitted
498	Lilongwe	Central	25	20-34	m	Sports	Student	University/Tertiary	1	1	0	0	0	0	0	0	0	NA	0	0	0	NA	1	NA	NA	0	NA	NA	0	0	0	NA	NA	NA	1	NA	NA	NA	NA	NA	1	Orthopaedic Surgeon	Admitted
499	Blantyre	Central	20	20-34	m	Traffic-related	Student	Primary	2	1	0	0	0	0	0	0	0	NA	0	0	0	NA	1	NA	NA	0	NA	NA	0	0	0	NA	NA	NA	1	NA	NA	NA	NA	NA	1	Orthopaedic Registrar	Admitted
500	Blantyre	Central	15	19-Oct	m	Fall	Student	Primary	2	1	0	0	0	0	0	0	0	NA	0	0	0	NA	1	NA	NA	0	NA	NA	0	0	0	NA	NA	NA	1	NA	NA	NA	NA	NA	1	OCO	Admitted
501	Blantyre	Central	10	19-Oct	m	Traffic-related	Minor/Child	Primary	1	1	0	0	0	0	0	0	0	NA	0	0	0	NA	1	NA	NA	0	NA	NA	0	0	0	NA	NA	NA	1	NA	NA	NA	NA	NA	1	Orthopaedic Registrar	Admitted
502	Blantyre	Central	10	19-Oct	m	Assault/Domestic violence	Minor/Child	Primary	1	1	0	0	0	0	0	0	0	NA	0	0	0	NA	1	NA	NA	0	NA	NA	0	0	0	NA	NA	NA	1	NA	NA	NA	NA	NA	1	Orthopaedic Surgeon	Admitted
503	Blantyre	Central	10	19-Oct	f	Traffic-related	Minor/Child	Primary	2	1	0	0	0	0	0	0	0	NA	0	0	0	NA	1	NA	NA	0	NA	NA	0	0	0	NA	NA	NA	1	NA	NA	NA	NA	NA	1	OCO	Admitted
504	Blantyre	Central	10	19-Oct	m	Traffic-related	Minor/Child	No schooling/Pre school/Vocational	1	1	0	0	0	0	0	0	0	NA	0	0	0	NA	1	NA	NA	0	NA	NA	0	0	0	NA	NA	NA	1	NA	NA	NA	NA	1	1	Orthopaedic Surgeon	Admitted
505	Lilongwe	Central	30	20-34	m	NA	other	NA	2	1	0	0	1	0	0	0	0	NA	0	0	0	1	0	NA	NA	0	NA	NA	0	0	0	NA	NA	NA	1	NA	NA	NA	NA	NA	1	OCO	Admitted
506	Blantyre	Central	70	50+	m	Traffic-related	NA	NA	1	1	0	0	0	0	0	0	0	NA	0	0	0	1	0	NA	NA	0	NA	NA	0	0	0	NA	NA	NA	1	NA	NA	NA	NA	NA	1	OCO	Admitted
507	Blantyre	Central	55	50+	m	Traffic-related	NA	NA	2	1	0	0	0	0	0	0	0	NA	0	0	0	1	0	NA	NA	0	NA	NA	0	0	0	NA	NA	NA	1	NA	NA	NA	NA	NA	1	OCO	Admitted
508	Lilongwe	Central	50	NA	m	Traffic-related	Farmer	Secondary	2	1	0	0	0	0	0	0	0	NA	0	0	0	1	0	NA	NA	0	NA	NA	0	0	0	NA	NA	NA	1	NA	NA	NA	NA	NA	1	Orthopaedic Surgeon	Admitted
509	Lilongwe	Central	50	NA	m	NA	Farmer	Primary	2	1	0	0	0	0	0	0	0	NA	0	0	0	1	0	NA	NA	0	NA	NA	0	0	0	NA	NA	NA	1	NA	NA	NA	1	1	1	OCO	Admitted
510	Blantyre	Central	40	35-49	m	Traffic-related	NA	NA	1	1	0	0	0	0	0	0	0	NA	0	0	0	1	0	NA	NA	0	NA	NA	0	0	0	NA	NA	NA	1	NA	NA	NA	NA	NA	1	OCO	Admitted
511	Lilongwe	Central	40	35-49	m	Traffic-related	Office Worker	Secondary	1	1	0	0	0	0	0	0	0	NA	0	0	0	1	0	NA	NA	0	NA	NA	0	0	0	NA	NA	NA	1	NA	NA	NA	NA	NA	1	Orthopaedic Surgeon	Admitted
512	Lilongwe	Central	30	20-34	m	Assault/Domestic violence	Small Scale Business	Primary	2	1	0	0	0	0	0	0	0	NA	0	0	0	1	0	NA	NA	0	NA	NA	0	0	0	NA	NA	NA	1	NA	NA	NA	NA	NA	1	Orthopaedic Surgeon	Admitted
513	Blantyre	Central	30	20-34	m	Assault/Domestic violence	Self-employed	Primary	1	1	0	0	0	0	0	0	0	NA	0	0	0	1	0	NA	NA	0	NA	NA	0	0	0	NA	NA	NA	1	NA	NA	NA	NA	NA	1	Orthopaedic Registrar	Admitted
514	Lilongwe	Central	25	20-34	m	Fall	unemployed	NA	2	1	0	0	0	0	0	0	0	NA	0	0	0	1	0	NA	NA	0	NA	NA	0	0	0	NA	NA	NA	1	NA	NA	NA	NA	NA	1	OCO	Admitted
515	Blantyre	Central	25	20-34	f	Traffic-related	NA	NA	2	1	0	0	0	0	0	0	0	NA	0	0	0	1	0	NA	NA	0	NA	NA	0	0	0	NA	NA	NA	1	NA	NA	NA	NA	NA	1	OCO	Admitted
516	Lilongwe	Central	20	20-34	m	Assault/Domestic violence	Small Scale Business	Primary	2	1	0	0	0	0	0	0	0	NA	0	0	0	1	0	NA	NA	0	NA	NA	1	0	0	NA	NA	NA	1	NA	NA	NA	NA	NA	1	OCO	Admitted
517	Blantyre	Central	15	19-Oct	m	Fall	Student	Secondary	1	1	0	0	0	0	0	0	0	NA	0	0	0	1	0	NA	NA	0	NA	NA	0	0	0	NA	NA	NA	1	NA	NA	NA	NA	NA	1	Surgical Registrar	Admitted
518	Blantyre	Central	15	19-Oct	m	Fall	Student	Secondary	1	1	0	0	0	0	0	0	0	NA	0	0	0	1	0	NA	NA	0	NA	NA	0	0	0	NA	NA	NA	1	NA	NA	NA	NA	NA	1	Surgical Registrar	Admitted
519	Nkhata Bay	NA	15	19-Oct	m	Fall	Minor/Child	Primary	2	1	0	0	0	0	0	0	0	NA	0	0	0	1	0	NA	NA	0	NA	NA	0	0	0	NA	NA	NA	1	NA	NA	NA	NA	NA	1	OCO	Admitted
520	Blantyre	Central	10	19-Oct	m	Work-related	Minor/Child	No schooling/Pre school/Vocational	2	1	0	0	0	0	0	0	0	NA	0	0	0	1	0	NA	NA	0	NA	NA	0	0	0	NA	NA	NA	1	NA	NA	NA	NA	NA	1	Orthopaedic Surgeon	Admitted
521	Blantyre	Central	55	50+	m	Traffic-related	Small Scale Business	Secondary	2	1	0	0	1	0	0	0	0	NA	0	0	1	NA	0	NA	NA	0	NA	NA	0	0	0	NA	NA	NA	1	NA	NA	NA	NA	NA	1	Orthopaedic Surgeon	Admitted
522	Blantyre	Central	10	19-Oct	m	Work-related	Minor/Child	Primary	2	1	1	0	0	0	0	0	0	NA	0	0	1	NA	0	NA	NA	0	NA	NA	0	0	0	NA	NA	NA	1	NA	NA	NA	NA	1	1	Orthopaedic Surgeon	Admitted
523	Blantyre	Central	75	50+	f	Traffic-related	NA	NA	1	1	0	0	0	0	0	0	0	NA	0	0	1	NA	0	NA	NA	0	NA	NA	0	0	0	NA	NA	NA	1	NA	NA	NA	1	NA	1	OCO	Admitted
524	Mangochi	District	45	35-49	m	Traffic-related	Self-employed	Primary	2	1	0	0	0	0	0	0	0	NA	0	0	1	NA	0	NA	NA	0	NA	NA	0	1	0	NA	NA	NA	1	NA	NA	NA	NA	NA	1	OCO	Admitted
525	Blantyre	Central	40	35-49	m	Fall	NA	NA	1	1	0	0	0	0	0	0	0	NA	0	0	1	NA	0	NA	NA	0	NA	NA	0	0	0	NA	NA	NA	1	NA	NA	NA	NA	NA	1	Surgical Registrar	Admitted
526	Lilongwe	Central	35	35-49	m	Traffic-related	Small Scale Business	Secondary	1	1	0	0	0	0	0	0	0	NA	0	0	1	NA	0	NA	NA	0	NA	NA	0	0	0	NA	NA	NA	1	NA	NA	NA	NA	NA	1	OCO	Died
527	Lilongwe	Central	35	35-49	m	Traffic-related	Farmer	NA	1	1	0	0	0	0	0	0	0	NA	0	0	1	NA	0	NA	NA	0	NA	1	0	0	0	NA	NA	NA	1	NA	NA	NA	1	1	1	OCO	Admitted
528	Lilongwe	Central	25	20-34	m	Fall	Farmer	Secondary	1	1	0	0	0	0	0	0	0	NA	0	0	1	NA	0	NA	NA	0	NA	NA	0	0	0	NA	NA	NA	1	NA	NA	NA	NA	NA	1	Orthopaedic Surgeon	Admitted
529	Blantyre	Central	25	20-34	m	Traffic-related	NA	NA	1	1	0	0	0	0	0	0	0	NA	0	0	1	NA	0	NA	NA	0	NA	NA	0	0	0	NA	NA	NA	1	NA	NA	NA	NA	NA	1	Orthopaedic Surgeon	Admitted
530	Nkhata Bay	NA	25	20-34	m	Fall	Farmer	Primary	1	1	0	0	0	0	0	0	0	NA	0	0	1	NA	0	NA	NA	0	NA	NA	0	0	0	NA	NA	NA	1	NA	NA	NA	NA	NA	1	OCO	Admitted
531	Nkhata Bay	NA	25	20-34	m	Fall	Farmer	Primary	1	1	0	0	0	0	0	0	0	NA	0	0	1	NA	0	NA	NA	0	NA	NA	0	0	0	NA	NA	NA	1	NA	NA	NA	NA	NA	1	OCO	Admitted
532	Lilongwe	Central	10	19-Oct	m	Traffic-related	Student	Primary	1	1	0	0	1	0	0	0	0	NA	0	1	0	NA	0	NA	NA	0	NA	NA	0	0	0	NA	NA	NA	1	NA	1	NA	NA	1	1	Orthopaedic Registrar	Admitted
533	Blantyre	Central	65	50+	m	Other	NA	NA	1	1	0	0	0	0	0	0	0	NA	0	1	0	NA	0	NA	NA	0	NA	NA	0	0	0	NA	NA	NA	1	NA	NA	NA	1	NA	1	Orthopaedic Surgeon	Admitted
534	Lilongwe	Central	55	50+	f	Traffic-related	Farmer	No schooling/Pre school/Vocational	1	1	0	0	0	0	0	0	0	NA	0	1	0	NA	0	NA	NA	0	NA	NA	0	0	0	NA	NA	NA	1	NA	NA	NA	NA	NA	1	OCO	Admitted
535	Lilongwe	Central	55	50+	m	Traffic-related	Small Scale Business	No schooling/Pre school/Vocational	1	1	0	0	0	0	0	0	0	NA	0	1	0	NA	0	NA	NA	0	NA	NA	0	0	0	NA	NA	NA	1	NA	NA	NA	NA	NA	1	Orthopaedic Surgeon	Admitted
536	Blantyre	Central	50	NA	m	Other	NA	NA	2	1	0	0	0	0	0	0	0	NA	0	1	0	NA	0	NA	NA	0	NA	NA	0	0	0	NA	NA	NA	1	NA	NA	NA	NA	NA	1	Orthopaedic Surgeon	Admitted
537	Blantyre	Central	50	NA	m	Animal bite	Small Scale Business	Primary	1	1	0	0	0	0	0	0	0	NA	0	1	0	NA	0	NA	NA	0	NA	NA	0	0	0	NA	NA	NA	1	NA	NA	NA	NA	NA	1	Orthopaedic Registrar	Admitted
538	Lilongwe	Central	50	NA	m	Traffic-related	Small Scale Business	No schooling/Pre school/Vocational	1	1	0	0	0	0	0	0	0	NA	0	1	0	NA	0	NA	NA	0	NA	NA	0	0	0	NA	NA	NA	1	NA	NA	NA	NA	NA	1	OCO	Admitted
539	Blantyre	Central	45	35-49	m	Traffic-related	other	Secondary	2	1	0	0	0	0	0	0	0	NA	0	1	0	NA	0	NA	NA	0	NA	NA	0	0	0	NA	NA	NA	1	NA	NA	NA	NA	NA	1	Orthopaedic Registrar	Admitted
540	Lilongwe	Central	40	35-49	m	Assault/Domestic violence	Small Scale Business	Secondary	2	1	0	0	0	0	0	0	0	NA	0	1	0	NA	0	NA	NA	0	NA	NA	0	0	0	NA	NA	NA	1	NA	NA	NA	NA	NA	1	OCO	Admitted
541	Lilongwe	Central	30	20-34	m	Traffic-related	Small Scale Business	Secondary	2	1	0	0	0	0	0	0	0	NA	0	1	0	NA	0	NA	NA	0	NA	NA	0	0	0	NA	NA	NA	1	NA	NA	NA	NA	NA	1	OCO	Admitted
542	Lilongwe	Central	30	20-34	m	Traffic-related	other	Secondary	2	1	0	0	0	0	0	0	0	NA	0	1	0	NA	0	NA	NA	0	NA	NA	0	0	0	NA	NA	NA	1	NA	NA	NA	NA	1	1	OCO	Admitted
543	Lilongwe	Central	30	20-34	m	Assault/Domestic violence	Small Scale Business	Primary	1	1	0	0	0	0	0	0	0	NA	0	1	0	NA	0	NA	NA	0	NA	NA	0	0	0	NA	NA	NA	1	NA	NA	NA	NA	NA	1	OCO	Admitted
544	Blantyre	Central	30	20-34	m	Traffic-related	Small Scale Business	Primary	1	1	0	0	0	0	0	0	0	NA	0	1	0	NA	0	NA	NA	0	NA	NA	0	0	0	NA	NA	NA	1	NA	NA	NA	NA	NA	1	Orthopaedic Surgeon	Admitted
545	Blantyre	Central	25	20-34	m	Assault/Domestic violence	Labourer	Primary	1	1	0	0	0	0	0	0	0	NA	0	1	0	NA	0	NA	NA	0	NA	NA	0	0	0	NA	NA	NA	1	NA	NA	NA	NA	NA	1	Trainee OCO	Admitted
546	Lilongwe	Central	25	20-34	m	Fall	Student	Secondary	2	1	0	0	0	0	0	0	0	NA	0	1	0	NA	0	NA	NA	0	NA	NA	0	0	0	NA	NA	NA	1	NA	NA	NA	NA	NA	1	OCO	Admitted
547	Blantyre	Central	20	20-34	f	Traffic-related	Student	Primary	2	1	0	0	0	0	0	0	0	NA	0	1	0	NA	0	NA	NA	0	NA	NA	0	0	0	NA	NA	NA	1	NA	NA	NA	NA	NA	1	OCO	Admitted
548	Lilongwe	Central	20	20-34	m	Fall	Student	Secondary	1	1	0	0	0	0	0	0	0	NA	0	1	0	NA	0	NA	NA	0	NA	NA	0	0	0	NA	NA	NA	1	NA	NA	NA	1	1	1	OCO	Admitted
549	Mangochi	District	20	20-34	f	Traffic-related	Student	Secondary	2	1	0	0	0	0	0	0	0	NA	0	1	0	NA	0	NA	NA	0	NA	NA	0	0	0	NA	NA	NA	1	NA	NA	NA	NA	NA	1	OCO	Admitted
550	Blantyre	Central	10	19-Oct	m	Traffic-related	Minor/Child	Primary	1	1	0	0	0	0	0	0	0	NA	0	1	0	NA	0	NA	NA	0	NA	NA	0	0	0	NA	NA	NA	1	NA	NA	NA	NA	NA	1	Orthopaedic Registrar	Admitted
551	Blantyre	Central	10	19-Oct	m	Traffic-related	Minor/Child	Primary	1	1	0	0	0	0	0	0	0	NA	0	1	0	NA	0	NA	NA	0	NA	NA	0	0	0	NA	NA	NA	1	NA	NA	NA	1	NA	1	Orthopaedic Surgeon	Admitted
552	Blantyre	Central	10	19-Oct	f	Traffic-related	Minor/Child	Primary	2	1	0	0	0	0	0	0	0	NA	0	1	0	NA	0	NA	NA	0	NA	NA	0	0	0	NA	NA	NA	1	NA	NA	NA	NA	NA	1	OCO	Admitted
553	Lilongwe	Central	45	35-49	m	Traffic-related	Office Worker	No schooling/Pre school/Vocational	1	1	0	0	0	0	0	0	0	NA	1	0	0	NA	0	NA	NA	0	NA	1	0	0	0	NA	NA	NA	1	NA	1	NA	NA	NA	1	Orthopaedic Surgeon	Admitted
554	Blantyre	Central	35	35-49	m	Other	unemployed	Primary	1	1	0	0	0	0	0	0	0	NA	1	0	0	NA	0	NA	NA	0	NA	NA	1	0	0	NA	NA	NA	1	NA	NA	NA	1	NA	1	Orthopaedic Surgeon	Admitted
555	Lilongwe	Central	30	20-34	m	Traffic-related	Labourer	Primary	1	1	0	0	0	0	0	0	0	NA	1	0	0	NA	0	NA	NA	0	NA	NA	0	0	0	NA	NA	NA	1	NA	NA	NA	NA	NA	1	Orthopaedic Surgeon	Admitted
556	Blantyre	Central	25	20-34	m	Fall	Self-employed	University/Tertiary	2	1	0	0	0	0	0	0	0	NA	1	0	0	NA	0	NA	NA	0	NA	NA	0	0	0	NA	NA	NA	1	NA	NA	NA	NA	NA	1	Orthopaedic Registrar	Admitted
557	Blantyre	Central	20	20-34	m	Assault/Domestic violence	Student	Secondary	1	1	0	0	0	0	0	0	0	NA	1	0	0	NA	0	NA	NA	0	NA	NA	0	0	0	NA	NA	NA	1	NA	1	NA	NA	NA	1	OCO	Admitted
558	Mangochi	District	35	35-49	m	Animal bite	Small Scale Business	Primary	1	1	0	0	1	0	0	1	0	NA	0	0	0	NA	0	NA	NA	0	NA	NA	0	0	0	NA	NA	NA	1	NA	NA	NA	NA	NA	1	OCO	Admitted
559	Blantyre	Central	15	19-Oct	m	Assault/Domestic violence	Minor/Child	Primary	1	1	0	0	1	0	0	1	0	NA	0	0	0	NA	0	NA	NA	0	NA	NA	0	0	0	NA	NA	NA	1	NA	NA	NA	NA	NA	1	Orthopaedic Surgeon	Admitted
560	Blantyre	Central	15	19-Oct	m	Fall	Minor/Child	Primary	1	1	0	0	1	0	0	1	0	NA	0	0	0	NA	0	NA	NA	0	NA	NA	0	0	0	NA	NA	NA	1	NA	NA	NA	NA	NA	1	OCO	Admitted
561	Blantyre	Central	80	50+	f	Fall	NA	NA	2	1	0	0	1	0	0	0	0	NA	0	0	0	NA	0	NA	NA	0	NA	NA	0	0	0	NA	NA	NA	1	NA	NA	NA	NA	NA	1	OCO	Admitted
562	Blantyre	Central	65	50+	m	Fall	NA	NA	2	1	0	0	1	0	0	0	0	NA	0	0	0	NA	0	NA	NA	0	NA	NA	0	0	0	NA	NA	NA	1	NA	NA	NA	NA	NA	1	OCO	Admitted
563	Lilongwe	Central	60	50+	m	Animal bite	Farmer	Primary	1	1	0	0	1	0	0	0	0	NA	0	0	0	NA	0	NA	NA	0	NA	NA	0	0	0	NA	NA	NA	1	NA	NA	NA	NA	NA	1	OCO	Admitted
564	Lilongwe	Central	55	50+	m	Animal bite	Farmer	Primary	1	1	0	0	1	0	0	0	0	NA	0	0	0	NA	0	NA	NA	0	NA	NA	0	0	0	NA	NA	NA	1	NA	NA	NA	NA	NA	1	OCO	Admitted
565	Lilongwe	Central	55	50+	f	Traffic-related	Small Scale Business	Secondary	1	1	0	0	1	0	0	0	0	NA	0	0	0	NA	0	NA	NA	0	NA	NA	0	0	0	NA	NA	NA	1	NA	NA	NA	NA	NA	1	Orthopaedic Surgeon	Admitted
566	Lilongwe	Central	50	NA	m	Fall	Self-employed	Secondary	2	1	0	0	1	0	0	0	0	NA	0	0	0	NA	0	NA	NA	0	NA	NA	0	0	0	NA	NA	1	1	NA	NA	NA	NA	1	1	OCO	Admitted
567	Blantyre	Central	50	NA	m	Assault/Domestic violence	NA	NA	NA	1	0	0	1	0	0	0	0	NA	0	0	0	NA	0	NA	NA	0	NA	NA	0	0	0	NA	NA	NA	1	NA	NA	NA	NA	NA	1	OCO	Admitted
568	Blantyre	Central	50	NA	m	Fall	NA	NA	NA	1	0	0	1	0	0	0	0	NA	0	0	0	NA	0	NA	NA	0	NA	NA	0	0	0	NA	NA	NA	1	NA	NA	NA	NA	NA	1	OCO	Admitted
569	Lilongwe	Central	50	NA	f	Fall	Self-employed	Secondary	1	1	0	0	1	0	0	0	0	NA	0	0	0	NA	0	NA	NA	0	NA	NA	0	0	0	NA	NA	NA	1	NA	NA	NA	NA	NA	1	OCO	Admitted
570	Lilongwe	Central	45	35-49	m	Assault/Domestic violence	other	No schooling/Pre school/Vocational	1	1	0	0	1	0	0	0	0	NA	0	0	0	NA	0	NA	NA	0	NA	NA	0	0	0	NA	NA	NA	1	NA	NA	NA	NA	NA	1	Orthopaedic Surgeon	Admitted
571	Lilongwe	Central	45	35-49	f	Assault/Domestic violence	Small Scale Business	Secondary	2	1	0	0	1	0	0	0	0	NA	0	0	0	NA	0	NA	NA	0	NA	NA	0	0	0	NA	NA	NA	1	NA	NA	NA	NA	NA	1	OCO	Admitted
572	Lilongwe	Central	45	35-49	f	Fall	Self-employed	Secondary	1	1	0	0	1	0	0	0	0	NA	0	0	0	NA	0	NA	NA	0	NA	NA	0	0	0	NA	NA	NA	1	NA	NA	NA	NA	NA	1	OCO	Admitted
573	Lilongwe	Central	45	35-49	f	Fall	NA	NA	NA	1	0	0	1	0	0	0	0	NA	0	0	0	NA	0	NA	NA	0	NA	NA	0	0	0	NA	NA	NA	1	NA	NA	NA	NA	NA	1	OCO	Admitted
574	Blantyre	Central	45	35-49	f	Traffic-related	NA	NA	1	1	0	0	1	0	0	0	0	NA	0	0	0	NA	0	NA	NA	0	NA	NA	0	0	0	NA	NA	NA	1	NA	NA	NA	NA	NA	1	OCO	Admitted
575	Lilongwe	Central	45	35-49	m	NA	Small Scale Business	University/Tertiary	2	1	0	0	1	0	0	0	0	NA	0	0	0	NA	0	NA	NA	0	NA	NA	0	0	0	NA	NA	NA	1	NA	NA	NA	1	NA	1	Orthopaedic Surgeon	Admitted
576	Nkhata Bay	NA	45	35-49	m	Assault/Domestic violence	Self-employed	Secondary	1	1	0	0	1	0	0	0	0	NA	0	0	0	NA	0	NA	NA	0	NA	NA	0	0	0	NA	NA	NA	1	NA	NA	NA	NA	NA	1	OCO	Treated & sent home
577	Nkhata Bay	NA	45	35-49	f	Traffic-related	Farmer	No schooling/Pre school/Vocational	2	1	0	0	1	0	0	0	0	NA	0	0	0	NA	0	NA	NA	0	NA	NA	0	0	0	NA	NA	NA	1	NA	NA	NA	NA	NA	1	OCO	Admitted
578	Blantyre	Central	40	35-49	m	Fall	Labourer	Primary	1	1	0	0	1	0	0	0	0	NA	0	0	0	NA	0	NA	NA	0	NA	NA	0	0	0	NA	NA	NA	1	NA	NA	NA	NA	NA	1	Orthopaedic Surgeon	Admitted
579	Lilongwe	Central	40	35-49	m	Assault/Domestic violence	Small Scale Business	No schooling/Pre school/Vocational	1	1	0	0	1	0	0	0	0	NA	0	0	0	NA	0	NA	NA	0	NA	NA	0	0	0	NA	NA	NA	1	NA	NA	NA	NA	NA	1	Orthopaedic Surgeon	Admitted
580	Lilongwe	Central	40	35-49	m	Work-related	Labourer	Secondary	2	1	0	0	1	0	0	0	0	NA	0	0	0	NA	0	NA	NA	0	NA	NA	0	0	0	NA	NA	NA	1	NA	NA	NA	NA	NA	1	OCO	Treated & sent home
581	Lilongwe	Central	40	35-49	f	Fall	Labourer	Primary	2	1	0	0	1	0	0	0	0	NA	0	0	0	NA	0	NA	NA	0	NA	1	0	0	0	NA	NA	NA	1	NA	NA	NA	NA	NA	1	OCO	Admitted
582	Blantyre	Central	40	35-49	f	Fall	NA	NA	NA	1	0	0	1	0	0	0	0	NA	0	0	0	NA	0	NA	NA	0	NA	NA	0	0	0	NA	NA	NA	1	NA	NA	NA	NA	NA	1	Orthopaedic Registrar	Admitted
583	Blantyre	Central	35	35-49	m	Work-related	NA	NA	NA	1	0	0	1	0	0	0	0	NA	0	0	0	NA	0	NA	NA	0	NA	NA	0	0	0	NA	NA	NA	1	NA	NA	NA	NA	NA	1	OCO	Admitted
584	Lilongwe	Central	35	35-49	m	Work-related	Labourer	Primary	1	1	0	0	1	0	0	0	0	NA	0	0	0	NA	0	NA	NA	0	NA	NA	0	0	0	NA	NA	NA	1	NA	NA	NA	NA	NA	1	Orthopaedic Registrar	Admitted
585	Lilongwe	Central	35	35-49	m	Assault/Domestic violence	other	Secondary	1	1	0	0	1	0	0	0	0	NA	0	0	0	NA	0	NA	NA	0	NA	NA	0	0	0	NA	NA	NA	1	NA	NA	NA	NA	NA	1	OCO	Admitted
586	Lilongwe	Central	35	35-49	m	Sports	Small Scale Business	Primary	1	1	0	0	1	0	0	0	0	NA	0	0	0	NA	0	NA	NA	0	NA	NA	0	0	0	NA	NA	NA	1	NA	NA	NA	NA	NA	1	OCO	Admitted
587	Lilongwe	Central	35	35-49	m	Sports	NA	NA	1	1	0	0	1	0	0	0	0	NA	0	0	0	NA	0	NA	NA	0	NA	NA	0	0	0	NA	NA	NA	1	NA	NA	NA	NA	NA	1	OCO	Admitted
588	Blantyre	Central	35	35-49	m	Other	NA	NA	NA	1	0	0	1	0	0	0	0	NA	0	0	0	NA	0	NA	NA	0	NA	NA	0	0	0	NA	NA	NA	1	NA	NA	NA	NA	NA	1	OCO	Admitted
589	Lilongwe	Central	35	35-49	m	Traffic-related	Small Scale Business	Primary	2	1	0	0	1	0	0	0	0	NA	0	0	0	NA	0	NA	NA	0	NA	NA	0	0	0	NA	NA	NA	1	NA	NA	NA	NA	1	1	OCO	Admitted
590	Blantyre	Central	35	35-49	m	Fall	Small Scale Business	Secondary	2	1	0	0	1	0	0	0	0	NA	0	0	0	NA	0	NA	NA	0	NA	NA	0	0	0	NA	NA	NA	1	NA	NA	NA	NA	NA	1	Orthopaedic Registrar	Admitted
591	Blantyre	Central	35	35-49	m	Sports	Self-employed	Secondary	NA	1	0	0	1	0	0	0	0	NA	0	0	0	NA	0	NA	NA	0	NA	NA	0	0	0	NA	NA	NA	1	NA	NA	NA	NA	NA	1	OCO	Admitted
592	Lilongwe	Central	30	20-34	f	Traffic-related	Farmer	Secondary	1	1	0	0	1	0	0	0	0	NA	0	0	0	NA	0	NA	NA	0	NA	NA	0	0	0	NA	NA	NA	1	NA	NA	NA	NA	NA	1	Orthopaedic Surgeon	Admitted
593	Blantyre	Central	30	20-34	m	Fall	NA	NA	NA	1	0	0	1	0	0	0	0	NA	0	0	0	NA	0	NA	NA	0	NA	NA	0	0	0	NA	NA	NA	1	NA	NA	NA	NA	NA	1	OCO	Admitted
594	Blantyre	Central	30	20-34	m	NA	NA	NA	2	1	0	0	1	0	0	0	0	NA	0	0	0	NA	0	NA	NA	0	NA	NA	0	0	0	NA	NA	NA	1	NA	NA	NA	NA	NA	1	OCO	Admitted
595	Lilongwe	Central	30	20-34	m	Assault/Domestic violence	Self-employed	Secondary	1	1	0	0	1	0	0	0	0	NA	0	0	0	NA	0	NA	NA	0	NA	NA	0	0	0	NA	NA	NA	1	NA	NA	NA	NA	NA	1	OCO	Admitted
596	Blantyre	Central	30	20-34	m	Fall	Small Scale Business	Primary	1	1	0	0	1	0	0	0	0	NA	0	0	0	NA	0	NA	NA	0	NA	NA	0	0	0	NA	NA	NA	1	NA	NA	NA	NA	NA	1	Orthopaedic Registrar	Admitted
597	Mangochi	District	30	20-34	m	Work-related	Farmer	Primary	1	1	0	0	1	0	0	0	0	NA	0	0	0	NA	0	NA	NA	0	NA	NA	0	0	0	NA	NA	NA	1	NA	NA	NA	NA	NA	1	OCO	Admitted
598	Mangochi	District	30	20-34	m	Work-related	Farmer	Primary	2	1	0	0	1	0	0	0	0	NA	0	0	0	NA	0	NA	NA	0	NA	NA	0	0	0	NA	NA	NA	1	NA	NA	NA	NA	NA	1	OCO	Treated & sent home
599	Lilongwe	Central	25	20-34	m	Assault/Domestic violence	Office Worker	NA	2	1	0	0	1	0	0	0	0	NA	0	0	0	NA	0	NA	NA	0	NA	NA	0	0	0	NA	NA	NA	1	NA	NA	NA	NA	NA	1	OCO	Admitted
600	Lilongwe	Central	25	20-34	m	Traffic-related	other	No schooling/Pre school/Vocational	1	1	0	0	1	0	0	0	0	NA	0	0	0	NA	0	NA	NA	0	NA	NA	0	0	0	NA	NA	NA	1	NA	NA	NA	NA	NA	1	Orthopaedic Surgeon	Admitted
601	Lilongwe	Central	25	20-34	m	NA	Office Worker	NA	1	1	0	0	1	0	0	0	0	NA	0	0	0	NA	0	NA	NA	0	NA	NA	0	0	0	NA	NA	NA	1	NA	NA	NA	NA	NA	1	OCO	Admitted
602	Blantyre	Central	25	20-34	m	Sports	Self-employed	Primary	1	1	0	0	1	0	0	0	0	NA	0	0	0	NA	0	NA	NA	0	NA	NA	0	0	0	NA	NA	NA	1	NA	NA	NA	NA	NA	1	OCO	Treated & sent home
603	Blantyre	Central	25	20-34	m	Assault/Domestic violence	Self-employed	Primary	1	1	0	0	1	0	0	0	0	NA	0	0	0	NA	0	NA	NA	0	NA	NA	0	0	0	NA	NA	NA	1	NA	NA	NA	NA	NA	1	OCO	Treated & sent home
604	Blantyre	Central	25	20-34	m	Traffic-related	NA	NA	NA	1	0	0	1	0	0	0	0	NA	0	0	0	NA	0	NA	NA	0	NA	NA	0	0	0	NA	NA	NA	1	NA	NA	NA	NA	NA	1	OCO	Admitted
605	Lilongwe	Central	25	20-34	m	Assault/Domestic violence	other	Primary	1	1	0	0	1	0	0	0	0	NA	0	0	0	NA	0	NA	NA	0	NA	NA	0	0	0	NA	NA	NA	1	NA	NA	NA	NA	NA	1	Orthopaedic Surgeon	Admitted
606	Blantyre	Central	20	20-34	m	Sports	Student	Primary	NA	1	0	0	1	0	0	0	0	NA	0	0	0	NA	0	NA	NA	0	NA	NA	0	0	0	NA	NA	NA	1	NA	NA	NA	NA	NA	1	Orthopaedic Registrar	Admitted
607	Blantyre	Central	20	20-34	m	Traffic-related	Farmer	Primary	NA	1	0	0	1	0	0	0	0	NA	0	0	0	NA	0	NA	NA	0	NA	NA	0	0	0	NA	NA	NA	1	NA	NA	NA	NA	NA	1	OCO	Admitted
608	Blantyre	Central	20	20-34	m	Fall	NA	NA	1	1	0	0	1	0	0	0	0	NA	0	0	0	NA	0	NA	NA	0	NA	NA	0	0	0	NA	NA	NA	1	NA	NA	NA	NA	NA	1	OCO	Admitted
609	Lilongwe	Central	20	20-34	m	Assault/Domestic violence	Small Scale Business	No schooling/Pre school/Vocational	1	1	0	0	1	0	0	0	0	NA	0	0	0	NA	0	NA	NA	0	NA	NA	0	0	0	NA	NA	NA	1	NA	NA	NA	NA	1	1	Orthopaedic Registrar	Admitted
610	Blantyre	Central	20	20-34	m	Other	Student	NA	2	1	0	0	1	0	0	0	0	NA	0	0	0	NA	0	NA	NA	0	NA	NA	0	0	0	NA	NA	NA	1	NA	NA	NA	NA	NA	1	OCO	Admitted
611	Lilongwe	Central	20	20-34	m	Traffic-related	Student	Primary	1	1	0	0	1	0	0	0	0	NA	0	0	0	NA	0	NA	NA	0	NA	NA	0	0	0	NA	NA	NA	1	NA	NA	NA	NA	NA	1	Orthopaedic Surgeon	Admitted
612	Blantyre	Central	20	20-34	m	Fall	Student	NA	NA	1	0	0	1	0	0	0	0	NA	0	0	0	NA	0	NA	NA	0	NA	NA	0	0	0	NA	NA	NA	1	NA	NA	NA	NA	NA	1	OCO	Admitted
613	Blantyre	Central	20	20-34	m	Fall	NA	NA	2	1	0	0	1	0	0	0	0	NA	0	0	0	NA	0	NA	NA	0	NA	NA	0	0	0	NA	NA	NA	1	NA	NA	NA	NA	NA	1	OCO	Admitted
614	Blantyre	Central	15	19-Oct	m	Fall	Student	Primary	2	1	0	0	1	0	0	0	0	NA	0	0	0	NA	0	NA	NA	0	NA	NA	0	0	0	NA	NA	NA	1	NA	NA	NA	NA	NA	1	OCO	Admitted
615	Lilongwe	Central	15	19-Oct	m	Fall	Student	Primary	1	1	0	0	1	0	0	0	0	NA	0	0	0	NA	0	NA	NA	0	NA	NA	0	0	0	NA	NA	NA	1	NA	NA	NA	NA	NA	1	OCO	Admitted
616	Lilongwe	Central	15	19-Oct	f	Other	Student	Primary	1	1	0	0	1	0	0	0	0	NA	0	0	0	NA	0	NA	NA	0	NA	NA	0	0	0	NA	NA	NA	1	NA	NA	NA	NA	NA	1	Orthopaedic Registrar	Admitted
617	Blantyre	Central	15	19-Oct	f	Fall	Student	Primary	1	1	0	0	1	0	0	0	0	NA	0	0	0	NA	0	NA	NA	0	NA	NA	0	0	0	NA	NA	NA	1	NA	NA	NA	NA	NA	1	OCO	Admitted
618	Blantyre	Central	10	19-Oct	m	Fall	Student	Primary	NA	1	0	0	1	0	0	0	0	NA	0	0	0	NA	0	NA	NA	0	NA	NA	0	0	0	NA	NA	NA	1	NA	NA	NA	NA	NA	1	OCO	Admitted
619	Mangochi	District	10	19-Oct	m	Fall	Student	Primary	2	1	0	0	1	0	0	0	0	NA	0	0	0	NA	0	NA	NA	0	NA	NA	0	0	0	NA	NA	NA	1	NA	NA	NA	NA	NA	1	OCO	Treated & sent home
620	Nkhata Bay	NA	10	19-Oct	f	Fall	Minor/Child	University/Tertiary	2	1	0	0	1	0	0	0	0	NA	0	0	0	NA	0	NA	NA	0	NA	NA	0	0	0	NA	NA	NA	1	NA	NA	NA	NA	NA	1	OCO	Admitted
621	Mangochi	District	10	19-Oct	m	Fall	Student	Primary	1	1	0	0	1	0	0	0	0	NA	0	0	0	NA	0	NA	NA	0	NA	NA	0	0	0	NA	NA	NA	1	NA	NA	NA	NA	NA	1	OCO	Admitted
622	Blantyre	Central	10	19-Oct	m	Fall	Student	Primary	NA	1	0	0	1	0	0	0	0	NA	0	0	0	NA	0	NA	NA	0	NA	NA	0	0	0	NA	NA	NA	1	NA	NA	NA	NA	NA	1	OCO	Admitted
623	Blantyre	Central	10	19-Oct	m	Fall	Minor/Child	Primary	2	1	0	0	1	0	0	0	0	NA	0	0	0	NA	0	NA	NA	0	NA	NA	0	0	0	NA	NA	NA	1	NA	NA	NA	NA	NA	1	OCO	Admitted
624	Mangochi	District	10	19-Oct	f	Fall	Student	Primary	1	1	0	0	1	0	0	0	0	NA	0	0	0	NA	0	NA	NA	0	NA	NA	0	0	0	NA	NA	NA	1	NA	NA	NA	NA	NA	1	OCO	Admitted
625	Blantyre	Central	10	19-Oct	m	Fall	Minor/Child	Primary	1	1	0	0	1	0	0	0	0	NA	0	0	0	NA	0	NA	NA	0	NA	NA	0	0	0	NA	NA	NA	1	NA	NA	NA	NA	NA	1	OCO	Admitted
626	Blantyre	Central	5	00-09	m	Fall	Minor/Child	No schooling/Pre school/Vocational	2	1	0	0	1	0	0	0	0	NA	0	0	0	NA	0	NA	NA	0	NA	NA	0	0	0	NA	NA	NA	1	NA	NA	NA	NA	NA	1	OCO	Admitted
627	Lilongwe	Central	NA	NA	f	Assault/Domestic violence	Small Scale Business	Primary	1	1	0	0	1	0	0	0	0	NA	0	0	0	NA	0	NA	NA	0	NA	NA	1	0	0	NA	NA	NA	1	NA	NA	NA	NA	NA	1	OCO	Admitted
628	Lilongwe	Central	35	35-49	m	Assault/Domestic violence	Small Scale Business	NA	2	1	0	1	0	0	1	0	0	NA	0	0	0	NA	0	NA	NA	0	NA	NA	0	0	0	NA	NA	NA	1	NA	NA	NA	NA	NA	1	OCO	Admitted
629	Blantyre	Central	15	19-Oct	m	Fall	Student	NA	1	1	0	1	0	0	1	0	0	NA	0	0	0	NA	0	NA	NA	0	NA	NA	0	0	0	NA	NA	NA	1	NA	NA	NA	NA	NA	1	Orthopaedic Registrar	Admitted
630	Lilongwe	Central	75	50+	f	Traffic-related	unemployed	No schooling/Pre school/Vocational	1	1	0	1	0	0	0	0	0	NA	0	0	0	NA	0	NA	NA	0	NA	NA	0	0	0	NA	NA	NA	1	NA	NA	NA	NA	NA	1	OCO	Admitted
631	Lilongwe	Central	55	50+	m	Other	other	Primary	1	1	0	1	0	0	0	0	0	NA	0	0	0	NA	0	NA	NA	0	NA	NA	0	0	0	NA	NA	NA	1	NA	NA	NA	NA	NA	1	Orthopaedic Surgeon	Admitted
632	Mangochi	District	50	NA	m	Animal bite	Small Scale Business	Primary	2	1	0	1	0	0	0	0	0	NA	0	0	0	NA	0	NA	NA	0	NA	NA	0	0	0	NA	NA	NA	1	NA	NA	NA	NA	NA	1	OCO	Treated & sent home
633	Blantyre	Central	45	35-49	m	Animal bite	Farmer	No schooling/Pre school/Vocational	1	1	0	1	0	0	0	0	0	NA	0	0	0	NA	0	NA	NA	0	NA	NA	0	0	0	NA	NA	NA	1	NA	NA	NA	NA	1	1	Orthopaedic Surgeon	Admitted
634	Blantyre	Central	45	35-49	m	Fall	NA	NA	2	1	0	1	0	0	0	0	0	NA	0	0	0	NA	0	NA	NA	0	NA	NA	0	0	0	NA	NA	NA	1	NA	NA	NA	NA	NA	1	OCO	Admitted
635	Blantyre	Central	35	35-49	m	Work-related	NA	NA	2	1	0	1	0	0	0	0	0	NA	0	0	0	NA	0	NA	NA	0	NA	NA	0	0	0	NA	NA	NA	1	NA	NA	NA	NA	NA	1	OCO	Admitted
636	Lilongwe	Central	35	35-49	m	Assault/Domestic violence	Labourer	Primary	1	1	0	1	0	0	0	0	0	NA	0	0	0	NA	0	NA	NA	0	NA	NA	0	0	0	NA	NA	NA	1	NA	NA	NA	NA	NA	1	Orthopaedic Surgeon	Admitted
637	Mangochi	District	30	20-34	m	Fall	Farmer	Primary	1	1	0	1	0	0	0	0	0	NA	0	0	0	NA	0	NA	NA	0	NA	NA	0	0	0	NA	NA	NA	1	NA	NA	NA	NA	NA	1	OCO	Admitted
638	Lilongwe	Central	30	20-34	m	Assault/Domestic violence	Small Scale Business	Primary	2	1	0	1	0	0	0	0	0	NA	0	0	0	NA	0	NA	NA	0	NA	NA	0	0	0	NA	NA	NA	1	NA	NA	NA	NA	NA	1	OCO	Admitted
639	Lilongwe	Central	30	20-34	m	Assault/Domestic violence	Small Scale Business	Primary	2	1	0	1	0	0	0	0	0	NA	0	0	0	NA	0	NA	NA	0	NA	NA	0	0	0	NA	NA	NA	1	NA	NA	NA	NA	NA	1	OCO	Admitted
640	Lilongwe	Central	25	20-34	m	Assault/Domestic violence	other	Secondary	2	1	0	1	0	0	0	0	0	NA	0	0	0	NA	0	NA	NA	0	NA	NA	0	0	0	NA	NA	NA	1	NA	NA	NA	NA	NA	1	Orthopaedic Surgeon	Admitted
641	Lilongwe	Central	25	20-34	m	Fall	Student	Secondary	2	1	0	1	0	0	0	0	0	NA	0	0	0	NA	0	NA	NA	0	NA	NA	0	0	0	NA	NA	NA	1	NA	NA	NA	1	NA	1	OCO	Admitted
642	Blantyre	Central	25	20-34	f	Traffic-related	Student	Secondary	2	1	0	1	0	0	0	0	0	NA	0	0	0	NA	0	NA	NA	0	NA	NA	0	0	0	NA	NA	NA	1	NA	NA	NA	NA	NA	1	Orthopaedic Surgeon	Admitted
643	Lilongwe	Central	25	20-34	f	Other	Housewife	Primary	1	1	0	1	0	0	0	0	0	NA	0	0	0	NA	0	NA	NA	0	NA	NA	0	0	0	NA	NA	NA	1	NA	NA	NA	NA	NA	1	OCO	Admitted
644	Blantyre	Central	20	20-34	m	Other	Student	Secondary	1	1	0	1	0	0	0	0	0	NA	0	0	0	NA	0	NA	NA	0	NA	NA	0	0	0	NA	NA	NA	1	NA	NA	NA	NA	NA	1	Orthopaedic Registrar	Admitted
645	Mangochi	District	15	19-Oct	m	Fall	Student	Primary	2	1	0	1	0	0	0	0	0	NA	0	0	0	NA	0	NA	NA	0	NA	NA	0	0	0	NA	NA	NA	1	NA	NA	NA	NA	NA	1	OCO	Treated & sent home
646	Blantyre	Central	15	19-Oct	m	Fall	Minor/Child	Primary	1	1	0	1	0	0	0	0	0	NA	0	0	0	NA	0	NA	NA	0	NA	NA	0	0	0	NA	NA	NA	1	NA	NA	NA	NA	NA	1	OCO	Admitted
647	Blantyre	Central	15	19-Oct	m	Fall	Minor/Child	Primary	1	1	0	1	0	0	0	0	0	NA	0	0	0	NA	0	NA	NA	0	NA	NA	0	0	0	NA	NA	NA	1	NA	NA	NA	NA	NA	1	OCO	Admitted
648	Blantyre	Central	15	19-Oct	m	Fall	Student	Primary	1	1	0	1	0	0	0	0	0	NA	0	0	0	NA	0	NA	NA	0	NA	NA	0	0	0	NA	NA	NA	1	NA	NA	NA	NA	NA	1	OCO	Admitted
649	Lilongwe	Central	15	19-Oct	m	Animal bite	Student	Primary	1	1	0	1	0	0	0	0	0	NA	0	0	0	NA	0	NA	NA	0	NA	NA	0	0	0	NA	NA	NA	1	NA	NA	NA	NA	NA	1	OCO	Admitted
650	Blantyre	Central	15	19-Oct	m	Fall	Student	Primary	2	1	0	1	0	0	0	0	0	NA	0	0	0	NA	0	NA	NA	0	NA	NA	0	0	0	NA	NA	NA	1	NA	NA	NA	NA	NA	1	OCO	Admitted
651	Nkhata Bay	NA	15	19-Oct	m	Fall	Student	Primary	2	1	0	1	0	0	0	0	0	NA	0	0	0	NA	0	NA	NA	0	NA	NA	0	0	0	NA	NA	NA	1	NA	NA	NA	NA	NA	1	OCO	Admitted
652	Blantyre	Central	10	19-Oct	m	Fall	Student	Primary	1	1	0	1	0	0	0	0	0	NA	0	0	0	NA	0	NA	NA	0	NA	NA	0	0	0	NA	NA	NA	1	NA	NA	NA	NA	NA	1	OCO	Treated & sent home
653	Blantyre	Central	10	19-Oct	m	Fall	Minor/Child	Primary	1	1	0	1	0	0	0	0	0	NA	0	0	0	NA	0	NA	NA	0	NA	NA	0	0	0	NA	NA	NA	1	NA	NA	NA	NA	NA	1	Orthopaedic Registrar	Admitted
654	Mangochi	District	10	19-Oct	m	Fall	Student	Primary	2	1	0	1	0	0	0	0	0	NA	0	0	0	NA	0	NA	NA	0	NA	NA	0	0	0	NA	NA	NA	1	NA	NA	NA	NA	NA	1	OCO	Admitted
655	Lilongwe	Central	5	00-09	m	Fall	Student	No schooling/Pre school/Vocational	1	1	0	1	0	0	0	0	0	NA	0	0	0	NA	0	NA	NA	0	NA	NA	0	0	0	NA	NA	NA	1	NA	NA	NA	NA	NA	1	Orthopaedic Surgeon	Admitted
656	Blantyre	Central	35	35-49	m	Fall	NA	NA	2	1	1	0	0	0	0	1	0	NA	0	0	0	NA	0	NA	NA	0	NA	NA	0	0	0	NA	NA	NA	1	NA	NA	NA	NA	NA	1	OCO	Admitted
657	Blantyre	Central	30	20-34	m	Assault/Domestic violence	NA	NA	1	1	1	0	0	0	0	1	0	NA	0	0	0	NA	0	NA	NA	0	NA	NA	0	0	0	NA	NA	NA	1	NA	NA	NA	NA	NA	1	OCO	Admitted
658	Blantyre	Central	65	50+	m	Assault/Domestic violence	NA	NA	1	1	1	0	0	0	0	0	0	NA	0	0	0	NA	0	NA	NA	0	NA	NA	0	0	0	NA	NA	NA	1	NA	NA	NA	NA	NA	1	OCO	Admitted
659	Lilongwe	Central	65	50+	m	Assault/Domestic violence	NA	NA	2	1	1	0	0	0	0	0	0	NA	0	0	0	NA	0	NA	NA	0	NA	NA	0	0	0	NA	NA	NA	1	NA	NA	NA	NA	1	1	OCO	Admitted
660	Nkhata Bay	NA	60	50+	m	NA	Labourer	Primary	1	1	1	0	0	0	0	0	0	NA	0	0	0	NA	0	NA	NA	0	NA	NA	0	0	0	NA	NA	NA	1	NA	NA	NA	NA	NA	1	OCO	Admitted
661	Nkhata Bay	NA	55	50+	m	Traffic-related	Farmer	Primary	2	1	1	0	0	0	0	0	0	NA	0	0	0	NA	0	NA	NA	0	NA	NA	0	0	0	NA	NA	NA	1	NA	NA	NA	NA	NA	1	OCO	Referred
662	Mangochi	District	50	NA	m	NA	Small Scale Business	Primary	2	1	1	0	0	0	0	0	0	NA	0	0	0	NA	0	NA	NA	0	NA	NA	0	0	0	NA	NA	NA	1	NA	NA	NA	NA	NA	1	OCO	Treated & sent home
663	Blantyre	Central	45	35-49	m	Fall	Small Scale Business	No schooling/Pre school/Vocational	1	1	1	0	0	0	0	0	0	NA	0	0	0	NA	0	NA	NA	0	NA	NA	0	0	0	NA	NA	NA	1	NA	NA	NA	NA	NA	1	OCO	Treated & sent home
664	Blantyre	Central	45	35-49	m	Assault/Domestic violence	Farmer	Primary	1	1	1	0	0	0	0	0	0	NA	0	0	0	NA	0	NA	NA	0	NA	NA	0	0	0	NA	NA	NA	1	NA	NA	NA	NA	NA	1	OCO	Treated & sent home
665	Blantyre	Central	40	35-49	m	Assault/Domestic violence	other	Secondary	2	1	1	0	0	0	0	0	0	NA	0	0	0	NA	0	NA	NA	0	NA	NA	0	0	0	NA	NA	NA	1	NA	NA	NA	NA	NA	1	Orthopaedic Registrar	Admitted
666	Blantyre	Central	40	35-49	m	Animal bite	Farmer	Primary	1	1	1	0	0	0	0	0	0	NA	0	0	0	NA	0	NA	NA	0	NA	NA	0	0	0	NA	NA	NA	1	NA	NA	NA	NA	1	1	Orthopaedic Surgeon	Admitted
667	Blantyre	Central	35	35-49	m	Assault/Domestic violence	NA	NA	2	1	1	0	0	0	0	0	0	NA	0	0	0	NA	0	NA	NA	0	NA	NA	0	0	0	NA	NA	NA	1	NA	NA	NA	NA	NA	1	OCO	Admitted
668	Blantyre	Central	35	35-49	m	Work-related	NA	NA	2	1	1	0	0	0	0	0	0	NA	0	0	0	NA	0	NA	NA	0	NA	NA	0	0	0	NA	NA	NA	1	NA	NA	NA	NA	NA	1	Surgical Registrar	Admitted
669	Mangochi	District	35	35-49	m	Fall	Farmer	NA	2	1	1	0	0	0	0	0	0	NA	0	0	0	NA	0	NA	NA	0	NA	NA	0	0	0	NA	NA	NA	1	NA	NA	NA	NA	NA	1	OCO	Admitted
670	Blantyre	Central	30	20-34	m	Assault/Domestic violence	Self-employed	Secondary	NA	1	1	0	0	0	0	0	0	NA	0	0	0	NA	0	NA	NA	0	NA	NA	0	0	0	NA	NA	NA	1	NA	NA	NA	NA	NA	1	OCO	Admitted
671	Blantyre	Central	25	20-34	m	Traffic-related	NA	NA	2	1	1	0	0	0	0	0	0	NA	0	0	0	NA	0	NA	NA	0	NA	NA	0	0	0	NA	NA	NA	1	NA	NA	NA	NA	NA	1	OCO	Admitted
672	Blantyre	Central	25	20-34	m	Assault/Domestic violence	NA	NA	2	1	1	0	0	0	0	0	0	NA	0	0	0	NA	0	NA	NA	0	NA	NA	0	0	0	NA	NA	NA	1	NA	NA	NA	NA	NA	1	OCO	Admitted
673	Lilongwe	Central	20	20-34	m	Assault/Domestic violence	Small Scale Business	No schooling/Pre school/Vocational	1	1	1	0	0	0	0	0	0	NA	0	0	0	NA	0	NA	NA	0	NA	NA	0	0	0	NA	NA	NA	1	NA	NA	NA	NA	NA	1	Orthopaedic Surgeon	Admitted
674	Mangochi	District	15	19-Oct	m	Fall	Student	Primary	2	1	1	0	0	0	0	0	0	NA	0	0	0	NA	0	NA	NA	0	NA	NA	0	0	0	NA	NA	NA	1	NA	NA	NA	NA	NA	1	OCO	Treated & sent home
675	Blantyre	Central	15	19-Oct	m	Fall	Minor/Child	Secondary	1	1	1	0	0	0	0	0	0	NA	0	0	0	NA	0	NA	NA	0	NA	NA	0	0	0	NA	NA	NA	1	NA	NA	NA	NA	1	1	Orthopaedic Surgeon	Admitted
676	Nkhata Bay	NA	10	19-Oct	f	Fall	Minor/Child	Primary	1	1	1	0	0	0	0	0	0	NA	0	0	0	NA	0	NA	NA	0	NA	NA	0	0	0	NA	NA	NA	1	NA	NA	NA	NA	NA	1	OCO	Admitted
677	Nkhata Bay	NA	10	19-Oct	m	Fall	Student	Primary	2	1	1	0	0	0	0	0	0	NA	0	0	0	NA	0	NA	NA	0	NA	NA	0	0	0	NA	NA	NA	1	NA	NA	NA	NA	NA	1	OCO	Admitted
678	Lilongwe	Central	5	00-09	m	Fall	Minor/Child	No schooling/Pre school/Vocational	1	1	1	0	0	0	0	0	0	NA	0	0	0	NA	0	NA	NA	0	NA	NA	0	0	0	NA	NA	1	1	NA	NA	NA	NA	NA	1	OCO	Admitted
679	Lilongwe	Central	55	50+	m	NA	Farmer	Primary	1	1	0	0	0	0	0	0	0	1	0	0	0	NA	0	NA	NA	0	NA	NA	0	0	0	NA	NA	NA	1	NA	NA	NA	NA	NA	1	OCO	Admitted
680	Blantyre	Central	55	50+	m	Traffic-related	Farmer	Primary	2	1	0	0	0	0	0	0	0	1	0	0	0	NA	0	NA	NA	0	NA	NA	0	0	0	NA	NA	NA	1	NA	NA	NA	NA	NA	1	OCO	Admitted
681	Lilongwe	Central	35	35-49	m	Fall	Farmer	NA	2	1	0	0	0	0	0	0	0	1	0	0	0	NA	0	NA	NA	0	NA	NA	0	0	0	NA	NA	NA	1	NA	NA	NA	NA	NA	1	OCO	Admitted
682	Blantyre	Central	10	19-Oct	m	Traffic-related	Minor/Child	Primary	1	1	0	0	0	0	0	0	1	NA	0	0	0	NA	0	NA	NA	0	NA	NA	0	0	0	NA	NA	NA	1	NA	NA	NA	NA	NA	1	Orthopaedic Registrar	Admitted
683	Blantyre	Central	65	50+	m	Fall	other	No schooling/Pre school/Vocational	1	1	0	0	0	0	0	1	0	NA	0	0	0	NA	0	NA	NA	0	NA	1	0	0	0	NA	NA	NA	1	NA	NA	NA	NA	NA	1	Orthopaedic Surgeon	Admitted
684	Nkhata Bay	NA	55	50+	f	Traffic-related	Farmer	Primary	2	1	0	0	0	0	0	1	0	NA	0	0	0	NA	0	NA	NA	0	NA	NA	0	0	0	NA	NA	NA	1	NA	NA	NA	NA	NA	1	OCO	Admitted
685	Nkhata Bay	NA	55	50+	m	Traffic-related	Farmer	Primary	2	1	0	0	0	0	0	1	0	NA	0	0	0	NA	0	NA	NA	0	NA	NA	0	0	0	NA	NA	NA	1	NA	NA	NA	NA	NA	1	OCO	Admitted
686	Lilongwe	Central	55	50+	m	Assault/Domestic violence	Farmer	Primary	2	1	0	0	0	0	0	1	0	NA	0	0	0	NA	0	NA	NA	0	NA	NA	0	0	0	NA	NA	NA	1	NA	NA	NA	NA	NA	1	OCO	Admitted
687	Blantyre	Central	55	50+	m	Traffic-related	Farmer	Primary	2	1	0	0	0	0	0	1	0	NA	0	0	0	NA	0	NA	NA	0	NA	NA	0	0	0	NA	NA	NA	1	NA	NA	NA	NA	NA	1	OCO	Admitted
688	Lilongwe	Central	45	35-49	m	Assault/Domestic violence	Small Scale Business	No schooling/Pre school/Vocational	2	1	0	0	0	0	0	1	0	NA	0	0	0	NA	0	NA	NA	0	NA	NA	0	0	0	NA	NA	NA	1	NA	NA	NA	NA	NA	1	OCO	Admitted
689	Lilongwe	Central	45	35-49	m	Traffic-related	Small Scale Business	Primary	2	1	0	0	0	0	0	1	0	NA	0	0	0	NA	0	NA	NA	0	NA	NA	0	0	0	NA	NA	NA	1	NA	NA	NA	1	NA	1	OCO	Admitted
690	Blantyre	Central	40	35-49	m	Traffic-related	Small Scale Business	Primary	NA	1	0	0	0	0	0	1	0	NA	0	0	0	NA	0	NA	NA	0	NA	NA	0	0	0	NA	NA	NA	1	NA	NA	NA	NA	NA	1	OCO	Admitted
691	Blantyre	Central	35	35-49	m	Traffic-related	NA	NA	2	1	0	0	0	0	0	1	0	NA	0	0	0	NA	0	NA	NA	0	NA	NA	0	0	0	NA	NA	NA	1	NA	NA	NA	NA	NA	1	OCO	Admitted
692	Lilongwe	Central	35	35-49	m	Assault/Domestic violence	Farmer	No schooling/Pre school/Vocational	1	1	0	0	0	0	0	1	0	NA	0	0	0	NA	0	NA	NA	0	NA	NA	0	0	0	NA	NA	NA	1	NA	NA	NA	NA	NA	1	Orthopaedic Surgeon	Admitted
693	Lilongwe	Central	30	20-34	m	Assault/Domestic violence	other	NA	1	1	0	0	0	0	0	1	0	NA	0	0	0	NA	0	NA	NA	0	NA	NA	0	0	0	NA	NA	NA	1	NA	NA	NA	NA	NA	1	OCO	Admitted
694	Lilongwe	Central	25	20-34	m	Other	Small Scale Business	Primary	1	1	0	0	0	0	0	1	0	NA	0	0	0	NA	0	NA	NA	0	NA	NA	0	0	0	NA	NA	NA	1	NA	NA	NA	NA	1	1	Orthopaedic Surgeon	Admitted
695	Lilongwe	Central	25	20-34	m	Assault/Domestic violence	Labourer	NA	2	1	0	0	0	0	0	1	0	NA	0	0	0	NA	0	NA	NA	0	NA	NA	0	0	0	NA	NA	NA	1	NA	NA	NA	NA	NA	1	OCO	Admitted
696	Lilongwe	Central	25	20-34	m	Assault/Domestic violence	Small Scale Business	NA	2	1	0	0	0	0	0	1	0	NA	0	0	0	NA	0	NA	NA	0	NA	NA	0	0	0	NA	NA	NA	1	NA	NA	NA	NA	NA	1	OCO	Admitted
697	Blantyre	Central	20	20-34	m	Fall	Student	NA	1	1	0	0	0	0	0	1	0	NA	0	0	0	NA	0	NA	NA	0	NA	NA	0	0	0	NA	NA	NA	1	NA	NA	NA	NA	NA	1	OCO	Admitted
698	Lilongwe	Central	15	19-Oct	f	Fall	Student	Primary	1	1	0	0	0	0	0	1	0	NA	0	0	0	NA	0	NA	NA	0	NA	NA	0	0	0	NA	NA	1	1	NA	NA	NA	NA	NA	1	OCO	Admitted
699	Blantyre	Central	15	19-Oct	m	Fall	Student	Primary	2	1	0	0	0	0	0	1	0	NA	0	0	0	NA	0	NA	NA	0	NA	NA	0	0	0	NA	NA	NA	1	NA	NA	NA	NA	NA	1	OCO	Admitted
700	Lilongwe	Central	15	19-Oct	m	Fall	Student	Primary	1	1	0	0	0	0	0	1	0	NA	0	0	0	NA	0	NA	NA	0	NA	NA	0	0	0	NA	NA	NA	1	NA	NA	NA	NA	NA	1	OCO	Admitted
701	Blantyre	Central	10	19-Oct	m	Traffic-related	Student	Primary	2	1	0	0	0	0	0	1	0	NA	0	0	0	NA	0	NA	NA	0	NA	NA	0	0	0	NA	NA	NA	1	NA	1	NA	NA	NA	1	OCO	Treated & sent home
702	Blantyre	Central	10	19-Oct	m	Fall	Minor/Child	Primary	2	1	0	0	0	0	0	1	0	NA	0	0	0	NA	0	NA	NA	0	NA	NA	0	0	0	NA	NA	NA	1	NA	NA	NA	NA	NA	1	Orthopaedic Registrar	Admitted
703	Blantyre	Central	10	19-Oct	m	Fall	Minor/Child	Primary	1	1	0	0	0	0	0	1	0	NA	0	0	0	NA	0	NA	NA	0	NA	NA	0	0	0	NA	NA	NA	1	NA	NA	NA	NA	NA	1	Orthopaedic Registrar	Admitted
704	Blantyre	Central	10	19-Oct	f	Traffic-related	Minor/Child	Primary	1	1	0	0	0	0	0	1	0	NA	0	0	0	NA	0	NA	NA	0	NA	NA	0	0	0	NA	NA	NA	1	NA	NA	NA	NA	NA	1	Orthopaedic Registrar	Treated & sent home
705	Mangochi	District	10	19-Oct	m	Traffic-related	Student	Primary	1	1	0	0	0	0	0	1	0	NA	0	0	0	NA	0	NA	NA	0	NA	NA	0	0	0	NA	NA	NA	1	NA	NA	NA	NA	NA	1	OCO	Admitted
706	Blantyre	Central	10	19-Oct	m	Fall	Minor/Child	Primary	2	1	0	0	0	0	0	1	0	NA	0	0	0	NA	0	NA	NA	0	NA	NA	0	0	0	NA	NA	NA	1	NA	NA	NA	NA	NA	1	OCO	Admitted
707	Blantyre	Central	5	00-09	m	Fall	Minor/Child	University/Tertiary	1	1	0	0	0	0	0	1	0	NA	0	0	0	NA	0	NA	NA	0	NA	NA	0	0	0	NA	NA	NA	1	NA	NA	NA	NA	NA	1	Orthopaedic Registrar	Admitted
708	Lilongwe	Central	35	35-49	m	Fall	Office Worker	Secondary	1	1	0	0	0	0	1	0	0	NA	0	0	0	NA	0	NA	NA	0	NA	NA	0	0	0	NA	NA	NA	1	NA	NA	NA	NA	NA	1	Orthopaedic Surgeon	Admitted
709	Blantyre	Central	35	35-49	m	Traffic-related	unemployed	NA	1	1	0	0	0	0	1	0	0	NA	0	0	0	NA	0	NA	NA	0	NA	NA	0	0	0	NA	NA	NA	1	NA	NA	NA	NA	NA	1	Orthopaedic Registrar	Admitted
710	Blantyre	Central	20	20-34	m	Work-related	NA	NA	2	1	0	0	0	0	1	0	0	NA	0	0	0	NA	0	NA	NA	0	NA	NA	0	0	0	NA	NA	NA	1	NA	NA	NA	NA	NA	1	OCO	Admitted
711	Blantyre	Central	15	19-Oct	f	Traffic-related	Student	Primary	2	1	0	0	0	0	1	0	0	NA	0	0	0	NA	0	NA	NA	0	NA	NA	0	0	0	NA	NA	NA	1	NA	NA	NA	NA	NA	1	Surgical Registrar	Admitted
712	Mangochi	District	15	19-Oct	m	NA	Student	Primary	2	1	0	0	0	0	1	0	0	NA	0	0	0	NA	0	NA	NA	0	NA	NA	0	0	0	NA	NA	NA	1	NA	NA	NA	NA	NA	1	OCO	Treated & sent home
713	Lilongwe	Central	20	20-34	m	Traffic-related	Farmer	Primary	1	1	0	0	0	1	0	0	0	NA	0	0	0	NA	0	NA	NA	0	NA	NA	0	0	0	NA	NA	NA	1	NA	NA	NA	NA	NA	1	OCO	Admitted
714	Blantyre	Central	15	19-Oct	m	Fall	Student	Primary	2	1	0	0	0	1	0	0	0	NA	0	0	0	NA	0	NA	NA	0	NA	NA	0	0	0	NA	NA	NA	1	NA	NA	NA	NA	NA	1	OCO	Admitted
715	Blantyre	Central	10	19-Oct	f	Traffic-related	Minor/Child	Primary	1	1	0	0	0	1	0	0	0	NA	0	0	0	NA	0	NA	NA	0	NA	NA	0	0	0	NA	NA	NA	1	NA	NA	NA	NA	NA	1	Orthopaedic Surgeon	Admitted
716	Blantyre	Central	5	00-09	m	Fall	Minor/Child	University/Tertiary	1	1	0	0	0	1	0	0	0	NA	0	0	0	NA	0	NA	NA	0	NA	NA	0	0	0	NA	NA	NA	1	NA	NA	NA	NA	NA	1	Orthopaedic Surgeon	Admitted
717	Lilongwe	Central	80	50+	f	NA	unemployed	Primary	1	1	0	0	0	0	0	0	0	NA	0	0	0	NA	0	NA	NA	0	NA	NA	0	0	0	NA	NA	NA	1	NA	NA	NA	NA	NA	1	OCO	Died
718	Blantyre	Central	80	50+	f	Other	NA	NA	2	1	0	0	0	0	0	0	0	NA	0	0	0	NA	0	NA	NA	0	NA	NA	0	0	0	NA	NA	NA	1	NA	NA	NA	NA	NA	1	OCO	Admitted
719	Blantyre	Central	80	50+	m	Animal bite	Farmer	Primary	1	1	0	0	0	0	0	0	0	NA	0	0	0	NA	0	NA	NA	0	NA	NA	0	1	0	NA	NA	NA	1	NA	NA	NA	NA	NA	1	OCO	Admitted
720	Blantyre	Central	80	50+	f	Fall	unemployed	Primary	NA	1	0	0	0	0	0	0	0	NA	0	0	0	NA	0	NA	NA	0	NA	NA	0	0	0	NA	NA	NA	1	NA	NA	NA	NA	NA	1	Medical Officer	Admitted
721	Blantyre	Central	80	50+	m	Traffic-related	unemployed	No schooling/Pre school/Vocational	2	1	0	0	0	0	0	0	0	NA	0	0	0	NA	0	NA	NA	0	NA	NA	0	0	0	NA	NA	NA	1	NA	NA	NA	NA	NA	1	OCO	Admitted
722	Lilongwe	Central	80	50+	f	Assault/Domestic violence	Farmer	No schooling/Pre school/Vocational	2	1	0	0	0	0	0	0	0	NA	0	0	0	NA	0	NA	NA	0	NA	NA	1	0	0	NA	NA	NA	1	NA	NA	NA	NA	NA	1	Orthopaedic Surgeon	Admitted
723	Blantyre	Central	75	50+	m	Assault/Domestic violence	NA	NA	2	1	0	0	0	0	0	0	0	NA	0	0	0	NA	0	NA	NA	0	NA	NA	0	0	0	NA	NA	NA	1	NA	NA	NA	NA	NA	1	OCO	Admitted
724	Lilongwe	Central	75	50+	m	Assault/Domestic violence	Labourer	No schooling/Pre school/Vocational	2	1	0	0	0	0	0	0	0	NA	0	0	0	NA	0	NA	NA	0	NA	NA	0	1	0	NA	NA	NA	1	NA	NA	NA	NA	NA	1	OCO	Treated & sent home
725	Lilongwe	Central	75	50+	f	NA	Farmer	Primary	1	1	0	0	0	0	0	0	0	NA	0	0	0	NA	0	NA	NA	0	NA	NA	0	0	0	NA	NA	NA	1	NA	NA	NA	NA	NA	1	OCO	Admitted
726	Blantyre	Central	75	50+	m	Traffic-related	unemployed	Primary	2	1	0	0	0	0	0	0	0	NA	0	0	0	NA	0	NA	NA	0	NA	NA	0	0	0	NA	NA	NA	1	NA	NA	NA	NA	NA	1	OCO	Admitted
727	Blantyre	Central	70	50+	f	Fall	NA	NA	NA	1	0	0	0	0	0	0	0	NA	0	0	0	NA	0	NA	NA	0	NA	NA	0	0	0	NA	NA	NA	1	NA	NA	NA	NA	NA	1	OCO	Admitted
728	Blantyre	Central	70	50+	m	Traffic-related	NA	NA	2	1	0	0	0	0	0	0	0	NA	0	0	0	NA	0	NA	NA	0	NA	NA	0	0	0	NA	NA	NA	1	NA	NA	NA	NA	NA	1	OCO	Admitted
729	Blantyre	Central	70	50+	m	Fall	other	No schooling/Pre school/Vocational	1	1	0	0	0	0	0	0	0	NA	0	0	0	NA	0	NA	NA	0	NA	NA	0	0	0	NA	NA	NA	1	NA	NA	NA	NA	NA	1	Orthopaedic Surgeon	Admitted
730	Lilongwe	Central	70	50+	m	Traffic-related	other	Primary	2	1	0	0	0	0	0	0	0	NA	0	0	0	NA	0	NA	NA	0	NA	NA	0	0	0	NA	NA	NA	1	NA	NA	NA	NA	NA	1	OCO	Admitted
731	Blantyre	Central	70	50+	m	Traffic-related	NA	NA	2	1	0	0	0	0	0	0	0	NA	0	0	0	NA	0	NA	NA	0	NA	NA	0	0	0	NA	NA	NA	1	NA	NA	NA	NA	NA	1	OCO	Admitted
732	Mangochi	District	65	50+	m	Fall	Farmer	No schooling/Pre school/Vocational	1	1	0	0	0	0	0	0	0	NA	0	0	0	NA	0	NA	NA	0	NA	NA	1	0	0	NA	NA	NA	1	NA	NA	NA	NA	NA	1	OCO	Treated & sent home
733	Lilongwe	Central	65	50+	m	Work-related	other	No schooling/Pre school/Vocational	1	1	0	0	0	0	0	0	0	NA	0	0	0	NA	0	NA	NA	0	NA	NA	1	0	0	NA	NA	NA	1	NA	NA	NA	NA	NA	1	Orthopaedic Surgeon	Admitted
734	Blantyre	Central	65	50+	f	Fall	NA	NA	2	1	0	0	0	0	0	0	0	NA	0	0	0	NA	0	NA	NA	0	NA	NA	0	0	0	NA	NA	NA	1	NA	NA	NA	NA	NA	1	OCO	Admitted
735	Blantyre	Central	65	50+	m	Traffic-related	Self-employed	Secondary	2	1	0	0	0	0	0	0	0	NA	0	0	0	NA	0	NA	NA	0	NA	NA	1	0	0	NA	NA	NA	1	NA	NA	NA	NA	NA	1	OCO	Admitted
736	Blantyre	Central	65	50+	f	NA	NA	NA	2	1	0	0	0	0	0	0	0	NA	0	0	0	NA	0	NA	NA	0	NA	NA	0	0	0	NA	NA	NA	1	NA	NA	NA	NA	NA	1	OCO	Admitted
737	Blantyre	Central	65	50+	m	Work-related	NA	NA	2	1	0	0	0	0	0	0	0	NA	0	0	0	NA	0	NA	NA	0	NA	NA	0	0	0	NA	NA	NA	1	NA	NA	NA	NA	NA	1	OCO	Admitted
738	Lilongwe	Central	65	50+	f	Work-related	Farmer	No schooling/Pre school/Vocational	1	1	0	0	0	0	0	0	0	NA	0	0	0	NA	0	NA	NA	0	NA	NA	0	1	0	NA	NA	NA	1	NA	NA	NA	NA	NA	1	Orthopaedic Surgeon	Admitted
739	Blantyre	Central	60	50+	m	Traffic-related	NA	NA	1	1	0	0	0	0	0	0	0	NA	0	0	0	NA	0	NA	NA	0	NA	NA	0	0	0	NA	NA	NA	1	NA	NA	NA	NA	NA	1	Orthopaedic Registrar	Admitted
740	Blantyre	Central	60	50+	m	Work-related	other	Primary	1	1	0	0	0	0	0	0	0	NA	0	0	0	NA	0	NA	NA	0	NA	NA	1	0	0	NA	NA	NA	1	NA	NA	NA	NA	NA	1	Orthopaedic Registrar	Admitted
741	Blantyre	Central	60	50+	m	Assault/Domestic violence	NA	NA	2	1	0	0	0	0	0	0	0	NA	0	0	0	NA	0	NA	NA	0	NA	NA	0	0	0	NA	NA	NA	1	NA	NA	NA	NA	NA	1	Orthopaedic Surgeon	Admitted
742	Blantyre	Central	60	50+	m	Traffic-related	NA	NA	2	1	0	0	0	0	0	0	0	NA	0	0	0	NA	0	NA	NA	0	NA	NA	0	0	0	NA	NA	NA	1	NA	NA	NA	NA	NA	1	OCO	Admitted
743	Blantyre	Central	60	50+	m	Assault/Domestic violence	NA	NA	2	1	0	0	0	0	0	0	0	NA	0	0	0	NA	0	NA	NA	0	NA	NA	0	0	0	NA	NA	NA	1	NA	NA	NA	NA	NA	1	OCO	Admitted
744	Blantyre	Central	60	50+	m	Traffic-related	NA	NA	2	1	0	0	0	0	0	0	0	NA	0	0	0	NA	0	NA	NA	0	NA	NA	0	0	0	NA	NA	NA	1	NA	NA	NA	1	NA	1	Orthopaedic Surgeon	Admitted
745	Lilongwe	Central	60	50+	m	Work-related	Office Worker	Secondary	2	1	0	0	0	0	0	0	0	NA	0	0	0	NA	0	NA	NA	0	NA	NA	1	0	0	NA	NA	NA	1	NA	NA	NA	NA	NA	1	Orthopaedic Surgeon	Admitted
746	Blantyre	Central	60	50+	f	Traffic-related	NA	NA	2	1	0	0	0	0	0	0	0	NA	0	0	0	NA	0	NA	NA	0	NA	NA	0	0	0	NA	NA	NA	1	NA	NA	NA	NA	NA	1	OCO	Admitted
747	Blantyre	Central	60	50+	m	Other	NA	NA	2	1	0	0	0	0	0	0	0	NA	0	0	0	NA	0	NA	NA	0	NA	NA	0	0	0	NA	NA	NA	1	NA	NA	NA	NA	NA	1	OCO	Admitted
748	Blantyre	Central	55	50+	m	Work-related	Self-employed	Primary	2	1	0	0	0	0	0	0	0	NA	0	0	0	NA	0	NA	NA	0	NA	NA	1	0	0	NA	NA	NA	1	NA	NA	NA	NA	NA	1	Orthopaedic Registrar	Admitted
749	Blantyre	Central	55	50+	m	Other	NA	NA	2	1	0	0	0	0	0	0	0	NA	0	0	0	NA	0	NA	NA	0	NA	NA	0	0	0	NA	NA	NA	1	NA	NA	NA	NA	NA	1	OCO	Admitted
750	Blantyre	Central	55	50+	m	Traffic-related	NA	NA	2	1	0	0	0	0	0	0	0	NA	0	0	0	NA	0	NA	NA	0	NA	NA	0	0	0	NA	NA	NA	1	NA	NA	NA	NA	NA	1	Orthopaedic Surgeon	Admitted
751	Blantyre	Central	55	50+	f	Traffic-related	NA	NA	1	1	0	0	0	0	0	0	0	NA	0	0	0	NA	0	NA	NA	0	NA	NA	0	0	0	NA	NA	NA	1	NA	NA	NA	NA	NA	1	OCO	Admitted
752	Blantyre	Central	55	50+	m	Other	NA	NA	2	1	0	0	0	0	0	0	0	NA	0	0	0	NA	0	NA	NA	0	NA	NA	0	0	0	NA	NA	NA	1	NA	NA	NA	NA	NA	1	OCO	Admitted
753	Blantyre	Central	55	50+	f	Traffic-related	NA	NA	NA	1	0	0	0	0	0	0	0	NA	0	0	0	NA	0	NA	NA	0	NA	NA	0	1	0	NA	NA	NA	1	NA	NA	NA	NA	NA	1	OCO	Admitted
754	Blantyre	Central	55	50+	m	Traffic-related	NA	NA	2	1	0	0	0	0	0	0	0	NA	0	0	0	NA	0	NA	NA	0	NA	NA	0	0	0	NA	NA	NA	1	NA	NA	NA	NA	NA	1	OCO	Admitted
755	Lilongwe	Central	55	50+	f	Traffic-related	Farmer	NA	1	1	0	0	0	0	0	0	0	NA	0	0	0	NA	0	NA	NA	0	NA	NA	0	0	0	NA	NA	NA	1	NA	NA	NA	NA	NA	1	OCO	Admitted
756	Blantyre	Central	55	50+	m	Other	NA	NA	2	1	0	0	0	0	0	0	0	NA	0	0	0	NA	0	NA	NA	0	NA	NA	0	0	0	NA	NA	NA	1	NA	NA	NA	NA	NA	1	OCO	Admitted
757	Blantyre	Central	55	50+	m	Fall	NA	NA	1	1	0	0	0	0	0	0	0	NA	0	0	0	NA	0	NA	NA	0	NA	NA	0	0	0	NA	NA	NA	1	NA	NA	NA	NA	NA	1	OCO	Admitted
758	Lilongwe	Central	55	50+	m	Traffic-related	other	No schooling/Pre school/Vocational	1	1	0	0	0	0	0	0	0	NA	0	0	0	NA	0	NA	NA	0	NA	NA	0	1	0	NA	NA	1	1	NA	NA	NA	NA	NA	1	OCO	Admitted
759	Blantyre	Central	50	NA	m	Traffic-related	Office Worker	No schooling/Pre school/Vocational	2	1	0	0	0	0	0	0	0	NA	0	0	0	NA	0	NA	NA	0	NA	NA	0	0	0	NA	NA	NA	1	NA	NA	NA	NA	NA	1	OCO	Admitted
760	Blantyre	Central	50	NA	m	Traffic-related	Labourer	Primary	2	1	0	0	0	0	0	0	0	NA	0	0	0	NA	0	NA	NA	0	NA	NA	0	1	0	NA	NA	NA	1	NA	NA	NA	NA	NA	1	Orthopaedic Surgeon	Admitted
761	Blantyre	Central	50	NA	m	Work-related	NA	NA	2	1	0	0	0	0	0	0	0	NA	0	0	0	NA	0	NA	NA	0	NA	NA	0	0	0	NA	NA	NA	1	NA	NA	NA	NA	NA	1	OCO	Admitted
762	Blantyre	Central	50	NA	m	Traffic-related	NA	NA	2	1	0	0	0	0	0	0	0	NA	0	0	0	NA	0	NA	NA	0	NA	NA	0	0	0	NA	NA	NA	1	NA	NA	NA	NA	NA	1	OCO	Admitted
763	Nkhata Bay	NA	50	NA	m	Work-related	Small Scale Business	Primary	1	1	0	0	0	0	0	0	0	NA	0	0	0	NA	0	NA	NA	0	NA	NA	1	0	0	NA	NA	NA	1	NA	NA	NA	NA	NA	1	OCO	Treated & sent home
764	Blantyre	Central	50	NA	f	Fall	unemployed	Primary	1	1	0	0	0	0	0	0	0	NA	0	0	0	NA	0	NA	NA	0	NA	NA	0	0	0	NA	NA	NA	1	NA	NA	NA	NA	NA	1	Medical Officer	Admitted
765	Lilongwe	Central	50	NA	m	Work-related	Self-employed	Primary	1	1	0	0	0	0	0	0	0	NA	0	0	0	NA	0	NA	NA	0	NA	NA	1	0	0	NA	NA	NA	1	NA	NA	NA	NA	NA	1	Orthopaedic Surgeon	Admitted
766	Lilongwe	Central	50	NA	m	Traffic-related	other	Primary	1	1	0	0	0	0	0	0	0	NA	0	0	0	NA	0	NA	NA	0	NA	NA	0	1	0	NA	NA	NA	1	NA	NA	NA	NA	NA	1	OCO	Admitted
767	Blantyre	Central	50	NA	m	Traffic-related	NA	NA	1	1	0	0	0	0	0	0	0	NA	0	0	0	NA	0	NA	NA	0	NA	NA	0	0	0	NA	NA	NA	1	NA	NA	NA	NA	NA	1	OCO	Admitted
768	Blantyre	Central	50	NA	m	Traffic-related	NA	NA	2	1	0	0	0	0	0	0	0	NA	0	0	0	NA	0	NA	NA	0	NA	NA	0	0	0	NA	NA	NA	1	NA	NA	NA	NA	NA	1	OCO	Admitted
769	Blantyre	Central	50	NA	m	Other	NA	NA	2	1	0	0	0	0	0	0	0	NA	0	0	0	NA	0	NA	NA	0	NA	1	0	0	0	NA	NA	NA	1	NA	NA	NA	NA	NA	1	OCO	Admitted
770	Lilongwe	Central	50	NA	m	Work-related	other	No schooling/Pre school/Vocational	1	1	0	0	0	0	0	0	0	NA	0	0	0	NA	0	NA	NA	0	NA	NA	0	1	0	NA	NA	NA	1	NA	NA	NA	NA	NA	1	Orthopaedic Surgeon	Admitted
771	Blantyre	Central	50	NA	f	Fall	NA	NA	2	1	0	0	0	0	0	0	0	NA	0	0	0	NA	0	NA	NA	0	NA	NA	0	0	0	NA	NA	NA	1	NA	NA	NA	NA	1	1	Surgical Registrar	Admitted
772	Blantyre	Central	50	NA	f	Traffic-related	NA	NA	NA	1	0	0	0	0	0	0	0	NA	0	0	0	NA	0	NA	NA	0	NA	NA	0	0	0	NA	NA	NA	1	NA	NA	NA	NA	NA	1	OCO	Admitted
773	Lilongwe	Central	50	NA	m	Work-related	Labourer	No schooling/Pre school/Vocational	1	1	0	0	0	0	0	0	0	NA	0	0	0	NA	0	NA	NA	0	NA	NA	1	0	0	NA	NA	NA	1	NA	NA	NA	NA	NA	1	Orthopaedic Surgeon	Admitted
774	Lilongwe	Central	50	NA	m	Work-related	Small Scale Business	Secondary	2	1	0	0	0	0	0	0	0	NA	0	0	0	NA	0	NA	NA	0	NA	NA	1	0	0	NA	NA	1	1	NA	NA	NA	NA	NA	1	OCO	Admitted
775	Lilongwe	Central	50	NA	f	Other	Farmer	No schooling/Pre school/Vocational	1	1	0	0	0	0	0	0	0	NA	0	0	0	NA	0	NA	NA	0	NA	NA	1	0	0	NA	NA	NA	1	NA	NA	NA	NA	NA	1	Orthopaedic Surgeon	Admitted
776	Blantyre	Central	50	NA	f	Fall	NA	NA	1	1	0	0	0	0	0	0	0	NA	0	0	0	NA	0	NA	NA	0	NA	NA	0	0	0	NA	NA	NA	1	NA	NA	NA	NA	NA	1	Orthopaedic Registrar	Admitted
777	Blantyre	Central	50	NA	m	Work-related	NA	NA	2	1	0	0	0	0	0	0	0	NA	0	0	0	NA	0	NA	NA	0	NA	NA	1	0	0	NA	NA	NA	1	NA	NA	NA	NA	NA	1	OCO	Admitted
778	Blantyre	Central	50	NA	m	Traffic-related	NA	NA	2	1	0	0	0	0	0	0	0	NA	0	0	0	NA	0	NA	NA	0	NA	NA	0	0	0	NA	NA	NA	1	NA	NA	NA	NA	NA	1	OCO	Admitted
779	Blantyre	Central	45	35-49	m	Assault/Domestic violence	NA	NA	2	1	0	0	0	0	0	0	0	NA	0	0	0	NA	0	NA	NA	0	NA	NA	0	0	0	NA	NA	NA	1	NA	NA	NA	NA	NA	1	OCO	Admitted
780	Blantyre	Central	45	35-49	m	Assault/Domestic violence	NA	NA	2	1	0	0	0	0	0	0	0	NA	0	0	0	NA	0	NA	NA	0	NA	NA	0	0	0	NA	NA	NA	1	NA	NA	NA	NA	NA	1	OCO	Died
781	Blantyre	Central	45	35-49	m	Fall	NA	NA	1	1	0	0	0	0	0	0	0	NA	0	0	0	NA	0	NA	NA	0	NA	NA	0	0	0	NA	NA	NA	1	NA	NA	NA	NA	NA	1	Orthopaedic Registrar	Admitted
782	Blantyre	Central	45	35-49	m	Traffic-related	NA	NA	2	1	0	0	0	0	0	0	0	NA	0	0	0	NA	0	NA	NA	0	NA	NA	1	0	0	NA	NA	1	1	NA	NA	NA	NA	NA	1	OCO	Admitted
783	Blantyre	Central	45	35-49	m	Assault/Domestic violence	Self-employed	Secondary	2	1	0	0	0	0	0	0	0	NA	0	0	0	NA	0	NA	NA	0	NA	NA	0	0	0	NA	NA	NA	1	NA	NA	NA	NA	NA	1	OCO	Admitted
784	Lilongwe	Central	45	35-49	m	Traffic-related	Farmer	Primary	1	1	0	0	0	0	0	0	0	NA	0	0	0	NA	0	NA	NA	0	NA	NA	1	0	0	NA	NA	NA	1	NA	NA	NA	NA	NA	1	OCO	Admitted
785	Lilongwe	Central	45	35-49	m	Traffic-related	Farmer	Primary	1	1	0	0	0	0	0	0	0	NA	0	0	0	NA	0	NA	NA	0	NA	NA	1	0	0	NA	NA	NA	1	NA	NA	NA	NA	NA	1	OCO	Admitted
786	Blantyre	Central	45	35-49	m	Fall	Student	Primary	2	1	0	0	0	0	0	0	0	NA	0	0	0	NA	0	NA	NA	0	NA	NA	0	0	0	NA	NA	NA	1	NA	NA	NA	NA	NA	1	OCO	Admitted
787	Blantyre	Central	45	35-49	m	Traffic-related	NA	NA	NA	1	0	0	0	0	0	0	0	NA	0	0	0	NA	0	NA	NA	0	NA	NA	1	0	0	NA	NA	NA	1	NA	NA	NA	NA	NA	1	Orthopaedic Registrar	Admitted
788	Blantyre	Central	45	35-49	m	Traffic-related	NA	NA	NA	1	0	0	0	0	0	0	0	NA	0	0	0	NA	0	NA	NA	0	NA	NA	0	1	0	NA	NA	NA	1	NA	NA	NA	NA	NA	1	OCO	Admitted
789	Lilongwe	Central	45	35-49	m	Traffic-related	Small Scale Business	Primary	1	1	0	0	0	0	0	0	0	NA	0	0	0	NA	0	NA	NA	0	NA	NA	0	1	0	NA	NA	NA	1	NA	NA	NA	NA	NA	1	Orthopaedic Surgeon	Admitted
790	Blantyre	Central	45	35-49	m	Traffic-related	NA	NA	2	1	0	0	0	0	0	0	0	NA	0	0	0	NA	0	NA	NA	0	NA	NA	0	0	0	NA	NA	NA	1	NA	NA	NA	NA	NA	1	OCO	Admitted
791	Blantyre	Central	45	35-49	m	Assault/Domestic violence	NA	NA	2	1	0	0	0	0	0	0	0	NA	0	0	0	NA	0	NA	NA	0	NA	NA	0	0	0	NA	NA	NA	1	NA	NA	NA	NA	NA	1	OCO	Admitted
792	Blantyre	Central	45	35-49	m	Traffic-related	Self-employed	Secondary	1	1	0	0	0	0	0	0	0	NA	0	0	0	NA	0	NA	NA	0	NA	NA	0	0	0	NA	NA	NA	1	NA	NA	NA	NA	NA	1	OCO	Admitted
793	Lilongwe	Central	45	35-49	m	Fall	NA	NA	1	1	0	0	0	0	0	0	0	NA	0	0	0	NA	0	NA	NA	0	NA	NA	0	1	0	NA	NA	NA	1	NA	NA	NA	NA	NA	1	OCO	Admitted
794	Blantyre	Central	45	35-49	m	Traffic-related	NA	NA	2	1	0	0	0	0	0	0	0	NA	0	0	0	NA	0	NA	NA	0	NA	NA	0	0	0	NA	NA	NA	1	NA	NA	NA	NA	NA	1	Orthopaedic Surgeon	Admitted
795	Blantyre	Central	45	35-49	m	Other	NA	NA	2	1	0	0	0	0	0	0	0	NA	0	0	0	NA	0	NA	NA	0	NA	NA	0	0	0	NA	NA	NA	1	NA	NA	NA	NA	NA	1	OCO	Admitted
796	Lilongwe	Central	45	35-49	m	Assault/Domestic violence	Small Scale Business	Primary	1	1	0	0	0	0	0	0	0	NA	0	0	0	NA	0	NA	NA	0	NA	NA	1	0	0	NA	NA	NA	1	NA	NA	NA	NA	NA	1	Orthopaedic Surgeon	Admitted
797	Lilongwe	Central	45	35-49	m	Traffic-related	Farmer	No schooling/Pre school/Vocational	1	1	0	0	0	0	0	0	0	NA	0	0	0	NA	0	NA	NA	0	NA	NA	0	1	0	NA	NA	NA	1	NA	NA	NA	NA	NA	1	Orthopaedic Surgeon	Admitted
798	Blantyre	Central	45	35-49	m	Traffic-related	NA	NA	1	1	0	0	0	0	0	0	0	NA	0	0	0	NA	0	NA	NA	0	NA	NA	0	0	0	NA	NA	NA	1	NA	NA	NA	NA	NA	1	OCO	Admitted
799	Blantyre	Central	45	35-49	m	Assault/Domestic violence	NA	NA	2	1	0	0	0	0	0	0	0	NA	0	0	0	NA	0	NA	NA	0	NA	NA	0	1	0	NA	NA	NA	1	NA	NA	NA	NA	NA	1	OCO	Admitted
800	Blantyre	Central	45	35-49	m	Work-related	Labourer	Primary	2	1	0	0	0	0	0	0	0	NA	0	0	0	NA	0	NA	NA	0	NA	NA	1	0	0	NA	NA	NA	1	NA	NA	NA	NA	NA	1	OCO	Admitted
801	Blantyre	Central	45	35-49	m	Fall	NA	NA	2	1	0	0	0	0	0	0	0	NA	0	0	0	NA	0	NA	NA	0	NA	NA	0	0	0	NA	NA	NA	1	NA	NA	NA	NA	NA	1	OCO	Admitted
802	Blantyre	Central	45	35-49	f	Traffic-related	NA	NA	1	1	0	0	0	0	0	0	0	NA	0	0	0	NA	0	NA	NA	0	NA	NA	0	0	0	NA	NA	NA	1	NA	NA	NA	NA	NA	1	OCO	Admitted
803	Blantyre	Central	45	35-49	m	Traffic-related	NA	NA	2	1	0	0	0	0	0	0	0	NA	0	0	0	NA	0	NA	NA	0	NA	NA	0	0	0	NA	NA	NA	1	NA	NA	NA	NA	NA	1	OCO	Admitted
804	Blantyre	Central	45	35-49	m	Fall	NA	NA	2	1	0	0	0	0	0	0	0	NA	0	0	0	NA	0	NA	NA	0	NA	NA	0	0	0	NA	NA	NA	1	NA	NA	NA	NA	NA	1	Orthopaedic Registrar	Admitted
805	Blantyre	Central	45	35-49	m	Other	NA	NA	2	1	0	0	0	0	0	0	0	NA	0	0	0	NA	0	NA	NA	0	NA	NA	0	0	0	NA	NA	NA	1	NA	NA	NA	NA	NA	1	OCO	Admitted
806	Blantyre	Central	45	35-49	f	Assault/Domestic violence	Housewife	Primary	1	1	0	0	0	0	0	0	0	NA	0	0	0	NA	0	NA	NA	0	NA	NA	1	0	0	NA	NA	NA	1	NA	NA	NA	NA	NA	1	OCO	Treated & sent home
807	Blantyre	Central	45	35-49	m	Fall	Small Scale Business	Secondary	1	1	0	0	0	0	0	0	0	NA	0	0	0	NA	0	NA	NA	0	NA	NA	1	0	0	NA	NA	NA	1	NA	NA	NA	NA	NA	1	OCO	Treated & sent home
808	Blantyre	Central	45	35-49	m	Traffic-related	NA	NA	2	1	0	0	0	0	0	0	0	NA	0	0	0	NA	0	NA	NA	0	NA	NA	0	0	0	NA	NA	NA	1	NA	NA	NA	1	NA	1	OCO	Admitted
809	Blantyre	Central	45	35-49	m	Traffic-related	NA	NA	1	1	0	0	0	0	0	0	0	NA	0	0	0	NA	0	NA	NA	0	NA	NA	0	0	0	NA	NA	NA	1	NA	NA	NA	NA	NA	1	OCO	Admitted
810	Blantyre	Central	45	35-49	m	Traffic-related	NA	NA	2	1	0	0	0	0	0	0	0	NA	0	0	0	NA	0	NA	NA	0	NA	NA	0	0	0	NA	NA	NA	1	NA	NA	NA	NA	NA	1	OCO	Admitted
811	Blantyre	Central	45	35-49	m	Fall	NA	NA	2	1	0	0	0	0	0	0	0	NA	0	0	0	NA	0	NA	NA	0	NA	NA	0	0	0	NA	NA	NA	1	NA	NA	NA	NA	NA	1	Orthopaedic Surgeon	Admitted
812	Blantyre	Central	45	35-49	f	Traffic-related	NA	NA	1	1	0	0	0	0	0	0	0	NA	0	0	0	NA	0	NA	NA	0	NA	NA	0	0	0	NA	NA	NA	1	NA	NA	NA	NA	NA	1	OCO	Admitted
813	Blantyre	Central	45	35-49	f	Traffic-related	NA	NA	2	1	0	0	0	0	0	0	0	NA	0	0	0	NA	0	NA	NA	0	NA	NA	0	0	0	NA	NA	NA	1	NA	NA	NA	NA	NA	1	OCO	Admitted
814	Blantyre	Central	45	35-49	m	Assault/Domestic violence	Office Worker	University/Tertiary	2	1	0	0	0	0	0	0	0	NA	0	0	0	NA	0	NA	NA	0	NA	NA	0	0	0	NA	NA	NA	1	NA	NA	NA	NA	1	1	Orthopaedic Surgeon	Admitted
815	Nkhata Bay	NA	45	35-49	m	Traffic-related	Labourer	Primary	1	1	0	0	0	0	0	0	0	NA	0	0	0	NA	0	NA	NA	0	NA	NA	0	0	0	NA	NA	NA	1	NA	NA	NA	NA	NA	1	OCO	Referred
816	Lilongwe	Central	45	35-49	m	Traffic-related	Small Scale Business	Primary	1	1	0	0	0	0	0	0	0	NA	0	0	0	NA	0	NA	NA	0	NA	NA	0	1	0	NA	NA	NA	1	NA	NA	NA	NA	NA	1	Orthopaedic Surgeon	Admitted
817	Blantyre	Central	45	35-49	m	Assault/Domestic violence	NA	NA	2	1	0	0	0	0	0	0	0	NA	0	0	0	NA	0	NA	NA	0	NA	NA	0	0	0	NA	NA	NA	1	NA	NA	NA	NA	NA	1	OCO	Admitted
818	Blantyre	Central	45	35-49	m	Assault/Domestic violence	Small Scale Business	Secondary	1	1	0	0	0	0	0	0	0	NA	0	0	0	NA	0	NA	NA	0	NA	NA	0	1	0	NA	NA	NA	1	NA	NA	NA	NA	NA	1	Orthopaedic Surgeon	Admitted
819	Blantyre	Central	40	35-49	m	Traffic-related	Farmer	No schooling/Pre school/Vocational	1	1	0	0	0	0	0	0	0	NA	0	0	0	NA	0	NA	NA	0	NA	NA	0	0	0	NA	NA	NA	1	NA	NA	NA	NA	NA	1	OCO	Treated & sent home
820	Blantyre	Central	40	35-49	m	Traffic-related	NA	NA	2	1	0	0	0	0	0	0	0	NA	0	0	0	NA	0	NA	NA	0	NA	NA	0	1	0	NA	NA	NA	1	NA	NA	NA	NA	NA	1	OCO	Admitted
821	Blantyre	Central	40	35-49	m	Traffic-related	NA	NA	1	1	0	0	0	0	0	0	0	NA	0	0	0	NA	0	NA	NA	0	NA	NA	0	0	0	NA	NA	NA	1	NA	NA	NA	NA	NA	1	OCO	Admitted
822	Blantyre	Central	40	35-49	m	Traffic-related	NA	NA	1	1	0	0	0	0	0	0	0	NA	0	0	0	NA	0	NA	NA	0	NA	NA	0	0	0	NA	NA	NA	1	NA	NA	NA	1	NA	1	Orthopaedic Surgeon	Admitted
823	Blantyre	Central	40	35-49	m	Traffic-related	NA	NA	NA	1	0	0	0	0	0	0	0	NA	0	0	0	NA	0	NA	NA	0	NA	NA	0	1	0	NA	NA	NA	1	NA	NA	NA	NA	NA	1	OCO	Admitted
824	Blantyre	Central	40	35-49	m	Other	NA	NA	2	1	0	0	0	0	0	0	0	NA	0	0	0	NA	0	NA	NA	0	NA	NA	0	0	0	NA	NA	NA	1	NA	NA	NA	NA	NA	1	OCO	Admitted
825	Blantyre	Central	40	35-49	f	Traffic-related	NA	NA	2	1	0	0	0	0	0	0	0	NA	0	0	0	NA	0	NA	NA	0	NA	NA	0	0	0	NA	NA	NA	1	NA	NA	NA	1	NA	1	OCO	Admitted
826	Blantyre	Central	40	35-49	m	Other	NA	NA	2	1	0	0	0	0	0	0	0	NA	0	0	0	NA	0	NA	NA	0	NA	NA	1	0	0	NA	NA	NA	1	NA	NA	NA	NA	NA	1	OCO	Admitted
827	Lilongwe	Central	40	35-49	m	Work-related	Labourer	Secondary	2	1	0	0	0	0	0	0	0	NA	0	0	0	NA	0	NA	NA	0	NA	NA	1	0	0	NA	NA	NA	1	NA	NA	NA	NA	NA	1	OCO	Treated & sent home
828	Lilongwe	Central	40	35-49	m	NA	Farmer	Primary	1	1	0	0	0	0	0	0	0	NA	0	0	0	NA	0	NA	NA	0	NA	1	0	0	0	NA	NA	NA	1	NA	NA	NA	NA	NA	1	OCO	Admitted
829	Blantyre	Central	40	35-49	m	Other	Labourer	Secondary	2	1	0	0	0	0	0	0	0	NA	0	0	0	NA	0	NA	NA	0	NA	NA	0	0	0	NA	NA	NA	1	NA	NA	NA	NA	NA	1	OCO	Admitted
830	Blantyre	Central	40	35-49	m	Traffic-related	Labourer	Secondary	1	1	0	0	0	0	0	0	0	NA	0	0	0	NA	0	NA	NA	0	NA	NA	0	0	0	NA	NA	NA	1	NA	NA	NA	1	NA	1	Orthopaedic Surgeon	Admitted
831	Blantyre	Central	40	35-49	m	Fall	Self-employed	Secondary	NA	1	0	0	0	0	0	0	0	NA	0	0	0	NA	0	NA	NA	0	NA	NA	1	0	0	NA	NA	NA	1	NA	NA	NA	NA	NA	1	OCO	Admitted
832	Blantyre	Central	40	35-49	f	Assault/Domestic violence	Farmer	Primary	2	1	0	0	0	0	0	0	0	NA	0	0	0	NA	0	NA	NA	0	NA	NA	0	0	0	NA	NA	NA	1	NA	NA	NA	NA	NA	1	OCO	Admitted
833	Blantyre	Central	40	35-49	m	Traffic-related	NA	NA	NA	1	0	0	0	0	0	0	0	NA	0	0	0	NA	0	NA	NA	0	NA	NA	0	0	0	NA	NA	NA	1	NA	NA	NA	NA	NA	1	OCO	Admitted
834	Blantyre	Central	40	35-49	f	Traffic-related	NA	NA	2	1	0	0	0	0	0	0	0	NA	0	0	0	NA	0	NA	NA	0	NA	NA	0	0	0	NA	NA	NA	1	NA	NA	NA	NA	NA	1	OCO	Admitted
835	Lilongwe	Central	40	35-49	m	Work-related	Self-employed	Primary	2	1	0	0	0	0	0	0	0	NA	0	0	0	NA	0	NA	NA	0	NA	NA	0	1	0	NA	NA	1	1	NA	NA	NA	NA	NA	1	OCO	Admitted
836	Blantyre	Central	40	35-49	m	Assault/Domestic violence	NA	NA	1	1	0	0	0	0	0	0	0	NA	0	0	0	NA	0	NA	NA	0	NA	NA	0	0	0	NA	NA	NA	1	NA	NA	NA	NA	NA	1	OCO	Admitted
837	Blantyre	Central	40	35-49	m	Assault/Domestic violence	NA	NA	2	1	0	0	0	0	0	0	0	NA	0	0	0	NA	0	NA	NA	0	NA	NA	1	0	0	NA	NA	NA	1	NA	NA	NA	NA	NA	1	OCO	Admitted
838	Blantyre	Central	40	35-49	m	Traffic-related	NA	NA	1	1	0	0	0	0	0	0	0	NA	0	0	0	NA	0	NA	NA	0	NA	NA	0	0	0	NA	NA	NA	1	NA	NA	NA	NA	NA	1	Orthopaedic Surgeon	Admitted
839	Lilongwe	Central	40	35-49	m	NA	Small Scale Business	Primary	1	1	0	0	0	0	0	0	0	NA	0	0	0	NA	0	NA	NA	0	NA	NA	0	0	0	NA	NA	NA	1	NA	NA	NA	NA	NA	1	OCO	Admitted
840	Lilongwe	Central	40	35-49	m	Assault/Domestic violence	Small Scale Business	Primary	1	1	0	0	0	0	0	0	0	NA	0	0	0	NA	0	NA	NA	0	NA	NA	1	0	0	NA	NA	NA	1	NA	NA	NA	NA	NA	1	OCO	Admitted
841	Blantyre	Central	40	35-49	m	Traffic-related	NA	NA	2	1	0	0	0	0	0	0	0	NA	0	0	0	NA	0	NA	NA	0	NA	NA	0	1	0	NA	NA	NA	1	NA	NA	NA	NA	NA	1	OCO	Admitted
842	Blantyre	Central	40	35-49	m	Assault/Domestic violence	Labourer	Secondary	NA	1	0	0	0	0	0	0	0	NA	0	0	0	NA	0	NA	NA	0	NA	1	0	0	0	NA	NA	NA	1	NA	NA	NA	NA	NA	1	OCO	Admitted
843	Blantyre	Central	40	35-49	m	Other	NA	NA	NA	1	0	0	0	0	0	0	0	NA	0	0	0	NA	0	NA	NA	0	NA	NA	0	0	0	NA	NA	NA	1	NA	NA	NA	NA	NA	1	Orthopaedic Surgeon	Admitted
844	Blantyre	Central	40	35-49	m	Traffic-related	NA	NA	1	1	0	0	0	0	0	0	0	NA	0	0	0	NA	0	NA	NA	0	NA	NA	0	0	0	NA	NA	NA	1	NA	NA	NA	1	NA	1	Orthopaedic Surgeon	Admitted
845	Blantyre	Central	40	35-49	m	Work-related	Labourer	Secondary	1	1	0	0	0	0	0	0	0	NA	0	0	0	NA	0	NA	NA	0	NA	NA	1	0	0	NA	NA	NA	1	NA	NA	NA	NA	NA	1	OCO	Treated & sent home
846	Lilongwe	Central	40	35-49	m	Assault/Domestic violence	Small Scale Business	NA	1	1	0	0	0	0	0	0	0	NA	0	0	0	NA	0	NA	NA	0	NA	NA	0	0	0	NA	NA	NA	1	NA	NA	NA	NA	NA	1	OCO	Admitted
847	Blantyre	Central	40	35-49	m	Traffic-related	NA	NA	1	1	0	0	0	0	0	0	0	NA	0	0	0	NA	0	NA	NA	0	NA	NA	0	0	0	NA	NA	NA	1	NA	NA	NA	NA	NA	1	Orthopaedic Surgeon	Admitted
848	Blantyre	Central	40	35-49	m	Other	NA	NA	1	1	0	0	0	0	0	0	0	NA	0	0	0	NA	0	NA	NA	0	NA	NA	1	0	0	NA	NA	NA	1	NA	NA	NA	NA	NA	1	OCO	Admitted
849	Lilongwe	Central	40	35-49	m	Other	Small Scale Business	Primary	1	1	0	0	0	0	0	0	0	NA	0	0	0	NA	0	NA	NA	0	NA	NA	1	0	0	NA	NA	NA	1	NA	NA	NA	NA	NA	1	OCO	Admitted
850	Blantyre	Central	40	35-49	m	Traffic-related	Self-employed	Secondary	2	1	0	0	0	0	0	0	0	NA	0	0	0	NA	0	NA	NA	0	NA	NA	0	0	0	NA	NA	NA	1	NA	NA	NA	NA	NA	1	Orthopaedic Surgeon	Admitted
851	Blantyre	Central	40	35-49	m	Work-related	Labourer	Secondary	2	1	0	0	0	0	0	0	0	NA	0	0	0	NA	0	NA	NA	0	NA	NA	1	0	0	NA	NA	NA	1	NA	NA	NA	NA	NA	1	OCO	Admitted
852	Lilongwe	Central	40	35-49	NA	Fall	Small Scale Business	NA	NA	1	0	0	0	0	0	0	0	NA	0	0	0	NA	0	NA	NA	0	NA	NA	0	0	0	NA	NA	NA	1	NA	NA	NA	NA	NA	1	OCO	Admitted
853	Blantyre	Central	40	35-49	f	Traffic-related	NA	NA	1	1	0	0	0	0	0	0	0	NA	0	0	0	NA	0	NA	NA	0	NA	NA	0	0	0	NA	NA	NA	1	NA	NA	NA	1	NA	1	OCO	Admitted
854	Blantyre	Central	40	35-49	f	NA	NA	NA	2	1	0	0	0	0	0	0	0	NA	0	0	0	NA	0	NA	NA	0	NA	NA	0	0	0	NA	NA	NA	1	NA	NA	NA	NA	NA	1	Orthopaedic Surgeon	Admitted
855	Blantyre	Central	40	35-49	m	Traffic-related	NA	NA	2	1	0	0	0	0	0	0	0	NA	0	0	0	NA	0	NA	NA	0	NA	NA	0	0	0	NA	NA	NA	1	NA	NA	NA	NA	NA	1	OCO	Admitted
856	Blantyre	Central	40	35-49	m	Work-related	Labourer	Primary	2	1	0	0	0	0	0	0	0	NA	0	0	0	NA	0	NA	NA	0	NA	NA	0	0	0	NA	NA	NA	1	NA	NA	NA	NA	NA	1	Orthopaedic Registrar	Admitted
857	Lilongwe	Central	40	35-49	f	Traffic-related	Small Scale Business	NA	1	1	0	0	0	0	0	0	0	NA	0	0	0	NA	0	NA	NA	0	NA	NA	0	0	0	NA	NA	NA	1	NA	NA	NA	NA	NA	1	OCO	Admitted
858	Lilongwe	Central	40	35-49	m	NA	Small Scale Business	NA	1	1	0	0	0	0	0	0	0	NA	0	0	0	NA	0	NA	NA	0	NA	NA	0	0	0	NA	NA	NA	1	NA	NA	NA	NA	NA	1	OCO	Admitted
859	Blantyre	Central	40	35-49	m	Assault/Domestic violence	NA	NA	1	1	0	0	0	0	0	0	0	NA	0	0	0	NA	0	NA	NA	0	NA	NA	0	0	0	NA	NA	NA	1	NA	NA	NA	NA	NA	1	OCO	Admitted
860	Nkhata Bay	NA	40	35-49	m	Traffic-related	Labourer	Secondary	1	1	0	0	0	0	0	0	0	NA	0	0	0	NA	0	NA	NA	0	NA	NA	1	0	0	NA	NA	NA	1	NA	NA	NA	NA	NA	1	OCO	Admitted
861	Blantyre	Central	40	35-49	m	Traffic-related	NA	NA	1	1	0	0	0	0	0	0	0	NA	0	0	0	NA	0	NA	NA	0	NA	NA	0	0	0	NA	NA	NA	1	NA	NA	NA	NA	NA	1	OCO	Admitted
862	Blantyre	Central	40	35-49	m	Traffic-related	NA	NA	2	1	0	0	0	0	0	0	0	NA	0	0	0	NA	0	NA	NA	0	NA	NA	0	0	0	NA	NA	NA	1	NA	NA	NA	1	NA	1	OCO	Admitted
863	Blantyre	Central	40	35-49	m	Animal bite	NA	NA	1	1	0	0	0	0	0	0	0	NA	0	0	0	NA	0	NA	NA	0	NA	NA	0	1	0	NA	NA	NA	1	NA	NA	NA	NA	NA	1	OCO	Admitted
864	Blantyre	Central	40	35-49	m	Work-related	Labourer	Primary	2	1	0	0	0	0	0	0	0	NA	0	0	0	NA	0	NA	NA	0	NA	NA	1	0	0	NA	NA	NA	1	NA	NA	NA	NA	NA	1	OCO	Admitted
865	Lilongwe	Central	40	35-49	m	Traffic-related	Farmer	No schooling/Pre school/Vocational	1	1	0	0	0	0	0	0	0	NA	0	0	0	NA	0	NA	NA	0	NA	NA	0	1	0	NA	NA	NA	1	NA	NA	NA	NA	NA	1	Orthopaedic Surgeon	Admitted
866	Lilongwe	Central	35	35-49	m	Traffic-related	Farmer	Secondary	2	1	0	0	0	0	0	0	0	NA	0	0	0	NA	0	NA	NA	0	NA	NA	0	1	0	NA	NA	NA	1	NA	NA	NA	NA	NA	1	OCO	Admitted
867	Blantyre	Central	35	35-49	m	Assault/Domestic violence	NA	NA	2	1	0	0	0	0	0	0	0	NA	0	0	0	NA	0	NA	NA	0	NA	NA	0	0	0	NA	NA	NA	1	NA	NA	NA	NA	NA	1	OCO	Admitted
868	Blantyre	Central	35	35-49	m	Other	NA	NA	NA	1	0	0	0	0	0	0	0	NA	0	0	0	NA	0	NA	NA	0	NA	NA	0	0	0	NA	NA	NA	1	NA	NA	NA	NA	NA	1	OCO	Admitted
869	Blantyre	Central	35	35-49	m	Fall	NA	NA	2	1	0	0	0	0	0	0	0	NA	0	0	0	NA	0	NA	NA	0	NA	NA	0	0	0	NA	NA	NA	1	NA	NA	NA	NA	NA	1	OCO	Admitted
870	Lilongwe	Central	35	35-49	m	Traffic-related	NA	NA	NA	1	0	0	0	0	0	0	0	NA	0	0	0	NA	0	NA	NA	0	NA	NA	0	1	0	NA	NA	NA	1	NA	NA	NA	NA	NA	1	OCO	Admitted
871	Blantyre	Central	35	35-49	m	Traffic-related	NA	NA	1	1	0	0	0	0	0	0	0	NA	0	0	0	NA	0	NA	NA	0	NA	NA	0	0	0	NA	NA	NA	1	NA	NA	NA	1	1	1	Orthopaedic Surgeon	Admitted
872	Blantyre	Central	35	35-49	m	Fall	NA	NA	2	1	0	0	0	0	0	0	0	NA	0	0	0	NA	0	NA	NA	0	NA	NA	0	0	0	NA	NA	NA	1	NA	NA	NA	NA	NA	1	OCO	Admitted
873	Blantyre	Central	35	35-49	m	Other	NA	NA	2	1	0	0	0	0	0	0	0	NA	0	0	0	NA	0	NA	NA	0	NA	NA	1	0	0	NA	NA	NA	1	NA	NA	NA	NA	NA	1	OCO	Admitted
874	Nkhata Bay	NA	35	35-49	m	Other	Labourer	Primary	2	1	0	0	0	0	0	0	0	NA	0	0	0	NA	0	NA	NA	0	NA	NA	0	1	0	NA	NA	NA	1	NA	NA	NA	NA	NA	1	OCO	Treated & sent home
875	Blantyre	Central	35	35-49	f	Other	NA	NA	NA	1	0	0	0	0	0	0	0	NA	0	0	0	NA	0	NA	NA	0	NA	NA	0	1	0	NA	NA	NA	1	NA	NA	NA	NA	NA	1	OCO	Admitted
876	Blantyre	Central	35	35-49	m	Fall	NA	NA	NA	1	0	0	0	0	0	0	0	NA	0	0	0	NA	0	NA	NA	0	NA	NA	0	0	0	NA	NA	NA	1	NA	NA	NA	NA	NA	1	OCO	Admitted
877	Blantyre	Central	35	35-49	m	Traffic-related	NA	NA	2	1	0	0	0	0	0	0	0	NA	0	0	0	NA	0	NA	NA	0	NA	NA	0	0	0	NA	NA	NA	1	NA	NA	NA	NA	NA	1	OCO	Admitted
878	Lilongwe	Central	35	35-49	m	Traffic-related	Small Scale Business	Primary	1	1	0	0	0	0	0	0	0	NA	0	0	0	NA	0	NA	NA	0	NA	NA	1	0	0	NA	NA	NA	1	NA	NA	NA	NA	NA	1	Orthopaedic Surgeon	Admitted
879	Blantyre	Central	35	35-49	f	Traffic-related	NA	NA	2	1	0	0	0	0	0	0	0	NA	0	0	0	NA	0	NA	NA	0	NA	NA	0	0	0	NA	NA	NA	1	NA	NA	NA	NA	NA	1	OCO	Admitted
880	Blantyre	Central	35	35-49	m	Traffic-related	NA	NA	1	1	0	0	0	0	0	0	0	NA	0	0	0	NA	0	NA	NA	0	NA	NA	0	0	0	NA	NA	NA	1	NA	NA	NA	NA	NA	1	Orthopaedic Registrar	Admitted
881	Blantyre	Central	35	35-49	f	Traffic-related	NA	NA	2	1	0	0	0	0	0	0	0	NA	0	0	0	NA	0	NA	NA	0	NA	NA	1	0	0	NA	NA	NA	1	NA	NA	NA	NA	NA	1	OCO	Admitted
882	Blantyre	Central	35	35-49	m	Traffic-related	Small Scale Business	Secondary	NA	1	0	0	0	0	0	0	0	NA	0	0	0	NA	0	NA	NA	0	NA	NA	0	0	0	NA	NA	NA	1	NA	NA	NA	NA	NA	1	OCO	Admitted
883	Lilongwe	Central	35	35-49	m	Traffic-related	Small Scale Business	Primary	1	1	0	0	0	0	0	0	0	NA	0	0	0	NA	0	NA	NA	0	NA	NA	0	1	0	NA	NA	NA	1	NA	NA	NA	NA	NA	1	OCO	Admitted
884	Lilongwe	Central	35	35-49	m	Traffic-related	Small Scale Business	NA	2	1	0	0	0	0	0	0	0	NA	0	0	0	NA	0	NA	NA	0	NA	NA	1	0	0	NA	NA	1	1	NA	NA	NA	NA	NA	1	OCO	Admitted
885	Blantyre	Central	35	35-49	m	Traffic-related	NA	NA	1	1	0	0	0	0	0	0	0	NA	0	0	0	NA	0	NA	NA	0	NA	NA	0	0	0	NA	NA	NA	1	NA	NA	NA	NA	NA	1	OCO	Admitted
886	Blantyre	Central	35	35-49	m	Assault/Domestic violence	NA	NA	2	1	0	0	0	0	0	0	0	NA	0	0	0	NA	0	NA	NA	0	NA	NA	0	0	0	NA	NA	NA	1	NA	NA	NA	NA	NA	1	OCO	Admitted
887	Blantyre	Central	35	35-49	m	Assault/Domestic violence	NA	NA	2	1	0	0	0	0	0	0	0	NA	0	0	0	NA	0	NA	NA	0	NA	NA	0	0	0	NA	NA	NA	1	NA	NA	NA	NA	NA	1	OCO	Admitted
888	Blantyre	Central	35	35-49	m	Traffic-related	NA	NA	2	1	0	0	0	0	0	0	0	NA	0	0	0	NA	0	NA	NA	0	NA	NA	0	0	0	NA	NA	NA	1	NA	NA	NA	1	NA	1	Orthopaedic Surgeon	Admitted
889	Nkhata Bay	NA	35	35-49	m	Work-related	Labourer	Secondary	1	1	0	0	0	0	0	0	0	NA	0	0	0	NA	0	NA	NA	0	NA	NA	0	0	0	NA	NA	NA	1	NA	NA	NA	NA	NA	1	OCO	Admitted
890	Blantyre	Central	35	35-49	m	Work-related	Labourer	Secondary	2	1	0	0	0	0	0	0	0	NA	0	0	0	NA	0	NA	NA	0	NA	NA	1	0	0	NA	NA	NA	1	NA	NA	NA	NA	NA	1	OCO	Admitted
891	Blantyre	Central	35	35-49	m	Fall	NA	NA	2	1	0	0	0	0	0	0	0	NA	0	0	0	NA	0	NA	NA	0	NA	NA	0	0	0	NA	NA	NA	1	NA	NA	NA	NA	NA	1	OCO	Admitted
892	Lilongwe	Central	35	35-49	m	Traffic-related	Office Worker	Secondary	1	1	0	0	0	0	0	0	0	NA	0	0	0	NA	0	NA	NA	0	NA	NA	0	0	0	NA	NA	NA	1	NA	NA	1	NA	NA	1	OCO	Admitted
893	Blantyre	Central	35	35-49	m	Work-related	other	Secondary	2	1	0	0	0	0	0	0	0	NA	0	0	0	NA	0	NA	NA	0	NA	NA	1	0	0	NA	NA	NA	1	NA	NA	NA	NA	NA	1	Orthopaedic Registrar	Admitted
894	Blantyre	Central	35	35-49	m	Traffic-related	Small Scale Business	Secondary	2	1	0	0	0	0	0	0	0	NA	0	0	0	NA	0	NA	NA	0	NA	NA	0	0	0	NA	NA	NA	1	NA	NA	NA	NA	NA	1	Orthopaedic Surgeon	Admitted
895	Blantyre	Central	35	35-49	m	Traffic-related	NA	NA	2	1	0	0	0	0	0	0	0	NA	0	0	0	NA	0	NA	NA	0	NA	NA	0	0	0	NA	NA	NA	1	NA	NA	NA	NA	NA	1	OCO	Admitted
896	Blantyre	Central	35	35-49	f	Traffic-related	NA	NA	2	1	0	0	0	0	0	0	0	NA	0	0	0	NA	0	NA	NA	0	NA	NA	0	0	0	NA	NA	NA	1	NA	NA	NA	NA	NA	1	OCO	Admitted
897	Blantyre	Central	35	35-49	m	Traffic-related	NA	NA	NA	1	0	0	0	0	0	0	0	NA	0	0	0	NA	0	NA	NA	0	NA	NA	0	0	0	NA	NA	NA	1	NA	NA	NA	NA	NA	1	OCO	Admitted
898	Lilongwe	Central	35	35-49	m	Assault/Domestic violence	Farmer	No schooling/Pre school/Vocational	1	1	0	0	0	0	0	0	0	NA	0	0	0	NA	0	NA	NA	0	NA	NA	1	0	0	NA	NA	NA	1	NA	NA	NA	NA	NA	1	Orthopaedic Surgeon	Admitted
899	Blantyre	Central	35	35-49	m	Other	NA	NA	2	1	0	0	0	0	0	0	0	NA	0	0	0	NA	0	NA	NA	0	NA	NA	0	0	0	NA	NA	NA	1	NA	NA	NA	NA	NA	1	OCO	Admitted
900	Blantyre	Central	35	35-49	f	Assault/Domestic violence	NA	NA	2	1	0	0	0	0	0	0	0	NA	0	0	0	NA	0	NA	NA	0	NA	NA	0	0	0	NA	NA	NA	1	NA	NA	NA	NA	NA	1	OCO	Admitted
901	Blantyre	Central	35	35-49	m	Traffic-related	Self-employed	Secondary	1	1	0	0	0	0	0	0	0	NA	0	0	0	NA	0	NA	NA	0	NA	NA	1	0	0	NA	NA	NA	1	NA	NA	NA	NA	NA	1	OCO	Admitted
902	Lilongwe	Central	35	35-49	m	Traffic-related	Self-employed	No schooling/Pre school/Vocational	1	1	0	0	0	0	0	0	0	NA	0	0	0	NA	0	NA	NA	0	NA	NA	0	0	0	NA	NA	NA	1	NA	NA	NA	NA	NA	1	OCO	Admitted
903	Blantyre	Central	35	35-49	m	Assault/Domestic violence	NA	NA	2	1	0	0	0	0	0	0	0	NA	0	0	0	NA	0	NA	NA	0	NA	NA	0	0	0	NA	NA	NA	1	NA	NA	NA	NA	NA	1	OCO	Admitted
904	Blantyre	Central	35	35-49	m	Assault/Domestic violence	NA	NA	2	1	0	0	0	0	0	0	0	NA	0	0	0	NA	0	NA	NA	0	NA	NA	1	0	0	NA	NA	NA	1	NA	NA	NA	NA	NA	1	OCO	Admitted
905	Blantyre	Central	35	35-49	m	Traffic-related	Self-employed	Secondary	NA	1	0	0	0	0	0	0	0	NA	0	0	0	NA	0	NA	NA	0	NA	NA	0	0	0	NA	NA	NA	1	NA	NA	NA	NA	NA	1	OCO	Admitted
906	Blantyre	Central	35	35-49	m	Traffic-related	NA	NA	1	1	0	0	0	0	0	0	0	NA	0	0	0	NA	0	NA	NA	0	NA	NA	0	0	0	NA	NA	NA	1	NA	NA	NA	NA	NA	1	Orthopaedic Surgeon	Admitted
907	Blantyre	Central	35	35-49	m	Fall	NA	NA	1	1	0	0	0	0	0	0	0	NA	0	0	0	NA	0	NA	NA	0	NA	NA	0	0	0	NA	NA	NA	1	NA	NA	NA	NA	1	1	Orthopaedic Surgeon	Admitted
908	Blantyre	Central	35	35-49	m	Traffic-related	NA	NA	2	1	0	0	0	0	0	0	0	NA	0	0	0	NA	0	NA	NA	0	NA	NA	0	0	0	NA	NA	NA	1	NA	NA	NA	NA	NA	1	Orthopaedic Registrar	Admitted
909	Lilongwe	Central	35	35-49	m	Work-related	Labourer	Secondary	1	1	0	0	0	0	0	0	0	NA	0	0	0	NA	0	NA	NA	0	NA	NA	1	0	0	NA	NA	NA	1	NA	NA	NA	NA	NA	1	Orthopaedic Surgeon	Admitted
910	Blantyre	Central	35	35-49	m	Traffic-related	NA	NA	1	1	0	0	0	0	0	0	0	NA	0	0	0	NA	0	NA	NA	0	NA	NA	0	0	0	NA	NA	NA	1	NA	NA	NA	NA	NA	1	OCO	Admitted
911	Lilongwe	Central	35	35-49	m	Traffic-related	Labourer	Primary	1	1	0	0	0	0	0	0	0	NA	0	0	0	NA	0	NA	NA	0	NA	1	0	0	0	NA	NA	NA	1	NA	NA	NA	NA	NA	1	Orthopaedic Surgeon	Admitted
912	Blantyre	Central	30	20-34	f	Traffic-related	NA	NA	1	1	0	0	0	0	0	0	0	NA	0	0	0	NA	0	NA	NA	0	NA	NA	0	0	0	NA	NA	NA	1	NA	NA	NA	NA	NA	1	OCO	Admitted
913	Blantyre	Central	30	20-34	m	Traffic-related	Self-employed	Secondary	2	1	0	0	0	0	0	0	0	NA	0	0	0	NA	0	NA	NA	0	NA	NA	0	0	0	NA	NA	NA	1	NA	NA	NA	NA	NA	1	OCO	Admitted
914	Blantyre	Central	30	20-34	m	Traffic-related	Farmer	Primary	1	1	0	0	0	0	0	0	0	NA	0	0	0	NA	0	NA	NA	0	NA	NA	1	0	0	NA	NA	NA	1	NA	NA	NA	NA	NA	1	Orthopaedic Registrar	Admitted
915	Blantyre	Central	30	20-34	f	Traffic-related	Self-employed	Secondary	1	1	0	0	0	0	0	0	0	NA	0	0	0	NA	0	NA	NA	0	NA	NA	0	0	0	NA	NA	NA	1	NA	NA	NA	NA	NA	1	Orthopaedic Surgeon	Admitted
916	Blantyre	Central	30	20-34	m	Fall	NA	NA	2	1	0	0	0	0	0	0	0	NA	0	0	0	NA	0	NA	NA	0	NA	NA	0	0	0	NA	NA	NA	1	NA	NA	NA	1	NA	1	OCO	Admitted
917	Blantyre	Central	30	20-34	m	Fall	NA	NA	2	1	0	0	0	0	0	0	0	NA	0	0	0	NA	0	NA	NA	0	NA	NA	1	0	0	NA	NA	NA	1	NA	NA	NA	NA	NA	1	OCO	Admitted
918	Blantyre	Central	30	20-34	f	Traffic-related	NA	NA	2	1	0	0	0	0	0	0	0	NA	0	0	0	NA	0	NA	NA	0	NA	NA	0	0	0	NA	NA	NA	1	NA	NA	NA	NA	1	1	OCO	Admitted
919	Lilongwe	Central	30	20-34	m	NA	NA	Secondary	2	1	0	0	0	0	0	0	0	NA	0	0	0	NA	0	NA	NA	0	NA	NA	0	0	0	NA	NA	NA	1	NA	NA	NA	NA	NA	1	OCO	Admitted
920	Blantyre	Central	30	20-34	f	Other	NA	NA	2	1	0	0	0	0	0	0	0	NA	0	0	0	NA	0	NA	NA	0	NA	NA	1	0	0	NA	NA	NA	1	NA	NA	NA	NA	NA	1	OCO	Admitted
921	Blantyre	Central	30	20-34	m	Traffic-related	Self-employed	Secondary	2	1	0	0	0	0	0	0	0	NA	0	0	0	NA	0	NA	NA	0	NA	NA	0	0	0	NA	NA	NA	1	NA	NA	NA	1	NA	1	Orthopaedic Surgeon	Admitted
922	Blantyre	Central	30	20-34	m	Assault/Domestic violence	NA	NA	2	1	0	0	0	0	0	0	0	NA	0	0	0	NA	0	NA	NA	0	NA	NA	0	0	0	NA	NA	NA	1	NA	NA	NA	NA	NA	1	OCO	Admitted
923	Blantyre	Central	30	20-34	m	Traffic-related	NA	NA	1	1	0	0	0	0	0	0	0	NA	0	0	0	NA	0	NA	NA	0	NA	NA	0	0	0	NA	NA	NA	1	NA	NA	NA	NA	NA	1	OCO	Admitted
924	Blantyre	Central	30	20-34	m	Assault/Domestic violence	NA	NA	2	1	0	0	0	0	0	0	0	NA	0	0	0	NA	0	NA	NA	0	NA	NA	0	0	0	NA	NA	NA	1	NA	NA	NA	NA	NA	1	Orthopaedic Registrar	Admitted
925	Lilongwe	Central	30	20-34	m	Work-related	Small Scale Business	Primary	2	1	0	0	0	0	0	0	0	NA	0	0	0	NA	0	NA	NA	0	NA	NA	1	0	0	NA	NA	NA	1	NA	NA	NA	NA	NA	1	OCO	Admitted
926	Blantyre	Central	30	20-34	m	Other	NA	NA	1	1	0	0	0	0	0	0	0	NA	0	0	0	NA	0	NA	NA	0	NA	NA	0	0	0	NA	NA	NA	1	NA	NA	NA	NA	NA	1	OCO	Admitted
927	Blantyre	Central	30	20-34	f	Traffic-related	NA	NA	2	1	0	0	0	0	0	0	0	NA	0	0	0	NA	0	NA	NA	0	NA	NA	0	1	0	NA	NA	NA	1	NA	NA	NA	NA	NA	1	OCO	Admitted
928	Blantyre	Central	30	20-34	m	Assault/Domestic violence	NA	NA	2	1	0	0	0	0	0	0	0	NA	0	0	0	NA	0	NA	NA	0	NA	NA	0	0	0	NA	NA	NA	1	NA	NA	NA	NA	NA	1	OCO	Admitted
929	Lilongwe	Central	30	20-34	f	Work-related	Office Worker	University/Tertiary	1	1	0	0	0	0	0	0	0	NA	0	0	0	NA	0	NA	NA	0	NA	NA	0	0	0	NA	NA	NA	1	NA	NA	NA	NA	NA	1	OCO	Admitted
930	Lilongwe	Central	30	20-34	m	NA	Office Worker	University/Tertiary	1	1	0	0	0	0	0	0	0	NA	0	0	0	NA	0	NA	NA	0	NA	NA	0	0	0	NA	NA	NA	1	NA	NA	NA	NA	NA	1	OCO	Admitted
931	Blantyre	Central	30	20-34	m	Traffic-related	other	Secondary	1	1	0	0	0	0	0	0	0	NA	0	0	0	NA	0	NA	NA	0	NA	NA	1	0	0	NA	NA	NA	1	NA	NA	NA	NA	NA	1	OCO	Admitted
932	Blantyre	Central	30	20-34	f	Traffic-related	NA	NA	1	1	0	0	0	0	0	0	0	NA	0	0	0	NA	0	NA	NA	0	NA	NA	0	0	0	NA	NA	NA	1	NA	NA	NA	NA	NA	1	OCO	Admitted
933	Lilongwe	Central	30	20-34	f	Traffic-related	Housewife	Primary	1	1	0	0	0	0	0	0	0	NA	0	0	0	NA	0	NA	NA	0	NA	NA	1	0	0	NA	NA	NA	1	NA	NA	NA	NA	NA	1	Orthopaedic Surgeon	Admitted
934	Lilongwe	Central	30	20-34	f	Traffic-related	Housewife	Primary	2	1	0	0	0	0	0	0	0	NA	0	0	0	NA	0	NA	NA	0	NA	NA	1	0	0	NA	NA	NA	1	NA	NA	NA	NA	NA	1	Orthopaedic Surgeon	Admitted
935	Lilongwe	Central	30	20-34	m	Work-related	Labourer	No schooling/Pre school/Vocational	1	1	0	0	0	0	0	0	0	NA	0	0	0	NA	0	NA	NA	0	NA	NA	1	0	0	NA	NA	NA	1	NA	NA	NA	NA	NA	1	Orthopaedic Surgeon	Admitted
936	Blantyre	Central	30	20-34	f	Traffic-related	NA	NA	2	1	0	0	0	0	0	0	0	NA	0	0	0	NA	0	NA	NA	0	NA	NA	0	0	0	NA	NA	NA	1	NA	NA	NA	NA	NA	1	Orthopaedic Surgeon	Admitted
937	Blantyre	Central	30	20-34	m	Traffic-related	NA	NA	2	1	0	0	0	0	0	0	0	NA	0	0	0	NA	0	NA	NA	0	NA	NA	0	0	0	NA	NA	NA	1	NA	NA	NA	NA	NA	1	OCO	Admitted
938	Blantyre	Central	30	20-34	m	Traffic-related	NA	NA	2	1	0	0	0	0	0	0	0	NA	0	0	0	NA	0	NA	NA	0	NA	NA	0	0	0	NA	NA	NA	1	NA	NA	NA	NA	NA	1	OCO	Admitted
939	Lilongwe	Central	30	20-34	m	Assault/Domestic violence	Farmer	No schooling/Pre school/Vocational	1	1	0	0	0	0	0	0	0	NA	0	0	0	NA	0	NA	NA	0	NA	NA	1	0	0	NA	NA	NA	1	NA	NA	NA	NA	NA	1	Orthopaedic Surgeon	Admitted
940	Blantyre	Central	30	20-34	m	Work-related	NA	NA	2	1	0	0	0	0	0	0	0	NA	0	0	0	NA	0	NA	NA	0	NA	NA	1	0	0	NA	NA	NA	1	NA	NA	NA	NA	NA	1	OCO	Admitted
941	Blantyre	Central	30	20-34	m	Work-related	NA	NA	NA	1	0	0	0	0	0	0	0	NA	0	0	0	NA	0	NA	NA	0	NA	NA	1	0	0	NA	NA	NA	1	NA	NA	NA	NA	NA	1	OCO	Admitted
942	Lilongwe	Central	30	20-34	f	NA	NA	NA	NA	1	0	0	0	0	0	0	0	NA	0	0	0	NA	0	NA	NA	0	NA	NA	0	0	0	NA	NA	NA	1	NA	NA	NA	NA	NA	1	OCO	Admitted
943	Blantyre	Central	30	20-34	m	Work-related	NA	NA	NA	1	0	0	0	0	0	0	0	NA	0	0	0	NA	0	NA	NA	0	NA	NA	1	0	0	NA	NA	NA	1	NA	NA	NA	NA	NA	1	OCO	Admitted
944	Blantyre	Central	30	20-34	f	Traffic-related	Farmer	Secondary	1	1	0	0	0	0	0	0	0	NA	0	0	0	NA	0	NA	NA	0	NA	NA	0	0	0	NA	NA	NA	1	NA	NA	NA	NA	NA	1	Medical Officer	Admitted
945	Blantyre	Central	30	20-34	m	Animal bite	NA	NA	1	1	0	0	0	0	0	0	0	NA	0	0	0	NA	0	NA	NA	0	NA	NA	0	0	0	NA	NA	NA	1	NA	NA	NA	NA	NA	1	Orthopaedic Registrar	Admitted
946	Blantyre	Central	30	20-34	m	Animal bite	NA	NA	1	1	0	0	0	0	0	0	0	NA	0	0	0	NA	0	NA	NA	0	NA	NA	0	0	0	NA	NA	NA	1	NA	NA	NA	NA	NA	1	OCO	Admitted
947	Lilongwe	Central	30	20-34	m	Assault/Domestic violence	Office Worker	NA	2	1	0	0	0	0	0	0	0	NA	0	0	0	NA	0	NA	NA	0	NA	NA	1	0	0	NA	NA	NA	1	NA	NA	NA	NA	NA	1	OCO	Admitted
948	Blantyre	Central	30	20-34	m	NA	Self-employed	Secondary	2	1	0	0	0	0	0	0	0	NA	0	0	0	NA	0	NA	NA	0	NA	NA	0	0	0	NA	NA	NA	1	NA	NA	NA	NA	NA	1	Orthopaedic Surgeon	Admitted
949	Lilongwe	Central	30	20-34	m	Fall	Farmer	NA	1	1	0	0	0	0	0	0	0	NA	0	0	0	NA	0	NA	NA	0	NA	NA	0	0	0	NA	NA	NA	1	NA	NA	NA	1	1	1	OCO	Admitted
950	Blantyre	Central	30	20-34	m	Fall	Student	Secondary	2	1	0	0	0	0	0	0	0	NA	0	0	0	NA	0	NA	NA	0	NA	NA	0	0	0	NA	NA	NA	1	NA	NA	NA	NA	NA	1	Orthopaedic Registrar	Admitted
951	Blantyre	Central	30	20-34	m	Other	Farmer	Primary	NA	1	0	0	0	0	0	0	0	NA	0	0	0	NA	0	NA	NA	0	NA	NA	0	0	0	NA	NA	NA	1	NA	NA	NA	NA	NA	1	OCO	Admitted
952	Blantyre	Central	30	20-34	m	Traffic-related	NA	NA	1	1	0	0	0	0	0	0	0	NA	0	0	0	NA	0	NA	NA	0	NA	NA	0	0	0	NA	NA	NA	1	NA	NA	NA	NA	NA	1	OCO	Admitted
953	Blantyre	Central	30	20-34	m	Traffic-related	NA	NA	1	1	0	0	0	0	0	0	0	NA	0	0	0	NA	0	NA	NA	0	NA	NA	0	0	0	NA	NA	NA	1	NA	NA	NA	NA	NA	1	OCO	Admitted
954	Blantyre	Central	30	20-34	m	Assault/Domestic violence	Office Worker	Secondary	1	1	0	0	0	0	0	0	0	NA	0	0	0	NA	0	NA	NA	0	NA	NA	0	1	0	NA	NA	NA	1	NA	NA	NA	NA	NA	1	OCO	Treated & sent home
955	Lilongwe	Central	30	20-34	m	Traffic-related	Labourer	No schooling/Pre school/Vocational	1	1	0	0	0	0	0	0	0	NA	0	0	0	NA	0	NA	NA	0	NA	NA	1	0	0	NA	NA	NA	1	NA	NA	NA	NA	NA	1	Orthopaedic Surgeon	Admitted
956	Blantyre	Central	30	20-34	f	NA	NA	NA	2	1	0	0	0	0	0	0	0	NA	0	0	0	NA	0	NA	NA	0	NA	NA	0	0	0	NA	NA	NA	1	NA	NA	NA	NA	NA	1	OCO	Admitted
957	Blantyre	Central	30	20-34	m	Other	NA	NA	2	1	0	0	0	0	0	0	0	NA	0	0	0	NA	0	NA	NA	0	NA	NA	0	0	0	NA	NA	NA	1	NA	NA	NA	NA	NA	1	OCO	Admitted
958	Blantyre	Central	30	20-34	m	Traffic-related	NA	NA	2	1	0	0	0	0	0	0	0	NA	0	0	0	NA	0	NA	NA	0	NA	NA	0	0	0	NA	NA	1	1	NA	NA	NA	NA	NA	1	OCO	Admitted
959	Blantyre	Central	30	20-34	m	Assault/Domestic violence	NA	NA	2	1	0	0	0	0	0	0	0	NA	0	0	0	NA	0	NA	NA	0	NA	NA	0	0	0	NA	NA	NA	1	NA	NA	NA	NA	NA	1	OCO	Admitted
960	Blantyre	Central	30	20-34	f	NA	NA	NA	2	1	0	0	0	0	0	0	0	NA	0	0	0	NA	0	NA	NA	0	NA	NA	0	0	0	NA	NA	NA	1	NA	NA	NA	NA	NA	1	OCO	Admitted
961	Blantyre	Central	30	20-34	m	Other	NA	NA	2	1	0	0	0	0	0	0	0	NA	0	0	0	NA	0	NA	NA	0	NA	NA	0	0	0	NA	NA	NA	1	NA	NA	NA	NA	NA	1	Orthopaedic Surgeon	Admitted
962	Blantyre	Central	30	20-34	f	Traffic-related	NA	NA	2	1	0	0	0	0	0	0	0	NA	0	0	0	NA	0	NA	NA	0	NA	NA	0	0	0	NA	NA	NA	1	NA	NA	NA	NA	NA	1	OCO	Admitted
963	Lilongwe	Central	25	20-34	m	NA	Labourer	Secondary	2	1	0	0	0	0	0	0	0	NA	0	0	0	NA	0	NA	NA	0	NA	NA	0	1	0	NA	NA	NA	1	NA	NA	NA	NA	NA	1	OCO	Admitted
964	Lilongwe	Central	25	20-34	m	Fall	Labourer	NA	1	1	0	0	0	0	0	0	0	NA	0	0	0	NA	0	NA	NA	0	NA	NA	0	0	0	NA	NA	NA	1	NA	NA	NA	NA	NA	1	OCO	Admitted
965	Lilongwe	Central	25	20-34	m	Traffic-related	other	Primary	2	1	0	0	0	0	0	0	0	NA	0	0	0	NA	0	NA	NA	0	NA	NA	0	1	0	NA	NA	NA	1	NA	NA	NA	NA	NA	1	OCO	Admitted
966	Blantyre	Central	25	20-34	m	Other	NA	NA	2	1	0	0	0	0	0	0	0	NA	0	0	0	NA	0	NA	NA	0	NA	NA	0	0	0	NA	NA	NA	1	NA	NA	NA	NA	NA	1	OCO	Admitted
967	Blantyre	Central	25	20-34	m	Work-related	NA	NA	NA	1	0	0	0	0	0	0	0	NA	0	0	0	NA	0	NA	NA	0	NA	NA	0	1	0	NA	NA	NA	1	NA	NA	NA	NA	NA	1	OCO	Admitted
968	Lilongwe	Central	25	20-34	m	Work-related	Office Worker	Secondary	1	1	0	0	0	0	0	0	0	NA	0	0	0	NA	0	NA	NA	0	NA	NA	1	0	0	NA	NA	1	1	NA	NA	NA	NA	NA	1	OCO	Admitted
969	Lilongwe	Central	25	20-34	m	Other	Labourer	No schooling/Pre school/Vocational	1	1	0	0	0	0	0	0	0	NA	0	0	0	NA	0	NA	NA	0	NA	NA	0	1	0	NA	NA	NA	1	NA	NA	NA	NA	NA	1	OCO	Admitted
970	Blantyre	Central	25	20-34	m	Work-related	NA	NA	2	1	0	0	0	0	0	0	0	NA	0	0	0	NA	0	NA	NA	0	NA	NA	0	0	0	NA	NA	NA	1	NA	NA	NA	NA	NA	1	OCO	Admitted
971	Blantyre	Central	25	20-34	m	Assault/Domestic violence	NA	NA	2	1	0	0	0	0	0	0	0	NA	0	0	0	NA	0	NA	NA	0	NA	NA	0	0	0	NA	NA	NA	1	NA	NA	NA	NA	NA	1	Orthopaedic Registrar	Admitted
972	Blantyre	Central	25	20-34	m	Traffic-related	NA	NA	1	1	0	0	0	0	0	0	0	NA	0	0	0	NA	0	NA	NA	0	NA	NA	0	0	0	NA	NA	NA	1	NA	NA	NA	NA	NA	1	Orthopaedic Surgeon	Admitted
973	Blantyre	Central	25	20-34	m	Other	NA	NA	2	1	0	0	0	0	0	0	0	NA	0	0	0	NA	0	NA	NA	0	NA	NA	1	0	0	NA	NA	NA	1	NA	NA	NA	NA	NA	1	OCO	Admitted
974	Blantyre	Central	25	20-34	m	Work-related	NA	NA	2	1	0	0	0	0	0	0	0	NA	0	0	0	NA	0	NA	NA	0	NA	NA	1	0	0	NA	NA	NA	1	NA	NA	NA	NA	NA	1	OCO	Admitted
975	Blantyre	Central	25	20-34	m	Other	NA	NA	2	1	0	0	0	0	0	0	0	NA	0	0	0	NA	0	NA	NA	0	NA	NA	1	0	0	NA	NA	NA	1	NA	NA	NA	NA	NA	1	OCO	Admitted
976	Blantyre	Central	25	20-34	m	Other	NA	NA	2	1	0	0	0	0	0	0	0	NA	0	0	0	NA	0	NA	NA	0	NA	NA	0	0	0	NA	NA	NA	1	NA	NA	NA	NA	NA	1	OCO	Admitted
977	Blantyre	Central	25	20-34	m	Fall	NA	NA	2	1	0	0	0	0	0	0	0	NA	0	0	0	NA	0	NA	NA	0	NA	NA	0	0	0	NA	NA	NA	1	NA	NA	NA	NA	NA	1	OCO	Admitted
978	Blantyre	Central	25	20-34	m	Work-related	Labourer	Primary	2	1	0	0	0	0	0	0	0	NA	0	0	0	NA	0	NA	NA	0	NA	NA	1	0	0	NA	NA	NA	1	NA	NA	NA	NA	NA	1	OCO	Admitted
979	Blantyre	Central	25	20-34	m	Work-related	Self-employed	Primary	2	1	0	0	0	0	0	0	0	NA	0	0	0	NA	0	NA	NA	0	NA	NA	1	0	0	NA	NA	NA	1	NA	NA	NA	NA	NA	1	OCO	Admitted
980	Blantyre	Central	25	20-34	m	Traffic-related	NA	NA	2	1	0	0	0	0	0	0	0	NA	0	0	0	NA	0	NA	NA	0	NA	NA	0	0	0	NA	NA	NA	1	NA	NA	NA	NA	NA	1	OCO	Admitted
981	Blantyre	Central	25	20-34	m	Fall	NA	NA	2	1	0	0	0	0	0	0	0	NA	0	0	0	NA	0	NA	NA	0	NA	NA	0	0	0	NA	NA	NA	1	NA	NA	NA	NA	NA	1	OCO	Admitted
982	Blantyre	Central	25	20-34	m	Other	NA	NA	1	1	0	0	0	0	0	0	0	NA	0	0	0	NA	0	NA	NA	0	NA	NA	1	0	0	NA	NA	NA	1	NA	NA	NA	NA	NA	1	OCO	Admitted
983	Blantyre	Central	25	20-34	m	Other	NA	NA	2	1	0	0	0	0	0	0	0	NA	0	0	0	NA	0	NA	NA	0	NA	NA	1	0	0	NA	NA	NA	1	NA	NA	NA	NA	NA	1	OCO	Admitted
984	Lilongwe	Central	25	20-34	m	Traffic-related	other	No schooling/Pre school/Vocational	1	1	0	0	0	0	0	0	0	NA	0	0	0	NA	0	NA	NA	0	NA	NA	1	0	0	NA	NA	NA	1	NA	NA	NA	NA	NA	1	Orthopaedic Surgeon	Admitted
985	Lilongwe	Central	25	20-34	m	NA	Farmer	Primary	1	1	0	0	0	0	0	0	0	NA	0	0	0	NA	0	NA	NA	0	NA	NA	1	0	0	NA	NA	NA	1	NA	NA	NA	NA	NA	1	OCO	Admitted
986	Lilongwe	Central	25	20-34	m	Work-related	Student	Secondary	2	1	0	0	0	0	0	0	0	NA	0	0	0	NA	0	NA	NA	0	NA	NA	1	0	0	NA	NA	NA	1	NA	NA	NA	NA	NA	1	OCO	Admitted
987	Blantyre	Central	25	20-34	m	Other	Small Scale Business	Secondary	2	1	0	0	0	0	0	0	0	NA	0	0	0	NA	0	NA	NA	0	NA	NA	0	0	0	NA	NA	NA	1	NA	NA	NA	NA	NA	1	OCO	Admitted
988	Blantyre	Central	25	20-34	f	Traffic-related	Self-employed	Primary	2	1	0	0	0	0	0	0	0	NA	0	0	0	NA	0	NA	NA	0	NA	NA	0	0	0	NA	NA	NA	1	NA	NA	NA	NA	NA	1	OCO	Admitted
989	Blantyre	Central	25	20-34	m	Work-related	Minor/Child	University/Tertiary	NA	1	0	0	0	0	0	0	0	NA	0	0	0	NA	0	NA	NA	0	NA	NA	1	0	0	NA	NA	NA	1	NA	NA	NA	NA	NA	1	OCO	Admitted
990	Blantyre	Central	25	20-34	m	Assault/Domestic violence	NA	NA	2	1	0	0	0	0	0	0	0	NA	0	0	0	NA	0	NA	NA	0	NA	NA	0	0	0	NA	NA	NA	1	NA	NA	NA	NA	NA	1	Orthopaedic Surgeon	Admitted
991	Blantyre	Central	25	20-34	m	Traffic-related	NA	NA	2	1	0	0	0	0	0	0	0	NA	0	0	0	NA	0	NA	NA	0	NA	NA	1	0	0	NA	NA	NA	1	NA	NA	NA	NA	NA	1	OCO	Admitted
992	Blantyre	Central	25	20-34	m	Other	NA	NA	2	1	0	0	0	0	0	0	0	NA	0	0	0	NA	0	NA	NA	0	NA	NA	0	0	0	NA	NA	NA	1	NA	NA	NA	NA	NA	1	OCO	Admitted
993	Blantyre	Central	25	20-34	m	Assault/Domestic violence	Farmer	Primary	1	1	0	0	0	0	0	0	0	NA	0	0	0	NA	0	NA	NA	0	NA	NA	1	0	0	NA	NA	NA	1	NA	NA	NA	NA	NA	1	OCO	Treated & sent home
994	Nkhata Bay	NA	25	20-34	f	Work-related	Housewife	Secondary	2	1	0	0	0	0	0	0	0	NA	0	0	0	NA	0	NA	NA	0	NA	NA	0	1	0	NA	NA	NA	1	NA	NA	NA	NA	NA	1	OCO	Treated & sent home
995	Blantyre	Central	25	20-34	m	Work-related	NA	NA	NA	1	0	0	0	0	0	0	0	NA	0	0	0	NA	0	NA	NA	0	NA	NA	1	0	0	NA	NA	NA	1	NA	NA	NA	NA	NA	1	OCO	Admitted
996	Blantyre	Central	25	20-34	m	Work-related	NA	NA	NA	1	0	0	0	0	0	0	0	NA	0	0	0	NA	0	NA	NA	0	NA	NA	1	0	0	NA	NA	NA	1	NA	NA	NA	NA	NA	1	Orthopaedic Surgeon	Admitted
997	Blantyre	Central	25	20-34	m	Fall	NA	NA	NA	1	0	0	0	0	0	0	0	NA	0	0	0	NA	0	NA	NA	0	NA	NA	0	0	0	NA	NA	NA	1	NA	NA	NA	NA	NA	1	OCO	Admitted
998	Lilongwe	Central	25	20-34	m	Traffic-related	Labourer	Primary	1	1	0	0	0	0	0	0	0	NA	0	0	0	NA	0	NA	NA	0	NA	NA	1	0	0	NA	NA	NA	1	NA	NA	NA	NA	NA	1	Orthopaedic Surgeon	Admitted
999	Lilongwe	Central	25	20-34	m	Traffic-related	Student	University/Tertiary	1	1	0	0	0	0	0	0	0	NA	0	0	0	NA	0	NA	NA	0	NA	NA	1	0	0	NA	NA	NA	1	NA	NA	NA	NA	NA	1	Orthopaedic Surgeon	Admitted
1000	Blantyre	Central	25	20-34	m	Assault/Domestic violence	NA	NA	2	1	0	0	0	0	0	0	0	NA	0	0	0	NA	0	NA	NA	0	NA	NA	0	0	0	NA	NA	NA	1	NA	NA	NA	NA	NA	1	OCO	Admitted
1001	Lilongwe	Central	25	20-34	m	Traffic-related	Small Scale Business	Primary	1	1	0	0	0	0	0	0	0	NA	0	0	0	NA	0	NA	NA	0	NA	NA	1	0	0	NA	NA	1	1	NA	NA	NA	NA	1	1	OCO	Admitted
1002	Nkhata Bay	NA	25	20-34	f	Work-related	Housewife	Secondary	1	1	0	0	0	0	0	0	0	NA	0	0	0	NA	0	NA	NA	0	NA	NA	0	1	0	NA	NA	NA	1	NA	NA	NA	NA	NA	1	OCO	Treated & sent home
1003	Blantyre	Central	25	20-34	m	Traffic-related	NA	NA	2	1	0	0	0	0	0	0	0	NA	0	0	0	NA	0	NA	NA	0	NA	NA	0	0	0	NA	NA	NA	1	NA	NA	NA	NA	NA	1	OCO	Admitted
1004	Blantyre	Central	25	20-34	m	Assault/Domestic violence	NA	NA	2	1	0	0	0	0	0	0	0	NA	0	0	0	NA	0	NA	NA	0	NA	NA	0	0	0	NA	NA	NA	1	NA	NA	NA	NA	NA	1	OCO	Admitted
1005	Blantyre	Central	25	20-34	m	Work-related	Labourer	Primary	2	1	0	0	0	0	0	0	0	NA	0	0	0	NA	0	NA	NA	0	NA	NA	1	0	0	NA	NA	NA	1	NA	NA	NA	NA	NA	1	OCO	Treated & sent home
1006	Blantyre	Central	20	20-34	NA	Traffic-related	other	Primary	2	1	0	0	0	0	0	0	0	NA	0	0	0	NA	0	NA	NA	0	NA	NA	0	0	0	NA	NA	NA	1	NA	NA	NA	NA	NA	1	OCO	Treated & sent home
1007	Blantyre	Central	20	20-34	m	Fall	NA	NA	2	1	0	0	0	0	0	0	0	NA	0	0	0	NA	0	NA	NA	0	NA	NA	0	0	0	NA	NA	NA	1	NA	NA	NA	NA	NA	1	OCO	Admitted
1008	Blantyre	Central	20	20-34	m	Work-related	NA	NA	2	1	0	0	0	0	0	0	0	NA	0	0	0	NA	0	NA	NA	0	NA	NA	1	0	0	NA	NA	NA	1	NA	NA	NA	NA	NA	1	OCO	Admitted
1009	Blantyre	Central	20	20-34	m	Assault/Domestic violence	NA	NA	2	1	0	0	0	0	0	0	0	NA	0	0	0	NA	0	NA	NA	0	NA	NA	0	0	0	NA	NA	NA	1	NA	NA	NA	NA	NA	1	OCO	Admitted
1010	Nkhata Bay	NA	20	20-34	m	Work-related	Student	Primary	1	1	0	0	0	0	0	0	0	NA	0	0	0	NA	0	NA	NA	0	NA	NA	0	0	0	NA	NA	NA	1	NA	NA	NA	NA	NA	1	OCO	Admitted
1011	Lilongwe	Central	20	20-34	m	Other	Student	Secondary	2	1	0	0	0	0	0	0	0	NA	0	0	0	NA	0	NA	NA	0	NA	NA	0	1	0	NA	NA	NA	1	NA	NA	NA	NA	NA	1	OCO	Admitted
1012	Blantyre	Central	20	20-34	m	Other	NA	NA	NA	1	0	0	0	0	0	0	0	NA	0	0	0	NA	0	NA	NA	0	NA	NA	1	0	0	NA	NA	NA	1	NA	NA	NA	NA	NA	1	OCO	Admitted
1013	Blantyre	Central	20	20-34	m	Traffic-related	NA	NA	1	1	0	0	0	0	0	0	0	NA	0	0	0	NA	0	NA	NA	0	NA	NA	0	0	0	NA	NA	NA	1	NA	NA	NA	NA	NA	1	OCO	Admitted
1014	Blantyre	Central	20	20-34	m	Traffic-related	NA	NA	NA	1	0	0	0	0	0	0	0	NA	0	0	0	NA	0	NA	NA	0	NA	NA	0	1	0	NA	NA	NA	1	NA	NA	NA	NA	NA	1	OCO	Admitted
1015	Lilongwe	Central	20	20-34	m	Assault/Domestic violence	Small Scale Business	No schooling/Pre school/Vocational	1	1	0	0	0	0	0	0	0	NA	0	0	0	NA	0	NA	NA	0	NA	NA	1	0	0	NA	NA	NA	1	NA	NA	NA	NA	NA	1	Orthopaedic Surgeon	Admitted
1016	Mangochi	District	20	20-34	m	Sports	Student	Secondary	1	1	0	0	0	0	0	0	0	NA	0	0	0	NA	0	NA	NA	0	NA	NA	0	1	0	NA	NA	NA	1	NA	NA	NA	NA	NA	1	OCO	Treated & sent home
1017	Blantyre	Central	20	20-34	m	Other	NA	NA	2	1	0	0	0	0	0	0	0	NA	0	0	0	NA	0	NA	NA	0	NA	NA	0	0	0	NA	NA	NA	1	NA	NA	NA	NA	NA	1	OCO	Admitted
1018	Lilongwe	Central	20	20-34	m	Traffic-related	Labourer	No schooling/Pre school/Vocational	1	1	0	0	0	0	0	0	0	NA	0	0	0	NA	0	NA	NA	0	NA	NA	0	1	0	NA	NA	NA	1	NA	NA	NA	NA	NA	1	Orthopaedic Surgeon	Admitted
1019	Blantyre	Central	20	20-34	m	Traffic-related	NA	NA	2	1	0	0	0	0	0	0	0	NA	0	0	0	NA	0	NA	NA	0	NA	NA	0	0	0	NA	NA	NA	1	NA	NA	NA	1	NA	1	Surgical Registrar	Admitted
1020	Blantyre	Central	20	20-34	m	Other	Student	Primary	2	1	0	0	0	0	0	0	0	NA	0	0	0	NA	0	NA	NA	0	NA	NA	1	0	0	NA	NA	NA	1	NA	NA	NA	NA	NA	1	Trainee OCO	Admitted
1021	Blantyre	Central	20	20-34	m	Work-related	Student	NA	1	1	0	0	0	0	0	0	0	NA	0	0	0	NA	0	NA	NA	0	NA	NA	1	0	0	NA	NA	NA	1	NA	NA	NA	NA	NA	1	OCO	Admitted
1022	Blantyre	Central	20	20-34	m	Traffic-related	Student	NA	1	1	0	0	0	0	0	0	0	NA	0	0	0	NA	0	NA	NA	0	NA	NA	0	0	0	NA	NA	NA	1	NA	NA	NA	NA	NA	1	OCO	Admitted
1023	Blantyre	Central	20	20-34	m	Traffic-related	Student	NA	1	1	0	0	0	0	0	0	0	NA	0	0	0	NA	0	NA	NA	0	NA	NA	0	0	0	NA	NA	NA	1	NA	NA	NA	NA	NA	1	OCO	Admitted
1024	Lilongwe	Central	20	20-34	m	Other	Labourer	Primary	1	1	0	0	0	0	0	0	0	NA	0	0	0	NA	0	NA	NA	0	NA	NA	0	1	0	NA	NA	NA	1	NA	NA	NA	NA	NA	1	OCO	Admitted
1025	Blantyre	Central	20	20-34	m	Sports	Student	NA	2	1	0	0	0	0	0	0	0	NA	0	0	0	NA	0	NA	NA	0	NA	NA	1	0	0	NA	NA	NA	1	NA	NA	NA	NA	NA	1	OCO	Admitted
1026	Blantyre	Central	20	20-34	m	Traffic-related	Student	No schooling/Pre school/Vocational	1	1	0	0	0	0	0	0	0	NA	0	0	0	NA	0	NA	NA	0	NA	NA	0	0	0	NA	NA	NA	1	NA	NA	NA	NA	NA	1	OCO	Admitted
1027	Lilongwe	Central	20	20-34	f	Other	Student	Primary	1	1	0	0	0	0	0	0	0	NA	0	0	0	NA	0	NA	NA	0	NA	NA	1	0	0	NA	NA	NA	1	NA	NA	NA	NA	NA	1	Orthopaedic Surgeon	Admitted
1028	Blantyre	Central	20	20-34	m	Fall	NA	NA	2	1	0	0	0	0	0	0	0	NA	0	0	0	NA	0	NA	NA	0	NA	NA	0	0	0	NA	NA	NA	1	NA	NA	NA	NA	NA	1	OCO	Admitted
1029	Blantyre	Central	15	19-Oct	m	Other	Student	No schooling/Pre school/Vocational	NA	1	0	0	0	0	0	0	0	NA	0	0	0	NA	0	NA	NA	0	NA	NA	1	0	0	NA	NA	NA	1	NA	NA	NA	NA	NA	1	OCO	Admitted
1030	Blantyre	Central	15	19-Oct	m	Traffic-related	Student	Primary	1	1	0	0	0	0	0	0	0	NA	0	0	0	NA	0	NA	NA	0	NA	NA	0	0	0	NA	NA	NA	1	NA	NA	NA	NA	NA	1	OCO	Admitted
1031	Blantyre	Central	15	19-Oct	m	Other	Student	Primary	1	1	0	0	0	0	0	0	0	NA	0	0	0	NA	0	NA	NA	0	NA	NA	0	0	0	NA	NA	NA	1	NA	NA	NA	NA	NA	1	OCO	Treated & sent home
1032	Blantyre	Central	15	19-Oct	m	Fall	Student	Primary	2	1	0	0	0	0	0	0	0	NA	0	0	0	NA	0	NA	NA	0	NA	NA	0	0	0	NA	NA	NA	1	NA	NA	NA	NA	NA	1	OCO	Treated & sent home
1033	Lilongwe	Central	15	19-Oct	f	Traffic-related	Student	Primary	1	1	0	0	0	0	0	0	0	NA	0	0	0	NA	0	NA	NA	0	NA	NA	0	0	0	NA	NA	NA	1	NA	NA	NA	NA	NA	1	OCO	Admitted
1034	Blantyre	Central	15	19-Oct	f	Fall	Minor/Child	Primary	1	1	0	0	0	0	0	0	0	NA	0	0	0	NA	0	NA	NA	0	NA	NA	1	0	0	NA	NA	NA	1	NA	NA	NA	NA	NA	1	OCO	Admitted
1035	Blantyre	Central	15	19-Oct	m	Fall	Student	Secondary	1	1	0	0	0	0	0	0	0	NA	0	0	0	NA	0	NA	NA	0	NA	NA	1	0	0	NA	NA	NA	1	NA	NA	NA	NA	NA	1	OCO	Admitted
1036	Blantyre	Central	15	19-Oct	m	Assault/Domestic violence	NA	NA	2	1	0	0	0	0	0	0	0	NA	0	0	0	NA	0	NA	NA	0	NA	NA	0	0	0	NA	NA	NA	1	NA	NA	NA	NA	NA	1	OCO	Admitted
1037	Blantyre	Central	15	19-Oct	NA	NA	Student	NA	1	1	0	0	0	0	0	0	0	NA	0	0	0	NA	0	NA	NA	0	NA	NA	0	0	0	NA	NA	NA	1	NA	NA	NA	NA	NA	1	Trainee OCO	Admitted
1038	Lilongwe	Central	15	19-Oct	f	Fall	Student	Primary	1	1	0	0	0	0	0	0	0	NA	0	0	0	NA	0	NA	NA	0	NA	NA	0	0	0	NA	NA	NA	1	NA	NA	NA	NA	NA	1	OCO	Admitted
1039	Blantyre	Central	15	19-Oct	m	Fall	Student	Primary	2	1	0	0	0	0	0	0	0	NA	0	0	0	NA	0	NA	NA	0	NA	NA	0	0	0	NA	NA	NA	1	NA	NA	NA	NA	NA	1	OCO	Admitted
1040	Blantyre	Central	15	19-Oct	m	Other	Student	Primary	2	1	0	0	0	0	0	0	0	NA	0	0	0	NA	0	NA	NA	0	NA	NA	0	0	0	NA	NA	NA	1	NA	NA	NA	NA	NA	1	OCO	Admitted
1041	Blantyre	Central	15	19-Oct	m	Other	Minor/Child	Primary	1	1	0	0	0	0	0	0	0	NA	0	0	0	NA	0	NA	NA	0	NA	NA	0	1	0	NA	NA	NA	1	NA	NA	NA	NA	NA	1	OCO	Admitted
1042	Blantyre	Central	15	19-Oct	m	Fall	Minor/Child	Primary	2	1	0	0	0	0	0	0	0	NA	0	0	0	NA	0	NA	NA	0	NA	NA	1	0	0	NA	NA	NA	1	NA	NA	NA	NA	NA	1	OCO	Admitted
1043	Blantyre	Central	15	19-Oct	m	Fall	Minor/Child	Primary	2	1	0	0	0	0	0	0	0	NA	0	0	0	NA	0	NA	NA	0	NA	NA	0	0	0	NA	NA	NA	1	NA	NA	NA	NA	NA	1	OCO	Admitted
1044	Blantyre	Central	15	19-Oct	m	Fall	Student	Primary	2	1	0	0	0	0	0	0	0	NA	0	0	0	NA	0	NA	NA	0	NA	NA	0	0	0	NA	NA	NA	1	NA	NA	NA	NA	NA	1	OCO	Admitted
1045	Blantyre	Central	15	19-Oct	m	Other	Student	Primary	NA	1	0	0	0	0	0	0	0	NA	0	0	0	NA	0	NA	NA	0	NA	NA	0	0	0	NA	NA	NA	1	NA	NA	NA	NA	NA	1	OCO	Admitted
1046	Lilongwe	Central	15	19-Oct	m	Traffic-related	Student	Primary	1	1	0	0	0	0	0	0	0	NA	0	0	0	NA	0	NA	NA	0	NA	NA	0	1	0	NA	NA	NA	1	NA	NA	NA	NA	NA	1	Orthopaedic Surgeon	Admitted
1047	Lilongwe	Central	15	19-Oct	m	Other	Student	Primary	1	1	0	0	0	0	0	0	0	NA	0	0	0	NA	0	NA	NA	0	NA	NA	1	0	0	NA	NA	NA	1	NA	NA	NA	NA	NA	1	Orthopaedic Surgeon	Admitted
1048	Blantyre	Central	15	19-Oct	m	Fall	Student	Primary	2	1	0	0	0	0	0	0	0	NA	0	0	0	NA	0	NA	NA	0	NA	NA	0	0	0	NA	NA	NA	1	NA	NA	NA	NA	NA	1	OCO	Admitted
1049	Blantyre	Central	15	19-Oct	m	Fall	Student	Primary	2	1	0	0	0	0	0	0	0	NA	0	0	0	NA	0	NA	NA	0	NA	NA	0	0	0	NA	NA	NA	1	NA	NA	NA	NA	NA	1	OCO	Admitted
1050	Blantyre	Central	15	19-Oct	m	Fall	Minor/Child	Primary	1	1	0	0	0	0	0	0	0	NA	0	0	0	NA	0	NA	NA	0	NA	NA	0	0	0	NA	NA	NA	1	NA	NA	NA	NA	NA	1	OCO	Admitted
1051	Blantyre	Central	15	19-Oct	m	Traffic-related	Minor/Child	Primary	1	1	0	0	0	0	0	0	0	NA	0	0	0	NA	0	NA	NA	0	NA	NA	0	1	0	NA	NA	NA	1	NA	NA	NA	NA	NA	1	OCO	Admitted
1052	Blantyre	Central	15	19-Oct	m	Fall	NA	NA	2	1	0	0	0	0	0	0	0	NA	0	0	0	NA	0	NA	NA	0	NA	NA	0	0	0	NA	NA	NA	1	NA	NA	1	NA	NA	1	OCO	Admitted
1053	Blantyre	Central	15	19-Oct	m	Fall	NA	NA	2	1	0	0	0	0	0	0	0	NA	0	0	0	NA	0	NA	NA	0	NA	NA	0	0	0	NA	NA	NA	1	NA	NA	NA	NA	NA	1	OCO	Admitted
1054	Blantyre	Central	10	19-Oct	m	Other	Minor/Child	Primary	2	1	0	0	0	0	0	0	0	NA	0	0	0	NA	0	NA	NA	0	NA	NA	0	0	0	NA	NA	NA	1	NA	NA	NA	NA	NA	1	OCO	Admitted
1055	Blantyre	Central	10	19-Oct	m	Other	Student	Primary	2	1	0	0	0	0	0	0	0	NA	0	0	0	NA	0	NA	NA	0	NA	NA	0	0	0	NA	NA	NA	1	NA	NA	NA	NA	NA	1	OCO	Admitted
1056	Blantyre	Central	10	19-Oct	f	Other	Student	Primary	2	1	0	0	0	0	0	0	0	NA	0	0	0	NA	0	NA	NA	0	NA	NA	0	0	0	NA	NA	NA	1	NA	NA	NA	NA	NA	1	OCO	Admitted
1057	Blantyre	Central	10	19-Oct	m	NA	Minor/Child	Primary	2	1	0	0	0	0	0	0	0	NA	0	0	0	NA	0	NA	NA	0	NA	NA	1	0	0	NA	NA	NA	1	NA	NA	NA	NA	NA	1	OCO	Admitted
1058	Blantyre	Central	10	19-Oct	m	Fall	Minor/Child	Primary	1	1	0	0	0	0	0	0	0	NA	0	0	0	NA	0	NA	NA	0	NA	NA	0	0	0	NA	NA	NA	1	NA	NA	NA	NA	NA	1	OCO	Admitted
1059	Blantyre	Central	10	19-Oct	m	Fall	Minor/Child	Primary	2	1	0	0	0	0	0	0	0	NA	0	0	0	NA	0	NA	NA	0	NA	NA	0	0	0	NA	NA	NA	1	NA	NA	NA	NA	NA	1	OCO	Admitted
1060	Blantyre	Central	10	19-Oct	m	Fall	Minor/Child	Primary	1	1	0	0	0	0	0	0	0	NA	0	0	0	NA	0	NA	NA	0	NA	NA	0	0	0	NA	NA	NA	1	NA	NA	NA	NA	NA	1	OCO	Admitted
1061	Blantyre	Central	10	19-Oct	m	Other	Minor/Child	Primary	2	1	0	0	0	0	0	0	0	NA	0	0	0	NA	0	NA	NA	0	NA	NA	1	0	0	NA	NA	NA	1	NA	NA	NA	NA	NA	1	Orthopaedic Registrar	Admitted
1062	Blantyre	Central	10	19-Oct	m	NA	Minor/Child	Primary	2	1	0	0	0	0	0	0	0	NA	0	0	0	NA	0	NA	NA	0	NA	NA	0	0	0	NA	NA	NA	1	NA	NA	NA	NA	NA	1	OCO	Admitted
1063	Blantyre	Central	10	19-Oct	m	Work-related	Minor/Child	No schooling/Pre school/Vocational	1	1	0	0	0	0	0	0	0	NA	0	0	0	NA	0	NA	NA	0	NA	NA	1	0	0	NA	NA	NA	1	NA	NA	NA	NA	NA	1	OCO	Treated & sent home
1064	Blantyre	Central	10	19-Oct	f	Other	Minor/Child	Primary	1	1	0	0	0	0	0	0	0	NA	0	0	0	NA	0	NA	NA	0	NA	NA	1	0	0	NA	NA	NA	1	NA	NA	NA	NA	NA	1	Medical Officer	Admitted
1065	Blantyre	Central	10	19-Oct	m	Other	Minor/Child	Primary	2	1	0	0	0	0	0	0	0	NA	0	0	0	NA	0	NA	NA	0	NA	NA	0	1	0	NA	NA	NA	1	NA	NA	NA	NA	NA	1	OCO	Admitted
1066	Blantyre	Central	10	19-Oct	f	Other	Minor/Child	Primary	2	1	0	0	0	0	0	0	0	NA	0	0	0	NA	0	NA	NA	0	NA	NA	0	0	0	NA	NA	NA	1	NA	NA	NA	NA	NA	1	OCO	Admitted
1067	Blantyre	Central	10	19-Oct	m	Other	Minor/Child	Primary	2	1	0	0	0	0	0	0	0	NA	0	0	0	NA	0	NA	NA	0	NA	NA	0	0	0	NA	NA	NA	1	NA	NA	NA	NA	NA	1	OCO	Admitted
1068	Blantyre	Central	10	19-Oct	m	Assault/Domestic violence	Minor/Child	Primary	2	1	0	0	0	0	0	0	0	NA	0	0	0	NA	0	NA	NA	0	NA	NA	0	0	0	NA	NA	NA	1	NA	NA	NA	NA	NA	1	OCO	Admitted
1069	Blantyre	Central	10	19-Oct	f	Other	Minor/Child	Primary	2	1	0	0	0	0	0	0	0	NA	0	0	0	NA	0	NA	NA	0	NA	NA	0	0	0	NA	NA	NA	1	NA	NA	NA	NA	NA	1	OCO	Admitted
1070	Blantyre	Central	10	19-Oct	m	Fall	Minor/Child	Primary	2	1	0	0	0	0	0	0	0	NA	0	0	0	NA	0	NA	NA	0	NA	NA	0	0	0	NA	NA	NA	1	NA	NA	NA	NA	NA	1	OCO	Admitted
1071	Blantyre	Central	10	19-Oct	m	Fall	Minor/Child	Primary	1	1	0	0	0	0	0	0	0	NA	0	0	0	NA	0	NA	NA	0	NA	NA	0	1	0	NA	NA	NA	1	NA	NA	NA	NA	NA	1	OCO	Treated & sent home
1072	Blantyre	Central	10	19-Oct	m	Other	Minor/Child	Primary	2	1	0	0	0	0	0	0	0	NA	0	0	0	NA	0	NA	NA	0	NA	NA	0	1	0	NA	NA	NA	1	NA	NA	NA	NA	NA	1	OCO	Admitted
1073	Blantyre	Central	10	19-Oct	m	Other	Minor/Child	Primary	2	1	0	0	0	0	0	0	0	NA	0	0	0	NA	0	NA	NA	0	NA	NA	0	0	0	NA	NA	NA	1	NA	NA	NA	NA	NA	1	OCO	Admitted
1074	Blantyre	Central	10	19-Oct	f	Traffic-related	Minor/Child	No schooling/Pre school/Vocational	2	1	0	0	0	0	0	0	0	NA	0	0	0	NA	0	NA	NA	0	NA	NA	0	0	0	NA	NA	NA	1	NA	NA	NA	NA	NA	1	Surgical Registrar	Admitted
1075	Lilongwe	Central	10	19-Oct	f	Fall	Minor/Child	No schooling/Pre school/Vocational	2	1	0	0	0	0	0	0	0	NA	0	0	0	NA	0	NA	NA	0	NA	NA	0	1	0	NA	NA	NA	1	NA	NA	NA	NA	NA	1	OCO	Admitted
1076	Blantyre	Central	10	19-Oct	m	Other	Minor/Child	Primary	2	1	0	0	0	0	0	0	0	NA	0	0	0	NA	0	NA	NA	0	NA	NA	0	0	0	NA	NA	NA	1	NA	NA	NA	NA	NA	1	OCO	Admitted
1077	Blantyre	Central	10	19-Oct	m	Fall	Minor/Child	Primary	2	1	0	0	0	0	0	0	0	NA	0	0	0	NA	0	NA	NA	0	NA	NA	0	0	0	NA	NA	NA	1	NA	NA	NA	NA	NA	1	OCO	Admitted
1078	Blantyre	Central	10	19-Oct	f	Traffic-related	Minor/Child	No schooling/Pre school/Vocational	2	1	0	0	0	0	0	0	0	NA	0	0	0	NA	0	NA	NA	0	NA	NA	0	0	0	NA	NA	NA	1	NA	NA	NA	NA	NA	1	OCO	Admitted
1079	Blantyre	Central	10	19-Oct	m	Other	Minor/Child	Primary	1	1	0	0	0	0	0	0	0	NA	0	0	0	NA	0	NA	NA	0	NA	NA	1	0	0	NA	NA	NA	1	NA	NA	NA	NA	NA	1	OCO	Admitted
1080	Blantyre	Central	5	00-09	f	Other	Minor/Child	No schooling/Pre school/Vocational	2	1	0	0	0	0	0	0	0	NA	0	0	0	NA	0	NA	NA	0	NA	NA	1	0	0	NA	NA	NA	1	NA	NA	NA	NA	NA	1	OCO	Admitted
1081	Blantyre	Central	5	00-09	f	Other	Minor/Child	No schooling/Pre school/Vocational	2	1	0	0	0	0	0	0	0	NA	0	0	0	NA	0	NA	NA	0	NA	NA	1	0	0	NA	NA	NA	1	NA	NA	NA	NA	NA	1	OCO	Admitted
1082	Blantyre	Central	5	00-09	f	Traffic-related	Minor/Child	No schooling/Pre school/Vocational	2	1	0	0	0	0	0	0	0	NA	0	0	0	NA	0	NA	NA	0	NA	NA	0	0	0	NA	NA	NA	1	NA	NA	NA	NA	NA	1	OCO	Admitted
1083	Blantyre	Central	5	00-09	f	Other	Minor/Child	No schooling/Pre school/Vocational	1	1	0	0	0	0	0	0	0	NA	0	0	0	NA	0	NA	NA	0	NA	NA	0	0	0	NA	NA	NA	1	NA	NA	NA	NA	NA	1	OCO	Admitted
1084	Blantyre	Central	5	00-09	f	Traffic-related	Minor/Child	No schooling/Pre school/Vocational	2	1	0	0	0	0	0	0	0	NA	0	0	0	NA	0	NA	NA	0	NA	NA	0	0	0	NA	NA	NA	1	NA	NA	NA	NA	NA	1	OCO	Admitted
1085	Blantyre	Central	5	00-09	m	NA	Minor/Child	No schooling/Pre school/Vocational	2	1	0	0	0	0	0	0	0	NA	0	0	0	NA	0	NA	NA	0	NA	NA	0	0	0	NA	NA	NA	1	NA	NA	NA	NA	NA	1	OCO	Admitted
1086	Blantyre	Central	5	00-09	m	NA	Minor/Child	No schooling/Pre school/Vocational	NA	1	0	0	0	0	0	0	0	NA	0	0	0	NA	0	NA	NA	0	NA	NA	0	1	0	NA	NA	NA	1	NA	NA	NA	NA	NA	1	OCO	Admitted
1087	Blantyre	Central	5	00-09	f	Other	Minor/Child	No schooling/Pre school/Vocational	NA	1	0	0	0	0	0	0	0	NA	0	0	0	NA	0	NA	NA	0	NA	NA	1	0	0	NA	NA	NA	1	NA	NA	NA	NA	NA	1	OCO	Admitted
1088	Blantyre	Central	5	00-09	m	Other	Minor/Child	No schooling/Pre school/Vocational	2	1	0	0	0	0	0	0	0	NA	0	0	0	NA	0	NA	NA	0	NA	NA	1	0	0	NA	NA	NA	1	NA	NA	NA	NA	NA	1	OCO	Admitted
1089	Blantyre	Central	5	00-09	f	Other	Minor/Child	No schooling/Pre school/Vocational	2	1	0	0	0	0	0	0	0	NA	0	0	0	NA	0	NA	NA	0	NA	NA	1	0	0	NA	NA	NA	1	NA	NA	NA	NA	NA	1	OCO	Admitted
1090	Blantyre	Central	5	00-09	f	Fall	Minor/Child	No schooling/Pre school/Vocational	1	1	0	0	0	0	0	0	0	NA	0	0	0	NA	0	NA	NA	0	NA	NA	0	0	0	NA	NA	NA	1	NA	NA	NA	NA	NA	1	OCO	Admitted
1091	Blantyre	Central	5	00-09	m	Other	Minor/Child	No schooling/Pre school/Vocational	2	1	0	0	0	0	0	0	0	NA	0	0	0	NA	0	NA	NA	0	NA	NA	1	0	0	NA	NA	NA	1	NA	NA	NA	NA	NA	1	Orthopaedic Registrar	Admitted
1092	Blantyre	Central	5	00-09	m	Other	Minor/Child	No schooling/Pre school/Vocational	2	1	0	0	0	0	0	0	0	NA	0	0	0	NA	0	NA	NA	0	NA	NA	1	0	0	NA	NA	NA	1	NA	NA	NA	NA	NA	1	OCO	Admitted
1093	Blantyre	Central	5	00-09	m	Assault/Domestic violence	Minor/Child	No schooling/Pre school/Vocational	2	1	0	0	0	0	0	0	0	NA	0	0	0	NA	0	NA	NA	0	NA	NA	1	0	0	NA	NA	NA	1	NA	NA	NA	NA	NA	1	OCO	Admitted
1094	Blantyre	Central	5	00-09	m	NA	Minor/Child	University/Tertiary	1	1	0	0	0	0	0	0	0	NA	0	0	0	NA	0	NA	NA	0	NA	NA	0	0	0	NA	NA	NA	1	NA	NA	NA	NA	NA	1	OCO	Admitted
1095	Blantyre	Central	5	00-09	m	Fall	Minor/Child	No schooling/Pre school/Vocational	2	1	0	0	0	0	0	0	0	NA	0	0	0	NA	0	NA	NA	0	NA	NA	0	0	0	NA	NA	NA	1	NA	NA	NA	NA	NA	1	OCO	Admitted
1096	Blantyre	Central	5	00-09	f	Other	Minor/Child	No schooling/Pre school/Vocational	NA	1	0	0	0	0	0	0	0	NA	0	0	0	NA	0	NA	NA	0	NA	NA	1	0	0	NA	NA	NA	1	NA	NA	NA	NA	NA	1	OCO	Admitted
1097	Lilongwe	Central	5	00-09	m	Fall	Minor/Child	No schooling/Pre school/Vocational	1	1	0	0	0	0	0	0	0	NA	0	0	0	NA	0	NA	NA	0	NA	NA	0	1	0	NA	NA	NA	1	NA	NA	NA	NA	NA	1	OCO	Admitted
1098	Lilongwe	Central	NA	NA	m	NA	NA	NA	1	1	0	0	0	0	0	0	0	NA	0	0	0	NA	0	NA	NA	0	NA	NA	0	0	0	NA	NA	NA	1	NA	NA	NA	NA	NA	1	OCO	Admitted
1099	Blantyre	Central	NA	NA	m	Other	NA	NA	NA	1	0	0	0	0	0	0	0	NA	0	0	0	NA	0	NA	NA	0	NA	NA	1	0	0	NA	NA	NA	1	NA	NA	NA	NA	NA	1	OCO	Admitted
1100	Lilongwe	Central	NA	NA	m	Sports	Student	Primary	2	1	0	0	0	0	0	0	0	NA	0	0	0	NA	0	NA	NA	0	NA	NA	0	1	0	NA	NA	NA	1	NA	NA	NA	NA	NA	1	OCO	Admitted
1101	Lilongwe	Central	20	20-34	m	Fall	Student	Primary	1	NA	0	0	0	0	0	0	0	NA	0	0	0	1	0	NA	NA	1	NA	NA	0	0	0	1	1	NA	NA	NA	NA	NA	NA	NA	0	OCO	Admitted
1102	Blantyre	Central	20	20-34	m	Fall	Student	Secondary	1	NA	0	0	1	0	0	0	0	NA	0	0	0	NA	0	NA	NA	1	NA	NA	0	0	0	1	1	NA	NA	NA	NA	NA	NA	NA	0	OCO	Admitted
1103	Blantyre	Central	15	19-Oct	f	Fall	Student	Primary	1	NA	0	0	1	0	0	0	0	NA	0	0	0	NA	0	NA	NA	1	NA	NA	0	0	0	1	1	NA	NA	NA	NA	NA	NA	NA	0	OCO	Treated & sent home
1104	Blantyre	Central	15	19-Oct	m	Fall	Minor/Child	Secondary	1	NA	0	0	1	0	0	0	0	NA	0	0	0	NA	0	NA	NA	1	NA	NA	0	0	0	1	1	NA	NA	NA	NA	NA	NA	NA	0	OCO	Admitted
1105	Blantyre	Central	10	19-Oct	m	Fall	Minor/Child	Primary	1	NA	0	0	1	0	0	0	0	NA	0	0	0	NA	0	NA	NA	1	NA	NA	0	0	0	1	1	NA	NA	NA	NA	NA	NA	NA	0	OCO	Treated & sent home
1106	Blantyre	Central	10	19-Oct	m	Fall	Minor/Child	No schooling/Pre school/Vocational	1	NA	0	0	1	0	0	0	0	NA	0	0	0	NA	0	NA	NA	1	NA	NA	0	0	0	1	1	NA	NA	NA	NA	NA	NA	NA	0	OCO	Treated & sent home
1107	Blantyre	Central	10	19-Oct	m	Fall	Student	Primary	1	NA	0	1	0	0	0	0	0	NA	0	0	0	NA	0	NA	NA	1	NA	NA	0	0	0	1	1	NA	NA	NA	NA	NA	NA	NA	0	OCO	Treated & sent home
1108	Blantyre	Central	15	19-Oct	m	Fall	Student	Primary	1	NA	0	0	0	0	0	1	0	NA	0	0	0	NA	0	NA	NA	1	NA	NA	0	0	0	1	1	NA	NA	NA	NA	NA	NA	NA	0	OCO	Treated & sent home
1109	Blantyre	Central	15	19-Oct	m	Fall	Minor/Child	No schooling/Pre school/Vocational	1	NA	0	0	0	0	0	1	0	NA	0	0	0	NA	0	NA	NA	1	NA	NA	0	0	0	1	1	NA	NA	NA	NA	NA	NA	NA	0	OCO	Treated & sent home
1110	Blantyre	Central	15	19-Oct	m	Fall	Minor/Child	Primary	1	NA	0	0	0	0	0	1	0	NA	0	0	0	NA	0	NA	NA	1	NA	NA	0	0	0	1	1	NA	NA	NA	NA	NA	NA	NA	0	OCO	Admitted
1111	Blantyre	Central	10	19-Oct	f	Fall	Student	Primary	1	NA	0	0	0	0	0	1	0	NA	0	0	0	NA	0	NA	NA	1	NA	NA	0	0	0	1	1	NA	NA	NA	NA	NA	NA	NA	0	OCO	Treated & sent home
1112	Blantyre	Central	10	19-Oct	f	Fall	Minor/Child	Primary	1	NA	0	0	0	0	0	1	0	NA	0	0	0	NA	0	NA	NA	1	NA	NA	0	0	0	1	1	NA	NA	NA	NA	NA	NA	NA	0	OCO	Admitted
1113	Lilongwe	Central	50	NA	m	Traffic-related	Farmer	NA	1	NA	0	0	0	0	0	0	0	NA	0	0	0	NA	0	NA	NA	1	NA	NA	0	0	0	1	1	NA	NA	NA	NA	NA	1	NA	0	Trainee OCO	Admitted
1114	Blantyre	Central	5	00-09	m	Fall	Minor/Child	No schooling/Pre school/Vocational	1	NA	0	0	0	0	0	0	0	NA	0	0	0	NA	0	NA	NA	1	NA	NA	0	0	0	1	1	NA	NA	NA	NA	NA	NA	NA	0	OCO	Treated & sent home
1115	Lilongwe	Central	NA	NA	m	Traffic-related	Self-employed	Secondary	2	NA	0	0	0	0	0	0	0	NA	0	0	0	NA	0	NA	NA	1	NA	NA	0	0	0	1	1	NA	NA	NA	NA	NA	NA	NA	0	OCO	Treated & sent home
1116	Blantyre	Central	15	19-Oct	f	Fall	Student	Primary	1	NA	0	0	1	0	0	0	0	NA	0	0	0	NA	0	NA	1	0	NA	NA	0	0	0	1	1	NA	NA	NA	NA	NA	NA	NA	0	OCO	Treated & sent home
1117	Blantyre	Central	15	19-Oct	m	Sports	Minor/Child	Primary	1	NA	0	0	1	0	0	0	0	NA	0	0	0	NA	0	NA	1	0	NA	NA	0	0	0	1	1	NA	NA	NA	NA	NA	NA	NA	0	OCO	Treated & sent home
1118	Blantyre	Central	10	19-Oct	f	Fall	Minor/Child	Primary	1	NA	0	1	0	0	0	0	0	NA	0	0	0	NA	0	NA	1	0	NA	NA	0	0	0	1	1	NA	NA	NA	NA	NA	NA	NA	0	OCO	Treated & sent home
1119	Blantyre	Central	45	35-49	m	Fall	unemployed	No schooling/Pre school/Vocational	1	NA	0	0	0	0	0	1	0	NA	0	0	0	NA	0	NA	1	0	NA	NA	0	0	0	1	1	NA	NA	NA	NA	NA	NA	NA	0	OCO	Admitted
1120	Blantyre	Central	10	19-Oct	m	Fall	Student	Primary	1	NA	0	0	0	0	0	1	0	NA	0	0	0	NA	0	NA	1	0	NA	NA	0	0	0	1	1	NA	NA	NA	NA	NA	NA	NA	0	OCO	Treated & sent home
1121	Lilongwe	Central	45	35-49	m	Traffic-related	Small Scale Business	No schooling/Pre school/Vocational	1	2	0	0	0	0	0	0	0	NA	0	0	0	NA	0	NA	1	0	NA	NA	0	0	0	1	1	NA	NA	NA	NA	NA	NA	NA	0	OCO	Treated & sent home
1122	Lilongwe	Central	35	35-49	m	Other	Labourer	Secondary	2	NA	0	0	0	0	0	0	0	NA	0	0	0	NA	0	NA	1	0	NA	NA	0	0	0	1	1	NA	NA	NA	NA	NA	NA	NA	0	OCO	Treated & sent home
1123	Lilongwe	Central	15	19-Oct	m	Other	Student	Primary	2	NA	0	0	0	0	0	0	0	NA	0	0	0	NA	0	NA	1	0	NA	NA	0	0	0	1	1	NA	NA	NA	NA	NA	NA	NA	0	OCO	Treated & sent home
1124	Blantyre	Central	65	50+	m	Fall	Farmer	Primary	1	NA	0	0	1	0	0	0	0	NA	0	0	0	NA	1	NA	NA	0	NA	NA	0	0	0	1	1	NA	NA	NA	NA	NA	NA	NA	0	OCO	Treated & sent home
1125	Blantyre	Central	60	50+	f	Fall	other	Primary	1	NA	0	0	0	0	0	1	0	NA	0	0	0	NA	1	NA	NA	0	NA	NA	0	0	0	1	1	NA	NA	NA	NA	NA	NA	NA	0	OCO	Admitted
1126	Lilongwe	Central	50	NA	m	Traffic-related	Self-employed	No schooling/Pre school/Vocational	1	2	0	0	0	0	0	0	0	NA	0	0	0	NA	1	NA	NA	0	NA	NA	0	0	0	1	1	NA	NA	NA	NA	NA	NA	1	0	OCO	Admitted
1127	Lilongwe	Central	10	19-Oct	m	Other	Student	Primary	1	2	0	0	0	0	0	0	0	NA	0	0	0	NA	1	NA	NA	0	NA	NA	0	0	0	1	1	NA	NA	NA	NA	NA	NA	NA	0	OCO	Treated & sent home
1128	Lilongwe	Central	40	35-49	m	Traffic-related	Office Worker	University/Tertiary	1	2	0	0	0	0	0	0	0	NA	0	1	0	NA	0	NA	NA	0	NA	NA	0	0	0	1	1	NA	NA	NA	NA	NA	NA	NA	0	OCO	Treated & sent home
1129	Lilongwe	Central	15	19-Oct	f	Fall	Student	Primary	1	2	0	0	0	0	0	0	0	NA	0	1	0	NA	0	NA	NA	0	NA	NA	0	0	0	1	1	NA	NA	NA	NA	NA	NA	NA	0	OCO	Treated & sent home
1130	Blantyre	Central	15	19-Oct	m	Fall	Minor/Child	No schooling/Pre school/Vocational	1	NA	0	0	1	0	0	1	0	NA	0	0	0	NA	0	NA	NA	0	NA	NA	0	0	0	1	1	NA	NA	NA	NA	NA	NA	NA	0	OCO	Treated & sent home
1131	Blantyre	Central	10	19-Oct	f	Fall	Minor/Child	Primary	1	NA	0	0	1	0	0	1	0	NA	0	0	0	NA	0	NA	NA	0	NA	NA	0	0	0	1	1	NA	NA	NA	NA	NA	NA	NA	0	OCO	Admitted
1132	Blantyre	Central	10	19-Oct	m	Fall	Minor/Child	Primary	1	NA	0	0	1	0	0	1	0	NA	0	0	0	NA	0	NA	NA	0	NA	NA	0	0	0	1	1	NA	NA	NA	NA	NA	NA	NA	0	OCO	Admitted
1133	Lilongwe	Central	55	50+	m	Sports	Office Worker	Secondary	2	NA	0	0	1	0	0	0	0	NA	0	0	0	NA	0	NA	NA	0	NA	NA	0	0	0	1	1	NA	NA	NA	NA	NA	NA	NA	0	OCO	Treated & sent home
1134	Lilongwe	Central	55	50+	m	Assault/Domestic violence	Farmer	Primary	1	2	0	0	1	0	0	0	0	NA	0	0	0	NA	0	NA	NA	0	NA	NA	0	0	0	1	1	NA	NA	NA	NA	NA	NA	NA	0	OCO	Treated & sent home
1135	Blantyre	Central	50	NA	m	Sports	Farmer	Primary	1	NA	0	0	1	0	0	0	0	NA	0	0	0	NA	0	NA	NA	0	NA	NA	0	0	0	1	1	NA	NA	NA	NA	NA	NA	NA	0	OCO	Treated & sent home
1136	Lilongwe	Central	45	35-49	f	Traffic-related	Labourer	Primary	1	NA	0	0	1	0	0	0	0	NA	0	0	0	NA	0	NA	NA	0	NA	NA	0	0	0	1	1	NA	NA	NA	NA	NA	NA	NA	0	OCO	Treated & sent home
1137	Blantyre	Central	45	35-49	m	Fall	Small Scale Business	Secondary	1	NA	0	0	1	0	0	0	0	NA	0	0	0	NA	0	NA	NA	0	NA	NA	0	0	0	1	1	NA	NA	NA	NA	NA	NA	NA	0	OCO	Treated & sent home
1138	Blantyre	Central	40	35-49	m	Fall	Small Scale Business	No schooling/Pre school/Vocational	1	NA	0	0	1	0	0	0	0	NA	0	0	0	NA	0	NA	NA	0	NA	NA	0	0	0	1	1	NA	NA	NA	NA	NA	NA	NA	0	OCO	Treated & sent home
1139	Blantyre	Central	40	35-49	f	Fall	Small Scale Business	Primary	1	NA	0	0	1	0	0	0	0	NA	0	0	0	NA	0	NA	NA	0	NA	NA	0	0	0	1	1	NA	NA	NA	NA	NA	NA	NA	0	OCO	Treated & sent home
1140	Lilongwe	Central	40	35-49	f	Traffic-related	Office Worker	University/Tertiary	1	2	0	0	1	0	0	0	0	NA	0	0	0	NA	0	NA	NA	0	NA	NA	0	0	0	1	1	NA	NA	NA	NA	NA	NA	NA	0	OCO	Treated & sent home
1141	Lilongwe	Central	35	35-49	f	Traffic-related	unemployed	No schooling/Pre school/Vocational	1	NA	0	0	1	0	0	0	0	NA	0	0	0	NA	0	NA	NA	0	NA	NA	0	0	0	1	1	NA	NA	NA	NA	NA	NA	NA	0	OCO	Treated & sent home
1142	Lilongwe	Central	35	35-49	f	Traffic-related	unemployed	No schooling/Pre school/Vocational	1	NA	0	0	1	0	0	0	0	NA	0	0	0	NA	0	NA	NA	0	NA	NA	0	0	0	1	1	NA	NA	NA	NA	NA	NA	NA	0	OCO	Treated & sent home
1143	Lilongwe	Central	35	35-49	f	Traffic-related	Self-employed	University/Tertiary	1	2	0	0	1	0	0	0	0	NA	0	0	0	NA	0	NA	NA	0	NA	NA	0	0	0	1	1	NA	NA	NA	NA	NA	NA	NA	0	OCO	Treated & sent home
1144	Lilongwe	Central	25	20-34	m	Fall	Labourer	Primary	2	NA	0	0	1	0	0	0	0	NA	0	0	0	NA	0	NA	NA	0	NA	NA	0	0	0	1	1	NA	NA	NA	NA	NA	NA	NA	0	OCO	Treated & sent home
1145	Blantyre	Central	25	20-34	f	Fall	Student	Secondary	1	NA	0	0	1	0	0	0	0	NA	0	0	0	NA	0	NA	NA	0	NA	NA	0	0	0	1	1	NA	NA	NA	NA	NA	NA	NA	0	OCO	Treated & sent home
1146	Blantyre	Central	25	20-34	m	Fall	Student	Secondary	1	NA	0	0	1	0	0	0	0	NA	0	0	0	NA	0	NA	NA	0	NA	NA	0	0	0	1	1	NA	NA	NA	NA	NA	NA	NA	0	OCO	Treated & sent home
1147	Lilongwe	Central	20	20-34	m	Sports	Student	Secondary	1	2	0	0	1	0	0	0	0	NA	0	0	0	NA	0	NA	NA	0	NA	NA	0	0	0	1	1	NA	NA	NA	NA	NA	NA	NA	0	OCO	Treated & sent home
1148	Blantyre	Central	20	20-34	m	Fall	Student	Primary	1	NA	0	0	1	0	0	0	0	NA	0	0	0	NA	0	NA	NA	0	NA	NA	0	0	0	1	1	NA	NA	NA	NA	NA	NA	NA	0	OCO	Treated & sent home
1149	Lilongwe	Central	15	19-Oct	m	Fall	Student	Primary	1	2	0	0	1	0	0	0	0	NA	0	0	0	NA	0	NA	NA	0	NA	NA	0	0	0	1	1	NA	NA	NA	NA	NA	NA	NA	0	OCO	Treated & sent home
1150	Lilongwe	Central	15	19-Oct	m	Fall	Student	Secondary	1	2	0	0	1	0	0	0	0	NA	0	0	0	NA	0	NA	NA	0	NA	NA	0	0	0	1	1	NA	NA	NA	NA	NA	NA	NA	0	OCO	Treated & sent home
1151	Lilongwe	Central	15	19-Oct	m	Sports	Student	Primary	1	2	0	0	1	0	0	0	0	NA	0	0	0	NA	0	NA	NA	0	NA	NA	0	0	0	1	1	NA	NA	NA	NA	NA	NA	NA	0	OCO	Treated & sent home
1152	Blantyre	Central	15	19-Oct	f	Fall	Minor/Child	No schooling/Pre school/Vocational	1	NA	0	0	1	0	0	0	0	NA	0	0	0	NA	0	NA	NA	0	NA	NA	0	0	0	1	1	NA	NA	NA	NA	NA	NA	NA	0	OCO	Treated & sent home
1153	Blantyre	Central	15	19-Oct	m	Fall	other	Primary	1	NA	0	0	1	0	0	0	0	NA	0	0	0	NA	0	NA	NA	0	NA	NA	0	0	0	1	1	NA	NA	NA	NA	NA	NA	NA	0	OCO	Treated & sent home
1154	Blantyre	Central	15	19-Oct	m	Fall	Student	Primary	1	NA	0	0	1	0	0	0	0	NA	0	0	0	NA	0	NA	NA	0	NA	NA	0	0	0	1	1	NA	NA	NA	NA	NA	NA	NA	0	OCO	Treated & sent home
1155	Blantyre	Central	15	19-Oct	m	Fall	Student	Primary	1	NA	0	0	1	0	0	0	0	NA	0	0	0	NA	0	NA	NA	0	NA	NA	0	0	0	1	1	NA	NA	NA	NA	NA	NA	NA	0	OCO	Treated & sent home
1156	NA	NA	NA	NA	NA	NA	NA	NA	NA	NA	0	0	0	0	0	0	0	NA	0	0	0	NA	0	NA	NA	0	NA	NA	0	0	0	NA	NA	NA	NA	NA	NA	NA	NA	NA	0	NA	NA
1157	Blantyre	Central	15	19-Oct	m	Fall	Student	Primary	1	NA	0	0	1	0	0	0	0	NA	0	0	0	NA	0	NA	NA	0	NA	NA	0	0	0	1	1	NA	NA	NA	NA	NA	NA	NA	0	OCO	Treated & sent home
1158	Blantyre	Central	15	19-Oct	m	Fall	Student	Primary	1	NA	0	0	1	0	0	0	0	NA	0	0	0	NA	0	NA	NA	0	NA	NA	0	0	0	1	1	NA	NA	NA	NA	NA	NA	NA	0	OCO	Treated & sent home
1159	Blantyre	Central	15	19-Oct	m	Fall	Student	Primary	1	NA	0	0	1	0	0	0	0	NA	0	0	0	NA	0	NA	NA	0	NA	NA	0	0	0	1	1	NA	NA	NA	NA	NA	NA	NA	0	OCO	Treated & sent home
1160	Lilongwe	Central	15	19-Oct	m	Fall	Student	Primary	1	2	0	0	1	0	0	0	0	NA	0	0	0	NA	0	NA	NA	0	NA	NA	0	0	0	1	1	NA	NA	NA	NA	NA	NA	NA	0	OCO	Treated & sent home
1161	Lilongwe	Central	10	19-Oct	f	Fall	Student	Primary	1	2	0	0	1	0	0	0	0	NA	0	0	0	NA	0	NA	NA	0	NA	NA	0	0	0	1	1	NA	NA	NA	NA	NA	NA	NA	0	OCO	Treated & sent home
1162	Blantyre	Central	10	19-Oct	f	Fall	Student	Primary	1	NA	0	0	1	0	0	0	0	NA	0	0	0	NA	0	NA	NA	0	NA	NA	0	0	0	1	1	NA	NA	NA	NA	NA	NA	NA	0	OCO	Treated & sent home
1163	Mangochi	District	10	19-Oct	f	Fall	Minor/Child	No schooling/Pre school/Vocational	1	NA	0	0	1	0	0	0	0	NA	0	0	0	NA	0	NA	NA	0	NA	NA	0	0	0	1	1	NA	NA	NA	NA	NA	NA	NA	0	OCO	Treated & sent home
1164	Mangochi	District	10	19-Oct	f	Other	Student	Primary	2	NA	0	0	1	0	0	0	0	NA	0	0	0	NA	0	NA	NA	0	NA	NA	0	0	0	1	1	NA	NA	NA	NA	NA	NA	NA	0	OCO	Treated & sent home
1165	Blantyre	Central	10	19-Oct	m	Fall	Minor/Child	No schooling/Pre school/Vocational	1	NA	0	0	1	0	0	0	0	NA	0	0	0	NA	0	NA	NA	0	NA	NA	0	0	0	1	1	NA	NA	NA	NA	NA	NA	NA	0	OCO	Treated & sent home
1166	Lilongwe	Central	10	19-Oct	f	Fall	Student	Primary	1	2	0	0	1	0	0	0	0	NA	0	0	0	NA	0	NA	NA	0	NA	NA	0	0	0	1	1	NA	NA	NA	NA	NA	NA	NA	0	OCO	Treated & sent home
1167	Lilongwe	Central	10	19-Oct	m	Fall	Student	Primary	1	2	0	0	1	0	0	0	0	NA	0	0	0	NA	0	NA	NA	0	NA	NA	0	0	0	1	1	NA	NA	NA	NA	NA	NA	NA	0	OCO	Treated & sent home
1168	Blantyre	Central	10	19-Oct	m	Fall	Student	Primary	1	NA	0	0	1	0	0	0	0	NA	0	0	0	NA	0	NA	NA	0	NA	NA	0	1	0	1	1	NA	NA	NA	NA	NA	NA	NA	0	OCO	Treated & sent home
1169	Blantyre	Central	10	19-Oct	m	Fall	Minor/Child	Primary	1	NA	0	0	1	0	0	0	0	NA	0	0	0	NA	0	NA	NA	0	NA	NA	0	0	0	1	1	NA	NA	NA	NA	NA	NA	NA	0	OCO	Admitted
1170	Lilongwe	Central	10	19-Oct	m	Fall	Student	Primary	1	2	0	0	1	0	0	0	0	NA	0	0	0	NA	0	NA	NA	0	NA	NA	0	0	0	1	1	NA	NA	NA	NA	NA	NA	NA	0	OCO	Treated & sent home
1171	Lilongwe	Central	10	19-Oct	m	Fall	Student	No schooling/Pre school/Vocational	2	NA	0	0	1	0	0	0	0	NA	0	0	0	NA	0	NA	NA	0	NA	NA	0	0	0	1	1	NA	NA	NA	NA	NA	NA	NA	0	OCO	Treated & sent home
1172	Blantyre	Central	10	19-Oct	m	Fall	Minor/Child	No schooling/Pre school/Vocational	1	NA	0	0	1	0	0	0	0	NA	0	0	0	NA	0	NA	NA	0	NA	NA	0	0	0	1	1	NA	NA	NA	NA	NA	NA	NA	0	OCO	Treated & sent home
1173	Blantyre	Central	10	19-Oct	m	Fall	Minor/Child	No schooling/Pre school/Vocational	1	NA	0	0	1	0	0	0	0	NA	0	0	0	NA	0	NA	NA	0	NA	NA	0	0	0	1	1	NA	NA	NA	NA	NA	NA	NA	0	OCO	Treated & sent home
1174	Blantyre	Central	10	19-Oct	m	Fall	Student	Primary	1	NA	0	0	1	0	0	0	0	NA	0	0	0	NA	0	NA	NA	0	NA	NA	0	0	0	1	1	NA	NA	NA	NA	NA	NA	NA	0	OCO	Treated & sent home
1175	Blantyre	Central	10	19-Oct	f	Fall	Minor/Child	Primary	1	NA	0	0	1	0	0	0	0	NA	0	0	0	NA	0	NA	NA	0	NA	1	0	0	0	1	1	NA	NA	NA	NA	NA	NA	NA	0	OCO	Treated & sent home
1176	Blantyre	Central	5	00-09	m	Fall	Minor/Child	No schooling/Pre school/Vocational	1	NA	0	0	1	0	0	0	0	NA	0	0	0	NA	0	NA	NA	0	NA	NA	0	0	0	1	1	NA	NA	NA	NA	NA	NA	NA	0	OCO	Treated & sent home
1177	Blantyre	Central	5	00-09	f	Fall	Minor/Child	No schooling/Pre school/Vocational	1	NA	0	0	1	0	0	0	0	NA	0	0	0	NA	0	NA	NA	0	NA	NA	0	0	0	1	1	NA	NA	NA	NA	NA	NA	NA	0	OCO	Treated & sent home
1178	Lilongwe	Central	5	00-09	m	Fall	Minor/Child	No schooling/Pre school/Vocational	1	2	0	0	1	0	0	0	0	NA	0	0	0	NA	0	NA	NA	0	NA	NA	0	0	0	1	1	NA	NA	NA	NA	NA	NA	NA	0	OCO	Treated & sent home
1179	Blantyre	Central	15	19-Oct	f	Fall	Minor/Child	No schooling/Pre school/Vocational	1	NA	0	1	0	0	0	1	0	NA	0	0	0	NA	0	NA	NA	0	NA	NA	0	0	0	1	1	NA	NA	NA	NA	NA	NA	NA	0	OCO	Treated & sent home
1180	Blantyre	Central	15	19-Oct	f	Fall	Minor/Child	Primary	1	NA	0	1	0	0	0	1	0	NA	0	0	0	NA	0	NA	NA	0	NA	NA	0	0	0	1	1	NA	NA	NA	NA	NA	NA	NA	0	OCO	Admitted
1181	Blantyre	Central	35	35-49	m	Fall	Small Scale Business	Primary	1	NA	0	1	0	0	0	0	0	NA	0	0	0	NA	0	NA	NA	0	NA	NA	0	0	0	1	1	NA	NA	NA	NA	NA	NA	NA	0	OCO	Treated & sent home
1182	Blantyre	Central	20	20-34	m	Fall	Student	Secondary	1	NA	0	1	0	0	0	0	0	NA	0	0	0	NA	0	NA	NA	0	NA	NA	0	0	0	1	1	NA	NA	NA	NA	NA	NA	NA	0	OCO	Treated & sent home
1183	Lilongwe	Central	15	19-Oct	f	Fall	Student	Primary	1	2	0	1	0	0	0	0	0	NA	0	0	0	NA	0	NA	NA	0	NA	NA	0	0	0	1	1	NA	NA	NA	NA	NA	NA	NA	0	OCO	Treated & sent home
1184	Blantyre	Central	10	19-Oct	f	Fall	Minor/Child	Primary	1	NA	0	1	0	0	0	0	0	NA	0	0	0	NA	0	NA	NA	0	NA	NA	0	1	0	1	1	NA	NA	NA	NA	NA	NA	NA	0	OCO	Treated & sent home
1185	Lilongwe	Central	10	19-Oct	m	Fall	Student	Primary	1	2	0	1	0	0	0	0	0	NA	0	0	0	NA	0	NA	NA	0	NA	NA	0	0	0	1	1	NA	NA	NA	NA	NA	NA	NA	0	OCO	Treated & sent home
1186	Blantyre	Central	10	19-Oct	f	Sports	Minor/Child	Primary	1	NA	0	1	0	0	0	0	0	NA	0	0	0	NA	0	NA	NA	0	NA	NA	0	0	0	1	1	NA	NA	NA	NA	NA	NA	NA	0	OCO	Treated & sent home
1187	Lilongwe	Central	35	35-49	m	NA	Small Scale Business	NA	2	NA	0	0	0	0	0	1	0	NA	0	0	0	NA	0	NA	NA	0	NA	NA	0	0	0	1	1	NA	NA	NA	NA	NA	NA	NA	0	OCO	Admitted
1188	Lilongwe	Central	30	20-34	f	Sports	Office Worker	No schooling/Pre school/Vocational	1	NA	0	0	0	0	0	1	0	NA	0	0	0	NA	0	NA	NA	0	NA	NA	0	0	0	1	1	NA	NA	NA	NA	NA	NA	NA	0	OCO	Treated & sent home
1189	Lilongwe	Central	15	19-Oct	m	Fall	Student	Primary	1	2	0	0	0	0	0	1	0	NA	0	0	0	NA	0	NA	NA	0	NA	NA	0	0	0	1	1	NA	NA	NA	NA	NA	NA	NA	0	OCO	Treated & sent home
1190	Lilongwe	Central	10	19-Oct	f	Sports	Student	Primary	1	NA	0	0	0	0	0	1	0	NA	0	0	0	NA	0	NA	NA	0	NA	NA	0	0	0	1	1	NA	NA	NA	NA	NA	NA	NA	0	OCO	Admitted
1191	Lilongwe	Central	10	19-Oct	f	Fall	Student	Primary	1	2	0	0	0	0	0	1	0	NA	0	0	0	NA	0	NA	NA	0	NA	NA	0	0	0	1	1	NA	NA	NA	NA	NA	NA	NA	0	OCO	Treated & sent home
1192	Blantyre	Central	10	19-Oct	m	Fall	Minor/Child	Primary	1	NA	0	0	0	0	0	1	0	NA	0	0	0	NA	0	NA	NA	0	NA	NA	1	0	0	1	1	NA	NA	NA	NA	NA	NA	NA	0	OCO	Admitted
1193	Mangochi	District	5	00-09	m	Fall	Minor/Child	No schooling/Pre school/Vocational	1	NA	0	0	0	0	0	1	0	NA	0	0	0	NA	0	NA	NA	0	NA	NA	0	0	0	1	1	NA	NA	NA	NA	NA	NA	NA	0	OCO	Treated & sent home
1194	Blantyre	Central	5	00-09	m	Fall	Minor/Child	No schooling/Pre school/Vocational	1	NA	0	0	0	0	0	1	0	NA	0	0	0	NA	0	NA	NA	0	NA	NA	0	1	0	1	1	NA	NA	NA	NA	NA	NA	NA	0	OCO	Admitted
1195	Lilongwe	Central	20	20-34	m	Assault/Domestic violence	Student	Secondary	1	2	0	0	0	0	1	0	0	NA	0	0	0	NA	0	NA	NA	0	NA	NA	0	0	0	1	1	NA	NA	NA	NA	NA	NA	1	0	Orthopaedic Registrar	Admitted
1196	Blantyre	Central	45	35-49	m	Fall	Housewife	Secondary	1	NA	0	0	0	0	0	0	0	NA	0	0	0	NA	0	NA	NA	0	NA	NA	0	0	0	1	1	NA	NA	NA	NA	NA	NA	NA	0	OCO	Treated & sent home
1197	Lilongwe	Central	70	50+	f	Traffic-related	unemployed	No schooling/Pre school/Vocational	1	2	0	0	1	0	0	0	0	NA	0	0	0	NA	0	NA	NA	1	NA	NA	0	0	0	NA	1	NA	NA	NA	NA	NA	NA	NA	0	OCO	Admitted
1198	Lilongwe	Central	40	35-49	f	Other	Small Scale Business	Primary	2	NA	0	0	1	0	0	0	0	NA	0	0	0	NA	0	NA	NA	1	NA	NA	0	0	0	NA	1	NA	NA	NA	NA	NA	NA	NA	0	OCO	Treated & sent home
1199	Blantyre	Central	30	20-34	m	Fall	Labourer	Primary	1	NA	0	0	1	0	0	0	0	NA	0	0	0	NA	0	NA	NA	1	NA	NA	0	0	0	NA	1	NA	NA	NA	NA	NA	NA	NA	0	OCO	Treated & sent home
1200	Blantyre	Central	15	19-Oct	f	Fall	Student	Primary	1	NA	0	0	1	0	0	0	0	NA	0	0	0	NA	0	NA	NA	1	NA	NA	0	0	0	NA	1	NA	NA	NA	NA	NA	NA	NA	0	OCO	Treated & sent home
1201	Blantyre	Central	10	19-Oct	m	Fall	Minor/Child	Primary	1	NA	0	0	1	0	0	0	0	NA	0	0	0	NA	0	NA	NA	1	NA	NA	0	0	0	NA	1	NA	NA	NA	NA	NA	NA	NA	0	OCO	Treated & sent home
1202	Blantyre	Central	5	00-09	m	Fall	Minor/Child	No schooling/Pre school/Vocational	1	NA	0	0	1	0	0	0	0	NA	0	0	0	NA	0	NA	NA	1	NA	NA	0	0	0	NA	1	NA	NA	NA	NA	NA	NA	NA	0	OCO	Treated & sent home
1203	Blantyre	Central	10	19-Oct	m	Fall	Minor/Child	Primary	1	NA	0	1	0	0	0	0	0	NA	0	0	0	NA	0	NA	NA	1	NA	NA	0	0	0	NA	1	NA	NA	NA	NA	NA	NA	NA	0	OCO	Treated & sent home
1204	Blantyre	Central	15	19-Oct	m	Fall	Student	Primary	1	NA	0	0	0	0	0	1	0	NA	0	0	0	NA	0	NA	NA	1	NA	NA	0	0	0	NA	1	NA	NA	NA	NA	NA	NA	NA	0	OCO	Treated & sent home
1205	Blantyre	Central	10	19-Oct	m	Fall	Minor/Child	Primary	1	NA	0	0	0	0	0	1	0	NA	0	0	0	NA	0	NA	NA	1	NA	NA	0	0	0	NA	1	NA	NA	NA	NA	NA	NA	NA	0	OCO	Admitted
1206	Blantyre	Central	80	50+	m	Fall	other	Primary	1	2	0	0	0	0	0	0	0	NA	0	0	0	NA	0	NA	NA	1	NA	NA	0	0	0	NA	1	NA	NA	NA	NA	NA	NA	NA	0	OCO	Admitted
1207	Blantyre	Central	70	50+	m	Fall	unemployed	Primary	1	NA	0	0	0	0	0	0	0	NA	0	0	0	NA	0	NA	NA	1	NA	NA	0	0	0	NA	1	NA	NA	NA	NA	NA	NA	NA	0	Orthopaedic Registrar	Admitted
1208	Mangochi	District	70	50+	f	Assault/Domestic violence	Farmer	University/Tertiary	2	NA	0	0	0	0	0	0	0	NA	0	0	0	NA	0	NA	NA	1	NA	NA	0	0	0	NA	1	NA	NA	NA	NA	NA	NA	NA	0	OCO	Treated & sent home
1209	Lilongwe	Central	65	50+	m	Traffic-related	Labourer	NA	1	NA	0	0	0	0	0	0	0	NA	0	0	0	NA	0	NA	NA	1	NA	NA	0	0	0	NA	1	NA	NA	NA	NA	NA	NA	NA	0	OCO	Admitted
1210	Blantyre	Central	65	50+	f	Other	NA	NA	2	NA	0	0	0	0	0	0	0	NA	0	0	0	NA	0	NA	NA	1	NA	NA	0	0	0	NA	1	NA	NA	NA	NA	NA	NA	NA	0	OCO	Admitted
1211	Lilongwe	Central	60	50+	f	Traffic-related	Farmer	No schooling/Pre school/Vocational	1	2	0	0	0	0	0	0	0	NA	0	0	0	NA	0	NA	NA	1	NA	NA	0	0	0	NA	1	NA	NA	NA	NA	NA	NA	NA	0	OCO	Treated & sent home
1212	Lilongwe	Central	60	50+	f	Fall	Farmer	Primary	2	NA	0	0	0	0	0	0	0	NA	0	0	0	NA	0	NA	NA	1	NA	NA	0	0	0	NA	1	NA	NA	NA	NA	NA	NA	NA	0	OCO	Treated & sent home
1213	Lilongwe	Central	60	50+	m	Fall	Farmer	University/Tertiary	2	NA	0	0	0	0	0	0	0	NA	0	0	0	NA	0	NA	NA	1	NA	NA	0	0	0	NA	1	NA	NA	NA	NA	NA	NA	NA	0	OCO	Treated & sent home
1214	Mangochi	District	50	NA	f	Fall	Housewife	Primary	1	NA	0	0	0	0	0	0	0	NA	0	0	0	NA	0	NA	NA	1	NA	NA	0	0	0	NA	1	NA	NA	NA	NA	NA	NA	NA	0	OCO	Treated & sent home
1215	Blantyre	Central	50	NA	f	Fall	NA	NA	1	NA	0	0	0	0	0	0	0	NA	0	0	0	NA	0	NA	NA	1	NA	NA	0	0	0	NA	1	NA	NA	NA	NA	NA	NA	NA	0	OCO	Admitted
1216	Blantyre	Central	45	35-49	f	Assault/Domestic violence	Farmer	Primary	1	NA	0	0	0	0	0	0	0	NA	0	0	0	NA	0	NA	NA	1	NA	NA	0	0	0	NA	1	NA	NA	NA	NA	NA	NA	NA	0	OCO	Treated & sent home
1217	Blantyre	Central	45	35-49	f	Fall	NA	NA	NA	NA	0	0	0	0	0	0	0	NA	0	0	0	NA	0	NA	NA	1	NA	NA	0	0	0	NA	1	NA	NA	NA	NA	NA	NA	NA	0	OCO	Admitted
1218	Blantyre	Central	45	35-49	m	Fall	Office Worker	Secondary	2	NA	0	0	0	0	0	0	0	NA	0	0	0	NA	0	NA	NA	1	NA	NA	0	0	0	NA	1	NA	NA	NA	NA	NA	NA	NA	0	OCO	Treated & sent home
1219	Blantyre	Central	45	35-49	f	Fall	NA	NA	2	NA	0	0	0	0	0	0	0	NA	0	0	0	NA	0	NA	NA	1	NA	NA	0	0	0	NA	1	NA	NA	NA	NA	NA	NA	NA	0	OCO	Admitted
1220	Blantyre	Central	45	35-49	m	Traffic-related	Farmer	Secondary	1	NA	0	0	0	0	0	0	0	NA	0	0	0	NA	0	NA	NA	1	NA	NA	0	0	0	NA	1	NA	NA	NA	NA	NA	NA	NA	0	OCO	Treated & sent home
1221	Blantyre	Central	45	35-49	m	Traffic-related	NA	NA	NA	2	0	0	0	0	0	0	0	NA	0	0	0	NA	0	NA	NA	1	NA	NA	0	0	0	NA	1	NA	NA	NA	NA	NA	NA	NA	0	OCO	Admitted
1222	Blantyre	Central	45	35-49	f	Fall	Housewife	Primary	2	NA	0	0	0	0	0	0	0	NA	0	0	0	NA	0	NA	NA	1	NA	NA	0	0	0	NA	1	NA	NA	NA	NA	NA	NA	NA	0	OCO	Treated & sent home
1223	Lilongwe	Central	45	35-49	m	Traffic-related	Labourer	NA	2	NA	0	0	0	0	0	0	0	NA	0	0	0	NA	0	NA	NA	1	NA	NA	0	0	0	NA	1	NA	NA	NA	NA	NA	1	NA	0	OCO	Admitted
1224	Blantyre	Central	45	35-49	f	Fall	NA	NA	2	2	0	0	0	0	0	0	0	NA	0	0	0	NA	0	NA	NA	1	NA	NA	0	0	0	NA	1	NA	NA	NA	NA	NA	NA	NA	0	OCO	Admitted
1225	Lilongwe	Central	45	35-49	f	Fall	unemployed	Secondary	2	NA	0	0	0	0	0	0	0	NA	0	0	0	NA	0	NA	NA	1	NA	NA	0	0	0	NA	1	NA	NA	NA	NA	NA	NA	NA	0	OCO	Treated & sent home
1226	Lilongwe	Central	40	35-49	m	Traffic-related	Self-employed	University/Tertiary	1	2	0	0	0	0	0	0	0	NA	0	0	0	NA	0	NA	NA	1	NA	NA	0	0	0	NA	1	NA	NA	NA	NA	NA	NA	NA	0	OCO	Treated & sent home
1227	Nkhata Bay	NA	40	35-49	m	Fall	Small Scale Business	Primary	2	NA	0	0	0	0	0	0	0	NA	0	0	0	NA	0	NA	NA	1	NA	NA	0	0	0	NA	1	NA	NA	NA	NA	NA	NA	NA	0	OCO	Admitted
1228	Lilongwe	Central	40	35-49	m	Fall	Office Worker	No schooling/Pre school/Vocational	1	NA	0	0	0	0	0	0	0	NA	0	0	0	NA	0	NA	NA	1	NA	NA	0	0	0	NA	1	NA	NA	NA	NA	NA	NA	NA	0	OCO	Treated & sent home
1229	Lilongwe	Central	40	35-49	m	Fall	Labourer	Primary	2	NA	0	0	0	0	0	0	0	NA	0	0	0	NA	0	NA	NA	1	NA	NA	0	0	0	NA	1	NA	NA	NA	NA	NA	NA	NA	0	OCO	Treated & sent home
1230	Lilongwe	Central	40	35-49	m	Traffic-related	other	University/Tertiary	1	2	0	0	0	0	0	0	0	NA	0	0	0	NA	0	NA	NA	1	NA	NA	0	0	0	NA	1	NA	NA	NA	NA	NA	NA	NA	0	OCO	Treated & sent home
1231	Blantyre	Central	40	35-49	m	Traffic-related	Farmer	Primary	1	NA	0	0	0	0	0	0	0	NA	0	0	0	NA	0	NA	NA	1	NA	NA	0	0	0	NA	1	NA	NA	NA	NA	NA	NA	NA	0	OCO	Treated & sent home
1232	Lilongwe	Central	40	35-49	m	Traffic-related	Farmer	Primary	1	NA	0	0	0	0	0	0	0	NA	0	0	0	NA	0	NA	NA	1	NA	NA	0	0	0	NA	1	NA	NA	NA	NA	NA	NA	NA	0	OCO	Treated & sent home
1233	Blantyre	Central	35	35-49	m	Other	NA	NA	2	NA	0	0	0	0	0	0	0	NA	0	0	0	NA	0	NA	NA	1	NA	NA	0	0	0	NA	1	NA	NA	NA	NA	NA	NA	NA	0	OCO	Admitted
1234	Blantyre	Central	35	35-49	f	Fall	Office Worker	Secondary	1	NA	0	0	0	0	0	0	0	NA	0	0	0	NA	0	NA	NA	1	NA	NA	0	0	0	NA	1	NA	NA	NA	NA	NA	NA	NA	0	OCO	Treated & sent home
1235	Lilongwe	Central	35	35-49	m	Traffic-related	Small Scale Business	Secondary	NA	NA	0	0	0	0	0	0	0	NA	0	0	0	NA	0	NA	NA	1	NA	NA	0	0	0	NA	1	NA	NA	NA	NA	NA	NA	NA	0	OCO	Treated & sent home
1236	Lilongwe	Central	35	35-49	f	Fall	Housewife	Primary	1	NA	0	0	0	0	0	0	0	NA	0	0	0	NA	0	NA	NA	1	NA	NA	0	0	0	NA	1	NA	NA	NA	NA	NA	NA	NA	0	OCO	Treated & sent home
1237	Blantyre	Central	35	35-49	m	Traffic-related	Office Worker	University/Tertiary	1	NA	0	0	0	0	0	0	0	NA	0	0	0	NA	0	NA	NA	1	NA	NA	0	0	0	NA	1	NA	NA	NA	NA	NA	NA	NA	0	OCO	Treated & sent home
1238	Blantyre	Central	35	35-49	f	Fall	Small Scale Business	Primary	1	NA	0	0	0	0	0	0	0	NA	0	0	0	NA	0	NA	NA	1	NA	NA	0	0	0	NA	1	NA	NA	NA	NA	NA	NA	NA	0	OCO	Treated & sent home
1239	Blantyre	Central	35	35-49	m	Fall	NA	NA	NA	2	0	0	0	0	0	0	0	NA	0	0	0	NA	0	NA	NA	1	NA	NA	0	0	0	NA	1	NA	NA	NA	NA	NA	NA	NA	0	OCO	Admitted
1240	Blantyre	Central	35	35-49	f	Fall	NA	NA	NA	2	0	0	0	0	0	0	0	NA	0	0	0	NA	0	NA	NA	1	NA	NA	0	0	0	NA	1	NA	NA	NA	NA	NA	NA	NA	0	OCO	Admitted
1241	Lilongwe	Central	30	20-34	f	Traffic-related	Housewife	NA	1	NA	0	0	0	0	0	0	0	NA	0	0	0	NA	0	NA	NA	1	NA	NA	0	0	0	NA	1	NA	NA	NA	NA	NA	NA	NA	0	OCO	Treated & sent home
1242	Mangochi	District	30	20-34	m	Traffic-related	Farmer	Primary	1	NA	0	0	0	0	0	0	0	NA	0	0	0	NA	0	NA	NA	1	NA	NA	0	0	0	NA	1	NA	NA	NA	NA	NA	NA	NA	0	OCO	Treated & sent home
1243	Mangochi	District	30	20-34	m	Traffic-related	Farmer	Primary	1	NA	0	0	0	0	0	0	0	NA	0	0	0	NA	0	NA	NA	1	NA	NA	0	0	0	NA	1	NA	NA	NA	NA	NA	NA	NA	0	OCO	Treated & sent home
1244	Blantyre	Central	30	20-34	f	Fall	Farmer	Secondary	1	NA	0	0	0	0	0	0	0	NA	0	0	0	NA	0	NA	NA	1	NA	NA	0	0	0	NA	1	NA	NA	NA	NA	NA	NA	NA	0	OCO	Treated & sent home
1245	Lilongwe	Central	30	20-34	m	NA	Office Worker	University/Tertiary	1	NA	0	0	0	0	0	0	0	NA	0	0	0	NA	0	NA	NA	1	NA	NA	0	0	0	NA	1	NA	NA	NA	NA	NA	NA	NA	0	OCO	Admitted
1246	Blantyre	Central	30	20-34	f	Fall	NA	NA	2	2	0	0	0	0	0	0	0	NA	0	0	0	NA	0	NA	NA	1	NA	NA	0	0	0	NA	1	NA	NA	NA	NA	NA	NA	NA	0	OCO	Admitted
1247	Blantyre	Central	30	20-34	f	NA	NA	NA	NA	2	0	0	0	0	0	0	0	NA	0	0	0	NA	0	NA	NA	1	NA	NA	0	0	0	NA	1	NA	NA	NA	NA	NA	NA	NA	0	OCO	Admitted
1248	Blantyre	Central	30	20-34	m	Fall	Labourer	Secondary	1	NA	0	0	0	0	0	0	0	NA	0	0	0	NA	0	NA	NA	1	NA	NA	0	0	0	NA	1	NA	NA	NA	NA	NA	NA	NA	0	OCO	Treated & sent home
1249	Blantyre	Central	25	20-34	m	Traffic-related	Labourer	Primary	2	NA	0	0	0	0	0	0	0	NA	0	0	0	NA	0	NA	NA	1	NA	NA	0	0	0	NA	1	NA	NA	NA	NA	NA	NA	NA	0	Orthopaedic Registrar	Admitted
1250	Blantyre	Central	25	20-34	m	Fall	other	Secondary	2	NA	0	0	0	0	0	0	0	NA	0	0	0	NA	0	NA	NA	1	NA	NA	0	0	0	NA	1	NA	NA	NA	NA	NA	NA	NA	0	OCO	Treated & sent home
1251	Lilongwe	Central	25	20-34	m	Fall	other	Primary	1	2	0	0	0	0	0	0	0	NA	0	0	0	NA	0	NA	NA	1	NA	NA	0	0	0	NA	1	NA	NA	NA	NA	NA	NA	NA	0	OCO	Treated & sent home
1252	Blantyre	Central	25	20-34	f	Fall	Student	Primary	1	NA	0	0	0	0	0	0	0	NA	0	0	0	NA	0	NA	NA	1	NA	NA	0	0	0	NA	1	NA	NA	NA	NA	NA	NA	NA	0	OCO	Treated & sent home
1253	Mangochi	District	20	20-34	f	Fall	Student	Primary	1	NA	0	0	0	0	0	0	0	NA	0	0	0	NA	0	NA	NA	1	NA	NA	0	0	0	NA	1	NA	NA	NA	NA	NA	NA	NA	0	OCO	Treated & sent home
1254	Lilongwe	Central	20	20-34	m	Fall	Student	Secondary	1	NA	0	0	0	0	0	0	0	NA	0	0	0	NA	0	NA	NA	1	NA	NA	0	0	0	NA	1	1	NA	NA	NA	NA	NA	NA	0	OCO	Admitted
1255	Mangochi	District	20	20-34	m	Sports	Student	Secondary	1	NA	0	0	0	0	0	0	0	NA	0	0	0	NA	0	NA	NA	1	NA	NA	0	0	0	NA	1	NA	NA	NA	NA	NA	NA	NA	0	OCO	Treated & sent home
1256	Blantyre	Central	20	20-34	f	Sports	Student	Primary	1	NA	0	0	0	0	0	0	0	NA	0	0	0	NA	0	NA	NA	1	NA	NA	0	0	0	NA	1	NA	NA	NA	NA	NA	NA	NA	0	OCO	Treated & sent home
1257	Lilongwe	Central	15	19-Oct	m	Fall	Student	Primary	2	NA	0	0	0	0	0	0	0	NA	0	0	0	NA	0	NA	NA	1	NA	NA	0	0	0	NA	1	NA	NA	NA	NA	NA	NA	NA	0	OCO	Treated & sent home
1258	Blantyre	Central	15	19-Oct	m	Assault/Domestic violence	unemployed	Secondary	2	NA	0	0	0	0	0	0	0	NA	0	0	0	NA	0	NA	NA	1	NA	NA	0	0	0	NA	1	NA	NA	NA	NA	NA	NA	NA	0	Orthopaedic Registrar	Admitted
1259	Blantyre	Central	15	19-Oct	m	Fall	Student	Primary	1	NA	0	0	0	0	0	0	0	NA	0	0	0	NA	0	NA	NA	1	NA	NA	0	0	0	NA	1	NA	NA	NA	NA	NA	NA	NA	0	OCO	Treated & sent home
1260	Blantyre	Central	15	19-Oct	m	NA	Student	Secondary	1	NA	0	0	0	0	0	0	0	NA	0	0	0	NA	0	NA	NA	1	NA	NA	0	0	0	NA	1	NA	NA	NA	NA	NA	NA	NA	0	OCO	Treated & sent home
1261	Blantyre	Central	15	19-Oct	f	Fall	NA	NA	2	NA	0	0	0	0	0	0	0	NA	0	0	0	NA	0	NA	NA	1	NA	NA	0	0	0	NA	1	NA	NA	NA	NA	NA	NA	NA	0	OCO	Admitted
1262	Blantyre	Central	15	19-Oct	m	Fall	Minor/Child	Primary	1	NA	0	0	0	0	0	0	0	NA	0	0	0	NA	0	NA	NA	1	NA	NA	0	0	0	NA	1	NA	NA	NA	NA	NA	NA	NA	0	OCO	Treated & sent home
1263	Blantyre	Central	15	19-Oct	m	Fall	Minor/Child	Primary	1	NA	0	0	0	0	0	0	0	NA	0	0	0	NA	0	NA	NA	1	NA	NA	0	0	0	NA	1	NA	NA	NA	NA	NA	NA	NA	0	OCO	Treated & sent home
1264	Blantyre	Central	15	19-Oct	m	Sports	Minor/Child	Primary	1	NA	0	0	0	0	0	0	0	NA	0	0	0	NA	0	NA	NA	1	NA	NA	0	0	0	NA	1	NA	NA	NA	NA	NA	NA	NA	0	Orthopaedic Registrar	Admitted
1265	Mangochi	District	15	19-Oct	f	Fall	Student	Primary	2	NA	0	0	0	0	0	0	0	NA	0	0	0	NA	0	NA	NA	1	NA	NA	0	0	0	NA	1	NA	NA	NA	NA	NA	NA	NA	0	OCO	Treated & sent home
1266	Mangochi	District	15	19-Oct	f	Fall	Student	Primary	2	NA	0	0	0	0	0	0	0	NA	0	0	0	NA	0	NA	NA	1	NA	NA	0	0	0	NA	1	NA	NA	NA	NA	NA	NA	NA	0	OCO	Treated & sent home
1267	Nkhata Bay	NA	15	19-Oct	f	Fall	Student	Primary	1	NA	0	0	0	0	0	0	0	NA	0	0	0	NA	0	NA	NA	1	NA	NA	0	0	0	NA	1	NA	NA	NA	NA	NA	NA	NA	0	OCO	Admitted
1268	Lilongwe	Central	15	19-Oct	f	Other	Student	Primary	1	2	0	0	0	0	0	0	0	NA	0	0	0	NA	0	NA	NA	1	NA	NA	0	0	0	NA	1	NA	NA	NA	NA	NA	NA	NA	0	OCO	Treated & sent home
1269	Blantyre	Central	15	19-Oct	f	Fall	Student	Primary	NA	2	0	0	0	0	0	0	0	NA	0	0	0	NA	0	NA	NA	1	NA	NA	0	0	0	NA	1	NA	NA	NA	NA	NA	NA	NA	0	OCO	Admitted
1270	Blantyre	Central	10	19-Oct	f	Fall	Minor/Child	Primary	1	NA	0	0	0	0	0	0	0	NA	0	0	0	NA	0	NA	NA	1	NA	NA	0	0	0	NA	1	NA	NA	NA	NA	NA	NA	NA	0	OCO	Treated & sent home
1271	Blantyre	Central	10	19-Oct	f	Fall	Minor/Child	Primary	1	NA	0	0	0	0	0	0	0	NA	0	0	0	NA	0	NA	NA	1	NA	NA	0	0	0	NA	1	NA	NA	NA	NA	NA	NA	NA	0	OCO	Treated & sent home
1272	Blantyre	Central	10	19-Oct	f	Fall	Minor/Child	Primary	1	NA	0	0	0	0	0	0	0	NA	0	0	0	NA	0	NA	NA	1	NA	NA	0	0	0	NA	1	NA	NA	NA	NA	NA	NA	NA	0	OCO	Admitted
1273	Blantyre	Central	10	19-Oct	m	Assault/Domestic violence	Minor/Child	Primary	2	NA	0	0	0	0	0	0	0	NA	0	0	0	NA	0	NA	NA	1	NA	NA	0	0	0	NA	1	NA	NA	NA	NA	NA	NA	NA	0	Orthopaedic Registrar	Admitted
1274	Blantyre	Central	10	19-Oct	m	Fall	Minor/Child	No schooling/Pre school/Vocational	1	NA	0	0	0	0	0	0	0	NA	0	0	0	NA	0	NA	NA	1	NA	NA	0	0	0	NA	1	NA	NA	NA	NA	NA	NA	NA	0	OCO	Treated & sent home
1275	Blantyre	Central	10	19-Oct	f	Other	Minor/Child	Primary	1	NA	0	0	0	0	0	0	0	NA	0	0	0	NA	0	NA	NA	1	NA	NA	0	0	0	NA	1	NA	NA	NA	NA	NA	NA	NA	0	OCO	Admitted
1276	Blantyre	Central	5	00-09	f	Fall	Minor/Child	University/Tertiary	1	NA	0	0	0	0	0	0	0	NA	0	0	0	NA	0	NA	NA	1	NA	NA	0	0	0	NA	1	NA	NA	NA	NA	NA	NA	NA	0	OCO	Treated & sent home
1277	Blantyre	Central	5	00-09	m	Traffic-related	Minor/Child	Primary	1	NA	0	0	0	0	0	0	0	NA	0	0	0	NA	0	NA	NA	1	NA	NA	0	0	0	NA	1	NA	NA	NA	NA	NA	NA	NA	0	OCO	Treated & sent home
1278	Blantyre	Central	5	00-09	f	Fall	Minor/Child	No schooling/Pre school/Vocational	1	NA	0	0	0	0	0	0	0	NA	0	0	0	NA	0	NA	NA	1	NA	NA	1	0	0	NA	1	NA	NA	NA	NA	NA	NA	NA	0	OCO	Treated & sent home
1279	Lilongwe	Central	NA	NA	f	Traffic-related	Office Worker	Secondary	2	NA	0	0	0	0	0	0	0	NA	0	0	0	NA	0	NA	NA	1	NA	NA	0	0	0	NA	1	NA	NA	NA	NA	NA	NA	NA	0	OCO	Treated & sent home
1280	Lilongwe	Central	NA	NA	m	Fall	Office Worker	Secondary	1	NA	0	0	0	0	0	0	0	NA	0	0	0	NA	0	NA	NA	1	NA	NA	0	0	0	NA	1	NA	NA	NA	NA	NA	NA	NA	0	OCO	Treated & sent home
1281	Lilongwe	Central	NA	NA	f	Fall	Small Scale Business	Primary	1	NA	0	0	0	0	0	0	0	NA	0	0	0	NA	0	NA	NA	1	NA	NA	0	0	0	NA	1	NA	NA	NA	NA	NA	NA	NA	0	OCO	Treated & sent home
1282	Lilongwe	Central	NA	NA	m	Traffic-related	Small Scale Business	Secondary	2	NA	0	0	0	0	0	0	0	NA	0	0	0	NA	0	NA	NA	1	NA	NA	0	0	0	NA	1	NA	NA	NA	NA	NA	NA	NA	0	OCO	Treated & sent home
1283	Blantyre	Central	45	35-49	f	Fall	Small Scale Business	Primary	1	NA	0	0	1	0	0	0	0	NA	0	0	0	NA	0	NA	1	0	NA	NA	0	0	0	NA	1	NA	NA	NA	NA	NA	NA	NA	0	Medical Officer	Referred
1284	Blantyre	Central	20	20-34	m	Sports	Student	Secondary	1	NA	0	0	1	0	0	0	0	NA	0	0	0	NA	0	NA	1	0	NA	NA	0	0	0	NA	1	NA	NA	NA	NA	NA	NA	NA	0	OCO	Treated & sent home
1285	Blantyre	Central	15	19-Oct	m	Traffic-related	Student	Secondary	1	NA	0	0	1	0	0	0	0	NA	0	0	0	NA	0	NA	1	0	NA	NA	0	0	0	NA	1	NA	NA	NA	NA	NA	NA	NA	0	OCO	Treated & sent home
1286	Blantyre	Central	15	19-Oct	f	Fall	Student	Primary	1	NA	0	0	1	0	0	0	0	NA	0	0	0	NA	0	NA	1	0	NA	NA	0	0	0	NA	1	NA	NA	NA	NA	NA	NA	NA	0	OCO	Treated & sent home
1287	Blantyre	Central	15	19-Oct	f	Fall	Student	Primary	1	NA	0	0	1	0	0	0	0	NA	0	0	0	NA	0	NA	1	0	NA	NA	0	0	0	NA	1	NA	NA	NA	NA	NA	NA	NA	0	OCO	Treated & sent home
1288	Blantyre	Central	15	19-Oct	f	Fall	Student	Primary	1	NA	0	0	1	0	0	0	0	NA	0	0	0	NA	0	NA	1	0	NA	NA	0	0	0	NA	1	NA	NA	NA	NA	NA	NA	NA	0	OCO	Treated & sent home
1289	Blantyre	Central	15	19-Oct	m	Fall	Minor/Child	Primary	1	NA	0	0	1	0	0	0	0	NA	0	0	0	NA	0	NA	1	0	NA	NA	0	0	0	NA	1	NA	NA	NA	NA	NA	NA	NA	0	OCO	Treated & sent home
1290	Blantyre	Central	10	19-Oct	m	Fall	Minor/Child	Primary	1	NA	0	0	1	0	0	0	0	NA	0	0	0	NA	0	NA	1	0	NA	NA	0	0	0	NA	1	NA	NA	NA	NA	NA	NA	NA	0	OCO	Treated & sent home
1291	Blantyre	Central	10	19-Oct	f	Fall	Minor/Child	Primary	1	NA	0	0	1	0	0	0	0	NA	0	0	0	NA	0	NA	1	0	NA	NA	0	0	0	NA	1	NA	NA	NA	NA	NA	NA	NA	0	OCO	Treated & sent home
1292	Blantyre	Central	10	19-Oct	m	Fall	Minor/Child	No schooling/Pre school/Vocational	1	NA	0	0	1	0	0	0	0	NA	0	0	0	NA	0	NA	1	0	NA	NA	0	0	0	NA	1	NA	NA	NA	NA	NA	NA	NA	0	OCO	Admitted
1293	Lilongwe	Central	10	19-Oct	m	Fall	Student	Primary	1	NA	0	0	1	0	0	0	0	NA	0	0	0	NA	0	NA	1	0	NA	NA	0	0	0	NA	1	NA	NA	NA	NA	NA	NA	NA	0	OCO	Treated & sent home
1294	Blantyre	Central	10	19-Oct	m	Fall	Minor/Child	Primary	1	NA	0	0	1	0	0	0	0	NA	0	0	0	NA	0	NA	1	0	NA	NA	0	0	0	NA	1	NA	NA	NA	NA	NA	NA	NA	0	OCO	Admitted
1295	Blantyre	Central	10	19-Oct	m	Fall	Minor/Child	No schooling/Pre school/Vocational	1	NA	0	0	1	0	0	0	0	NA	0	0	0	NA	0	NA	1	0	NA	NA	0	0	0	NA	1	NA	NA	NA	NA	NA	NA	NA	0	OCO	Treated & sent home
1296	Blantyre	Central	10	19-Oct	m	Fall	Minor/Child	No schooling/Pre school/Vocational	1	NA	0	0	1	0	0	0	0	NA	0	0	0	NA	0	NA	1	0	NA	NA	0	0	0	NA	1	NA	NA	NA	NA	NA	NA	NA	0	OCO	Treated & sent home
1297	Blantyre	Central	10	19-Oct	f	Fall	Minor/Child	No schooling/Pre school/Vocational	1	NA	0	0	1	0	0	0	0	NA	0	0	0	NA	0	NA	1	0	NA	NA	0	0	0	NA	1	NA	NA	NA	NA	NA	NA	NA	0	OCO	Treated & sent home
1298	Blantyre	Central	5	00-09	m	Fall	Minor/Child	No schooling/Pre school/Vocational	2	NA	0	0	1	0	0	0	0	NA	0	0	0	NA	0	NA	1	0	NA	NA	0	0	0	NA	1	NA	NA	NA	NA	NA	NA	NA	0	OCO	Admitted
1299	Blantyre	Central	5	00-09	m	Fall	Minor/Child	Primary	1	NA	0	0	1	0	0	0	0	NA	0	0	0	NA	0	NA	1	0	NA	NA	0	0	0	NA	1	NA	NA	NA	NA	NA	NA	NA	0	OCO	Treated & sent home
1300	Blantyre	Central	5	00-09	f	Fall	Minor/Child	No schooling/Pre school/Vocational	1	NA	0	0	1	0	0	0	0	NA	0	0	0	NA	0	NA	1	0	NA	NA	0	0	0	NA	1	NA	NA	NA	NA	NA	NA	NA	0	OCO	Treated & sent home
1301	Blantyre	Central	10	19-Oct	f	Fall	Minor/Child	No schooling/Pre school/Vocational	1	NA	0	1	0	0	0	0	0	NA	0	0	0	NA	0	NA	1	0	NA	NA	0	0	0	NA	1	NA	NA	NA	NA	NA	NA	NA	0	OCO	Treated & sent home
1302	Blantyre	Central	5	00-09	m	Fall	Minor/Child	No schooling/Pre school/Vocational	1	NA	0	1	0	0	0	0	0	NA	0	0	0	NA	0	NA	1	0	NA	NA	0	0	0	NA	1	NA	NA	NA	NA	NA	NA	NA	0	OCO	Treated & sent home
1303	Blantyre	Central	10	19-Oct	f	Fall	Minor/Child	No schooling/Pre school/Vocational	1	NA	0	0	0	0	0	1	0	NA	0	0	0	NA	0	NA	1	0	NA	NA	0	0	0	NA	1	NA	NA	NA	NA	NA	NA	NA	0	OCO	Treated & sent home
1304	Blantyre	Central	10	19-Oct	m	Fall	Minor/Child	Primary	1	NA	0	0	0	0	0	1	0	NA	0	0	0	NA	0	NA	1	0	NA	NA	0	0	0	NA	1	NA	NA	NA	NA	NA	NA	NA	0	OCO	Admitted
1305	Mangochi	District	80	50+	f	Fall	other	No schooling/Pre school/Vocational	2	NA	0	0	0	0	0	0	0	NA	0	0	0	NA	0	NA	1	0	NA	NA	0	0	0	NA	1	NA	NA	NA	NA	NA	NA	NA	0	OCO	Treated & sent home
1306	Lilongwe	Central	80	50+	m	Fall	Farmer	Primary	1	NA	0	0	0	0	0	0	0	NA	0	0	0	NA	0	NA	1	0	NA	NA	0	0	0	NA	1	NA	NA	NA	NA	NA	NA	NA	0	OCO	Treated & sent home
1307	Mangochi	District	75	50+	m	Fall	Farmer	Primary	2	NA	0	0	0	0	0	0	0	NA	0	0	0	NA	0	NA	1	0	NA	NA	0	0	0	NA	1	NA	NA	NA	NA	NA	NA	NA	0	OCO	Treated & sent home
1308	Mangochi	District	75	50+	m	Fall	Farmer	Primary	1	NA	0	0	0	0	0	0	0	NA	0	0	0	NA	0	NA	1	0	NA	NA	0	0	0	NA	1	NA	NA	NA	NA	NA	NA	NA	0	OCO	Treated & sent home
1309	Blantyre	Central	65	50+	m	Traffic-related	Farmer	Primary	1	NA	0	0	0	0	0	0	0	NA	0	0	0	NA	0	NA	1	0	NA	NA	0	0	0	NA	1	NA	NA	NA	NA	NA	NA	NA	0	Orthopaedic Registrar	Admitted
1310	Blantyre	Central	65	50+	m	Fall	unemployed	Secondary	2	NA	0	0	0	0	0	0	0	NA	0	0	0	NA	0	NA	1	0	NA	NA	0	0	0	NA	1	NA	NA	NA	NA	NA	NA	NA	0	OCO	Treated & sent home
1311	Blantyre	Central	65	50+	f	Traffic-related	Housewife	Primary	1	NA	0	0	0	0	0	0	0	NA	0	0	0	NA	0	NA	1	0	NA	NA	0	0	0	NA	1	NA	NA	NA	NA	NA	NA	NA	0	OCO	Treated & sent home
1312	Blantyre	Central	55	50+	f	Fall	Housewife	Primary	1	NA	0	0	0	0	0	0	0	NA	0	0	0	NA	0	NA	1	0	NA	NA	0	0	0	NA	1	NA	NA	NA	NA	NA	NA	NA	0	OCO	Treated & sent home
1313	Blantyre	Central	55	50+	m	Fall	unemployed	Secondary	2	NA	0	0	0	0	0	0	0	NA	0	0	0	NA	0	NA	1	0	NA	NA	0	1	0	NA	1	NA	NA	NA	NA	NA	NA	NA	0	OCO	Treated & sent home
1314	Mangochi	District	50	NA	f	Fall	Farmer	No schooling/Pre school/Vocational	1	NA	0	0	0	0	0	0	0	NA	0	0	0	NA	0	NA	1	0	NA	NA	0	0	0	NA	1	NA	NA	NA	NA	NA	NA	NA	0	OCO	Treated & sent home
1315	Nkhata Bay	NA	50	NA	f	Fall	Farmer	University/Tertiary	1	NA	0	0	0	0	0	0	0	NA	0	0	0	NA	0	NA	1	0	NA	NA	0	0	0	NA	1	NA	NA	NA	NA	NA	NA	NA	0	OCO	Admitted
1316	Blantyre	Central	50	NA	m	Sports	unemployed	Primary	1	NA	0	0	0	0	0	0	0	NA	0	0	0	NA	0	NA	1	0	NA	NA	0	0	0	NA	1	NA	NA	NA	NA	NA	NA	NA	0	OCO	Treated & sent home
1317	Blantyre	Central	45	35-49	f	Assault/Domestic violence	Farmer	Primary	1	NA	0	0	0	0	0	0	0	NA	0	0	0	NA	0	NA	1	0	NA	NA	0	0	0	NA	1	NA	NA	NA	NA	NA	NA	NA	0	OCO	Treated & sent home
1318	Lilongwe	Central	45	35-49	m	Traffic-related	Labourer	Secondary	2	NA	0	0	0	0	0	0	0	NA	0	0	0	NA	0	NA	1	0	NA	NA	0	0	0	NA	1	NA	NA	NA	NA	NA	NA	NA	0	OCO	Admitted
1319	Blantyre	Central	45	35-49	m	Fall	Office Worker	Secondary	2	NA	0	0	0	0	0	0	0	NA	0	0	0	NA	0	NA	1	0	NA	NA	0	0	0	NA	1	NA	NA	NA	NA	NA	NA	NA	0	OCO	Treated & sent home
1320	Lilongwe	Central	45	35-49	f	Fall	Office Worker	No schooling/Pre school/Vocational	2	NA	0	0	0	0	0	0	0	NA	0	0	0	NA	0	NA	1	0	NA	NA	0	0	0	NA	1	NA	NA	NA	NA	NA	NA	NA	0	OCO	Treated & sent home
1321	Blantyre	Central	45	35-49	m	Fall	Labourer	Primary	2	NA	0	0	0	0	0	0	0	NA	0	0	0	NA	0	NA	1	0	NA	NA	0	0	0	NA	1	NA	NA	NA	NA	NA	NA	NA	0	Trainee OCO	Admitted
1322	Blantyre	Central	45	35-49	f	Fall	Housewife	Secondary	1	NA	0	0	0	0	0	0	0	NA	0	0	0	NA	0	NA	1	0	NA	NA	0	0	0	NA	1	NA	NA	NA	NA	NA	NA	NA	0	OCO	Treated & sent home
1323	Lilongwe	Central	45	35-49	f	Traffic-related	Office Worker	University/Tertiary	2	NA	0	0	0	0	0	0	0	NA	0	0	0	NA	0	NA	1	0	NA	NA	0	0	0	NA	1	NA	NA	NA	NA	NA	NA	NA	0	OCO	Treated & sent home
1324	Lilongwe	Central	40	35-49	f	Fall	Farmer	Secondary	1	NA	0	0	0	0	0	0	0	NA	0	0	0	NA	0	NA	1	0	NA	NA	0	0	0	NA	1	NA	NA	NA	NA	NA	1	NA	0	Orthopaedic Surgeon	Admitted
1325	Lilongwe	Central	40	35-49	f	Fall	Farmer	Secondary	1	NA	0	0	0	0	0	0	0	NA	0	0	0	NA	0	NA	1	0	NA	NA	0	0	0	NA	1	NA	NA	NA	NA	NA	1	NA	0	Orthopaedic Surgeon	Admitted
1326	Blantyre	Central	40	35-49	m	Traffic-related	Small Scale Business	Secondary	2	2	0	0	0	0	0	0	0	NA	0	0	0	NA	0	NA	1	0	NA	NA	0	0	0	NA	1	NA	NA	NA	NA	NA	NA	NA	0	Orthopaedic Registrar	Admitted
1327	Mangochi	District	40	35-49	f	Fall	Housewife	Primary	2	NA	0	0	0	0	0	0	0	NA	0	0	0	NA	0	NA	1	0	NA	NA	0	0	0	NA	1	NA	NA	NA	NA	NA	NA	NA	0	OCO	Treated & sent home
1328	Lilongwe	Central	40	35-49	f	Fall	Housewife	Secondary	2	NA	0	0	0	0	0	0	0	NA	0	0	0	NA	0	NA	1	0	NA	NA	0	0	0	NA	1	NA	NA	NA	NA	NA	NA	NA	0	OCO	Treated & sent home
1329	Blantyre	Central	40	35-49	m	Assault/Domestic violence	Small Scale Business	Secondary	2	2	0	0	0	0	0	0	0	NA	0	0	0	NA	0	NA	1	0	NA	NA	0	0	0	NA	1	NA	NA	NA	NA	NA	NA	NA	0	Orthopaedic Registrar	Admitted
1330	Nkhata Bay	NA	40	35-49	m	Work-related	Labourer	Secondary	2	NA	0	0	0	0	0	0	0	NA	0	0	0	NA	0	NA	1	0	NA	NA	0	0	0	NA	1	NA	NA	NA	NA	NA	NA	NA	0	OCO	Admitted
1331	Blantyre	Central	40	35-49	m	Fall	Self-employed	Secondary	1	NA	0	0	0	0	0	0	0	NA	0	0	0	NA	0	NA	1	0	NA	NA	0	0	0	NA	1	NA	NA	NA	NA	NA	NA	NA	0	OCO	Treated & sent home
1332	Nkhata Bay	NA	35	35-49	f	Fall	Small Scale Business	Primary	1	NA	0	0	0	0	0	0	0	NA	0	0	0	NA	0	NA	1	0	NA	NA	0	0	0	NA	1	NA	NA	NA	NA	NA	NA	NA	0	OCO	Admitted
1333	Blantyre	Central	35	35-49	f	Fall	Housewife	Secondary	1	NA	0	0	0	0	0	0	0	NA	0	0	0	NA	0	NA	1	0	NA	NA	0	0	0	NA	1	NA	NA	NA	NA	NA	NA	NA	0	OCO	Treated & sent home
1334	Blantyre	Central	35	35-49	m	Fall	Minor/Child	Secondary	1	NA	0	0	0	0	0	0	0	NA	0	0	0	NA	0	NA	1	0	NA	NA	0	0	0	NA	1	NA	NA	NA	NA	NA	NA	NA	0	OCO	Treated & sent home
1335	Lilongwe	Central	35	35-49	m	Traffic-related	Small Scale Business	No schooling/Pre school/Vocational	1	2	0	0	0	0	0	0	0	NA	0	0	0	NA	0	NA	1	0	NA	NA	0	0	0	NA	1	NA	NA	NA	NA	NA	NA	NA	0	OCO	Treated & sent home
1336	Blantyre	Central	35	35-49	m	Traffic-related	Office Worker	University/Tertiary	1	NA	0	0	0	0	0	0	0	NA	0	0	0	NA	0	NA	1	0	NA	NA	0	0	0	NA	1	NA	NA	NA	NA	NA	NA	NA	0	OCO	Treated & sent home
1337	Mangochi	District	35	35-49	m	Traffic-related	Small Scale Business	Primary	1	NA	0	0	0	0	0	0	0	NA	0	0	0	NA	0	NA	1	0	NA	NA	0	0	0	NA	1	NA	NA	NA	NA	NA	NA	NA	0	OCO	Admitted
1338	Mangochi	District	35	35-49	m	Traffic-related	Small Scale Business	Primary	1	NA	0	0	0	0	0	0	0	NA	0	0	0	NA	0	NA	1	0	NA	NA	0	0	0	NA	1	NA	NA	NA	NA	NA	NA	NA	0	OCO	Admitted
1339	Blantyre	Central	35	35-49	f	Fall	Office Worker	University/Tertiary	1	NA	0	0	0	0	0	0	0	NA	0	0	0	NA	0	NA	1	0	NA	NA	0	0	0	NA	1	NA	NA	NA	NA	NA	NA	NA	0	OCO	Treated & sent home
1340	Blantyre	Central	35	35-49	f	Fall	Farmer	University/Tertiary	NA	NA	0	0	0	0	0	0	0	NA	0	0	0	NA	0	NA	1	0	NA	NA	0	0	0	NA	1	NA	NA	NA	NA	NA	NA	NA	0	OCO	Treated & sent home
1341	Blantyre	Central	35	35-49	m	Fall	Small Scale Business	Primary	1	NA	0	0	0	0	0	0	0	NA	0	0	0	NA	0	NA	1	0	NA	NA	0	0	0	NA	1	NA	NA	NA	NA	NA	NA	NA	0	OCO	Treated & sent home
1342	Lilongwe	Central	35	35-49	m	Fall	Small Scale Business	Primary	1	NA	0	0	0	0	0	0	0	NA	0	0	0	NA	0	NA	1	0	NA	NA	0	0	0	NA	1	NA	NA	NA	NA	NA	NA	NA	0	OCO	Treated & sent home
1343	Lilongwe	Central	30	20-34	m	Traffic-related	Labourer	Secondary	1	NA	0	0	0	0	0	0	0	NA	0	0	0	NA	0	NA	1	0	NA	NA	0	0	0	NA	1	NA	NA	NA	NA	NA	NA	NA	0	OCO	Treated & sent home
1344	Mangochi	District	30	20-34	m	Sports	unemployed	Primary	1	NA	0	0	0	0	0	0	0	NA	0	0	0	NA	0	NA	1	0	NA	NA	0	0	0	NA	1	NA	NA	NA	NA	NA	NA	NA	0	OCO	Treated & sent home
1345	Mangochi	District	30	20-34	m	Sports	unemployed	Primary	1	NA	0	0	0	0	0	0	0	NA	0	0	0	NA	0	NA	1	0	NA	NA	0	0	0	NA	1	NA	NA	NA	NA	NA	NA	NA	0	OCO	Treated & sent home
1346	Blantyre	Central	30	20-34	m	Sports	Student	Secondary	2	2	0	0	0	0	0	0	0	NA	0	0	0	NA	0	NA	1	0	NA	NA	0	0	0	NA	1	NA	NA	NA	NA	NA	NA	NA	0	Orthopaedic Registrar	Admitted
1347	Mangochi	District	30	20-34	f	Fall	Farmer	Primary	1	NA	0	0	0	0	0	0	0	NA	0	0	0	NA	0	NA	1	0	NA	NA	0	0	0	NA	1	NA	NA	NA	NA	NA	NA	NA	0	OCO	Admitted
1348	Mangochi	District	30	20-34	f	Fall	Farmer	Primary	1	NA	0	0	0	0	0	0	0	NA	0	0	0	NA	0	NA	1	0	NA	NA	0	0	0	NA	1	NA	NA	NA	NA	NA	NA	NA	0	OCO	Admitted
1349	Lilongwe	Central	30	20-34	m	Traffic-related	Farmer	Primary	2	NA	0	0	0	0	0	0	0	NA	0	0	0	NA	0	NA	1	0	NA	NA	0	0	0	NA	1	NA	NA	NA	NA	NA	NA	NA	0	OCO	Treated & sent home
1350	Mangochi	District	30	20-34	m	Sports	Small Scale Business	Primary	1	NA	0	0	0	0	0	0	0	NA	0	0	0	NA	0	NA	1	0	NA	NA	0	0	0	NA	1	NA	NA	NA	NA	NA	NA	NA	0	OCO	Treated & sent home
1351	Lilongwe	Central	25	20-34	f	Traffic-related	Housewife	No schooling/Pre school/Vocational	1	2	0	0	0	0	0	0	0	NA	0	0	0	NA	0	NA	1	0	NA	NA	0	0	0	NA	1	NA	NA	NA	NA	NA	NA	NA	0	OCO	Treated & sent home
1352	Mangochi	District	25	20-34	m	Traffic-related	Small Scale Business	Primary	2	NA	0	0	0	0	0	0	0	NA	0	0	0	NA	0	NA	1	0	NA	NA	0	0	0	NA	1	NA	NA	NA	NA	NA	NA	NA	0	OCO	Treated & sent home
1353	Blantyre	Central	25	20-34	m	Traffic-related	Student	Secondary	1	NA	0	0	0	0	0	0	0	NA	0	0	0	NA	0	NA	1	0	NA	NA	0	0	0	NA	1	NA	NA	NA	NA	NA	NA	NA	0	OCO	Admitted
1354	Lilongwe	Central	25	20-34	m	Traffic-related	Office Worker	Secondary	2	NA	0	0	0	0	0	0	0	NA	0	0	0	NA	0	NA	1	0	NA	NA	0	0	0	NA	1	NA	NA	NA	NA	NA	NA	NA	0	OCO	Admitted
1355	Blantyre	Central	25	20-34	m	Traffic-related	Student	Secondary	1	1	0	0	0	0	0	0	0	NA	0	0	0	NA	0	NA	1	0	NA	NA	0	0	0	NA	1	NA	NA	NA	NA	NA	NA	NA	0	OCO	Admitted
1356	Mangochi	District	25	20-34	m	Sports	Student	Primary	1	NA	0	0	0	0	0	0	0	NA	0	0	0	NA	0	NA	1	0	NA	NA	0	0	0	NA	1	NA	NA	NA	NA	NA	NA	NA	0	OCO	Treated & sent home
1357	Mangochi	District	20	20-34	m	Sports	Student	Primary	2	NA	0	0	0	0	0	0	0	NA	0	0	0	NA	0	NA	1	0	NA	NA	0	0	0	NA	1	NA	NA	NA	NA	NA	NA	NA	0	OCO	Treated & sent home
1358	Mangochi	District	20	20-34	m	Sports	Student	Secondary	1	NA	0	0	0	0	0	0	0	NA	0	0	0	NA	0	NA	1	0	NA	NA	0	0	0	NA	1	NA	NA	NA	NA	NA	NA	NA	0	OCO	Treated & sent home
1359	Lilongwe	Central	20	20-34	m	Traffic-related	Small Scale Business	No schooling/Pre school/Vocational	1	2	0	0	0	0	0	0	0	NA	0	0	0	NA	0	NA	1	0	NA	NA	0	0	0	NA	1	NA	NA	NA	NA	NA	NA	NA	0	OCO	Treated & sent home
1360	Lilongwe	Central	20	20-34	m	Fall	Student	Primary	2	NA	0	0	0	0	0	0	0	NA	0	0	0	NA	0	NA	1	0	NA	NA	0	0	0	NA	1	NA	NA	NA	NA	NA	NA	NA	0	OCO	Treated & sent home
1361	Mangochi	District	20	20-34	m	Traffic-related	Student	Primary	1	NA	0	0	0	0	0	0	0	NA	0	0	0	NA	0	NA	1	0	NA	NA	0	0	0	NA	1	NA	NA	NA	NA	NA	NA	NA	0	OCO	Treated & sent home
1362	Mangochi	District	20	20-34	m	Sports	Student	Primary	2	NA	0	0	0	0	0	0	0	NA	0	0	0	NA	0	NA	1	0	NA	NA	0	0	0	NA	1	NA	NA	NA	NA	NA	NA	NA	0	OCO	Treated & sent home
1363	Mangochi	District	20	20-34	m	Sports	Student	Primary	2	NA	0	0	0	0	0	0	0	NA	0	0	0	NA	0	NA	1	0	NA	NA	0	0	0	NA	1	NA	NA	NA	NA	NA	NA	NA	0	OCO	Treated & sent home
1364	Mangochi	District	20	20-34	m	Sports	Student	Primary	2	NA	0	0	0	0	0	0	0	NA	0	0	0	NA	0	NA	1	0	NA	NA	0	0	0	NA	1	NA	NA	NA	NA	NA	NA	NA	0	OCO	Treated & sent home
1365	Lilongwe	Central	20	20-34	m	Fall	Student	NA	2	NA	0	0	0	0	0	0	0	NA	0	0	0	NA	0	NA	1	0	NA	NA	0	0	0	NA	1	NA	NA	NA	NA	NA	NA	NA	0	OCO	Admitted
1366	Lilongwe	Central	20	20-34	m	Assault/Domestic violence	Student	Primary	1	NA	0	0	0	0	0	0	0	NA	0	0	0	NA	0	NA	1	0	NA	NA	0	0	0	NA	1	NA	NA	NA	NA	NA	NA	NA	0	OCO	Treated & sent home
1367	Lilongwe	Central	20	20-34	m	Assault/Domestic violence	Student	Primary	1	NA	0	0	0	0	0	0	0	NA	0	0	0	NA	0	NA	1	0	NA	NA	0	0	0	NA	1	NA	NA	NA	NA	NA	NA	NA	0	OCO	Treated & sent home
1368	Lilongwe	Central	20	20-34	m	Fall	Student	Primary	2	NA	0	0	0	0	0	0	0	NA	0	0	0	NA	0	NA	1	0	NA	NA	0	0	0	NA	1	NA	NA	NA	NA	NA	NA	NA	0	OCO	Treated & sent home
1369	Mangochi	District	20	20-34	m	Sports	Student	Primary	1	NA	0	0	0	0	0	0	0	NA	0	0	0	NA	0	NA	1	0	NA	NA	0	0	0	NA	1	NA	NA	NA	NA	NA	NA	NA	0	OCO	Treated & sent home
1370	Mangochi	District	20	20-34	m	Fall	Student	Secondary	2	NA	0	0	0	0	0	0	0	NA	0	0	0	NA	0	NA	1	0	NA	NA	0	0	0	NA	1	NA	NA	NA	NA	NA	NA	NA	0	OCO	Admitted
1371	Lilongwe	Central	20	20-34	m	Fall	Student	Primary	2	2	0	0	0	0	0	0	0	NA	0	0	0	NA	0	NA	1	0	NA	NA	0	0	0	NA	1	NA	NA	NA	NA	NA	NA	NA	0	OCO	Treated & sent home
1372	Lilongwe	Central	20	20-34	m	Work-related	Student	Primary	2	NA	0	0	0	0	0	0	0	NA	0	0	0	NA	0	NA	1	0	NA	NA	0	0	0	NA	1	NA	NA	NA	NA	NA	NA	NA	0	OCO	Admitted
1373	Nkhata Bay	NA	15	19-Oct	m	Fall	Minor/Child	Primary	2	NA	0	0	0	0	0	0	0	NA	0	0	0	NA	0	NA	1	0	NA	NA	0	0	0	NA	1	NA	NA	NA	NA	NA	NA	NA	0	OCO	Admitted
1374	Lilongwe	Central	15	19-Oct	m	Fall	Student	Secondary	1	NA	0	0	0	0	0	0	0	NA	0	0	0	NA	0	NA	1	0	NA	NA	0	0	0	NA	1	NA	NA	NA	NA	NA	NA	NA	0	OCO	Treated & sent home
1375	Lilongwe	Central	15	19-Oct	f	Fall	Student	Primary	2	NA	0	0	0	0	0	0	0	NA	0	0	0	NA	0	NA	1	0	NA	NA	0	0	0	NA	1	NA	NA	NA	NA	NA	NA	NA	0	OCO	Treated & sent home
1376	Blantyre	Central	15	19-Oct	m	Fall	NA	NA	2	NA	0	0	0	0	0	0	0	NA	0	0	0	NA	0	NA	1	0	NA	NA	0	0	0	NA	1	NA	NA	NA	NA	NA	NA	NA	0	OCO	Admitted
1377	Blantyre	Central	15	19-Oct	m	Fall	NA	NA	2	NA	0	0	0	0	0	0	0	NA	0	0	0	NA	0	NA	1	0	NA	NA	0	0	0	NA	1	NA	NA	NA	NA	NA	NA	NA	0	OCO	Admitted
1378	Mangochi	District	15	19-Oct	m	Fall	Student	Primary	1	NA	0	0	0	0	0	0	0	NA	0	0	0	NA	0	NA	1	0	NA	NA	0	0	0	NA	1	NA	NA	NA	NA	NA	NA	NA	0	OCO	Treated & sent home
1379	Lilongwe	Central	15	19-Oct	m	Fall	Student	Primary	1	2	0	0	0	0	0	0	0	NA	0	0	0	NA	0	NA	1	0	NA	NA	0	0	0	NA	1	NA	NA	NA	NA	NA	NA	NA	0	OCO	Treated & sent home
1380	Lilongwe	Central	15	19-Oct	f	Fall	Student	Primary	1	2	0	0	0	0	0	0	0	NA	0	0	0	NA	0	NA	1	0	NA	NA	0	0	0	NA	1	NA	NA	NA	NA	NA	NA	NA	0	OCO	Treated & sent home
1381	Lilongwe	Central	15	19-Oct	f	Fall	Student	Primary	1	2	0	0	0	0	0	0	0	NA	0	0	0	NA	0	NA	1	0	NA	NA	0	0	0	NA	1	NA	NA	NA	NA	NA	NA	NA	0	OCO	Treated & sent home
1382	Mangochi	District	15	19-Oct	m	Other	Student	Primary	1	NA	0	0	0	0	0	0	0	NA	0	0	0	NA	0	NA	1	0	NA	NA	0	0	0	NA	1	NA	NA	NA	NA	NA	NA	NA	0	OCO	Treated & sent home
1383	Blantyre	Central	15	19-Oct	m	Fall	Student	Primary	NA	2	0	0	0	0	0	0	0	NA	0	0	0	NA	0	NA	1	0	NA	NA	0	0	0	NA	1	NA	NA	NA	NA	NA	NA	NA	0	OCO	Admitted
1384	Blantyre	Central	15	19-Oct	m	Fall	Student	Primary	1	2	0	0	0	0	0	0	0	NA	0	0	0	NA	0	NA	1	0	NA	NA	0	0	0	NA	1	NA	NA	NA	NA	NA	NA	NA	0	OCO	Admitted
1385	Blantyre	Central	15	19-Oct	m	Sports	Minor/Child	Primary	1	NA	0	0	0	0	0	0	0	NA	0	0	0	NA	0	NA	1	0	NA	NA	0	0	0	NA	1	NA	NA	NA	NA	NA	NA	NA	0	Surgical Registrar	Admitted
1386	Lilongwe	Central	15	19-Oct	m	NA	Student	Primary	2	NA	0	0	0	0	0	0	0	NA	0	0	0	NA	0	NA	1	0	NA	NA	0	0	0	NA	1	NA	NA	NA	NA	NA	NA	NA	0	OCO	Treated & sent home
1387	Mangochi	District	15	19-Oct	m	Fall	Student	Primary	2	NA	0	0	0	0	0	0	0	NA	0	0	0	NA	0	NA	1	0	NA	NA	0	0	0	NA	1	NA	NA	NA	NA	NA	NA	NA	0	OCO	Treated & sent home
1388	Blantyre	Central	15	19-Oct	m	Traffic-related	Student	Primary	1	NA	0	0	0	0	0	0	0	NA	0	0	0	NA	0	NA	1	0	NA	NA	0	0	0	NA	1	NA	NA	NA	NA	NA	NA	NA	0	OCO	Treated & sent home
1389	Lilongwe	Central	15	19-Oct	m	Traffic-related	Student	Primary	1	NA	0	0	0	0	0	0	0	NA	0	0	0	NA	0	NA	1	0	NA	NA	0	0	0	NA	1	NA	NA	NA	NA	NA	NA	NA	0	OCO	Treated & sent home
1390	Nkhata Bay	NA	15	19-Oct	f	Fall	Student	Primary	2	NA	0	0	0	0	0	0	0	NA	0	0	0	NA	0	NA	1	0	NA	NA	0	0	0	NA	1	NA	NA	NA	NA	NA	NA	NA	0	OCO	Admitted
1391	Mangochi	District	15	19-Oct	m	Fall	Student	Primary	1	NA	0	0	0	0	0	0	0	NA	0	0	0	NA	0	NA	1	0	NA	NA	0	0	0	NA	1	NA	NA	NA	NA	NA	NA	NA	0	OCO	Treated & sent home
1392	Mangochi	District	15	19-Oct	m	Fall	Student	Primary	2	NA	0	0	0	0	0	0	0	NA	0	0	0	NA	0	NA	1	0	NA	NA	0	0	0	NA	1	NA	NA	NA	NA	NA	NA	NA	0	OCO	Treated & sent home
1393	Lilongwe	Central	10	19-Oct	f	Fall	Student	Primary	1	2	0	0	0	0	0	0	0	NA	0	0	0	NA	0	NA	1	0	NA	NA	0	0	0	NA	1	NA	NA	NA	NA	NA	NA	NA	0	OCO	Treated & sent home
1394	Blantyre	Central	10	19-Oct	m	Fall	Minor/Child	No schooling/Pre school/Vocational	1	NA	0	0	0	0	0	0	0	NA	0	0	0	NA	0	NA	1	0	NA	NA	0	0	0	NA	1	NA	NA	NA	NA	NA	NA	NA	0	OCO	Treated & sent home
1395	Mangochi	District	10	19-Oct	f	Fall	Student	Primary	2	NA	0	0	0	0	0	0	0	NA	0	0	0	NA	0	NA	1	0	NA	NA	0	0	0	NA	1	NA	NA	NA	NA	NA	NA	NA	0	OCO	Treated & sent home
1396	Lilongwe	Central	10	19-Oct	m	Traffic-related	Minor/Child	No schooling/Pre school/Vocational	1	2	0	0	0	0	0	0	0	NA	0	0	0	NA	0	NA	1	0	NA	NA	0	0	0	NA	1	NA	NA	NA	NA	NA	NA	NA	0	OCO	Treated & sent home
1397	Blantyre	Central	10	19-Oct	f	Fall	Student	Primary	1	NA	0	0	0	0	0	0	0	NA	0	0	0	NA	0	NA	1	0	NA	NA	0	0	0	NA	1	NA	NA	NA	NA	NA	NA	NA	0	OCO	Treated & sent home
1398	Mangochi	District	10	19-Oct	m	Fall	Minor/Child	No schooling/Pre school/Vocational	1	NA	0	0	0	0	0	0	0	NA	0	0	0	NA	0	NA	1	0	NA	NA	0	0	0	NA	1	NA	NA	NA	NA	NA	NA	NA	0	OCO	Treated & sent home
1399	Blantyre	Central	10	19-Oct	f	Fall	Minor/Child	Primary	1	NA	0	0	0	0	0	0	0	NA	0	0	0	NA	0	NA	1	0	NA	NA	0	0	0	NA	1	NA	NA	NA	NA	NA	NA	NA	0	OCO	Treated & sent home
1400	Blantyre	Central	10	19-Oct	m	Fall	Minor/Child	Secondary	1	NA	0	0	0	0	0	0	0	NA	0	0	0	NA	0	NA	1	0	NA	NA	0	0	0	NA	1	NA	NA	NA	NA	NA	NA	NA	0	OCO	Admitted
1401	Blantyre	Central	10	19-Oct	m	Fall	Minor/Child	NA	1	NA	0	0	0	0	0	0	0	NA	0	0	0	NA	0	NA	1	0	NA	NA	0	0	0	NA	1	NA	NA	NA	NA	NA	NA	NA	0	OCO	Treated & sent home
1402	Blantyre	Central	10	19-Oct	m	Fall	Student	Primary	1	NA	0	0	0	0	0	0	0	NA	0	0	0	NA	0	NA	1	0	NA	NA	0	0	0	NA	1	NA	NA	NA	NA	NA	NA	NA	0	OCO	Treated & sent home
1403	Mangochi	District	10	19-Oct	f	Traffic-related	Minor/Child	No schooling/Pre school/Vocational	2	NA	0	0	0	0	0	0	0	NA	0	0	0	NA	0	NA	1	0	NA	NA	0	0	0	NA	1	NA	NA	NA	NA	NA	NA	NA	0	OCO	Treated & sent home
1404	Lilongwe	Central	10	19-Oct	m	Traffic-related	Student	Primary	1	2	0	0	0	0	0	0	0	NA	0	0	0	NA	0	NA	1	0	NA	NA	0	0	0	NA	1	NA	NA	NA	NA	NA	NA	NA	0	OCO	Treated & sent home
1405	Mangochi	District	10	19-Oct	m	Fall	Minor/Child	No schooling/Pre school/Vocational	2	NA	0	0	0	0	0	0	0	NA	0	0	0	NA	0	NA	1	0	NA	NA	0	0	0	NA	1	NA	NA	NA	NA	NA	NA	NA	0	OCO	Treated & sent home
1406	Blantyre	Central	5	00-09	f	Fall	Minor/Child	University/Tertiary	1	NA	0	0	0	0	0	0	0	NA	0	0	0	NA	0	NA	1	0	NA	NA	0	0	0	NA	1	NA	NA	NA	NA	NA	NA	NA	0	OCO	Treated & sent home
1407	Blantyre	Central	5	00-09	m	Fall	Minor/Child	Primary	1	NA	0	0	0	0	0	0	0	NA	0	0	0	NA	0	NA	1	0	NA	NA	0	0	0	NA	1	NA	NA	NA	NA	NA	NA	NA	0	OCO	Treated & sent home
1408	Mangochi	District	5	00-09	m	Fall	Minor/Child	No schooling/Pre school/Vocational	2	NA	0	0	0	0	0	0	0	NA	0	0	0	NA	0	NA	1	0	NA	NA	0	0	0	NA	1	NA	NA	NA	NA	NA	NA	NA	0	OCO	Treated & sent home
1409	Mangochi	District	5	00-09	m	Fall	Minor/Child	No schooling/Pre school/Vocational	2	NA	0	0	0	0	0	0	0	NA	0	0	0	NA	0	NA	1	0	NA	NA	0	0	0	NA	1	NA	NA	NA	NA	NA	NA	NA	0	OCO	Treated & sent home
1410	Mangochi	District	5	00-09	f	Traffic-related	Minor/Child	No schooling/Pre school/Vocational	2	NA	0	0	0	0	0	0	0	NA	0	0	0	NA	0	NA	1	0	NA	NA	0	0	0	NA	1	NA	NA	NA	NA	NA	NA	NA	0	OCO	Treated & sent home
1411	Lilongwe	Central	5	00-09	m	Fall	Minor/Child	No schooling/Pre school/Vocational	1	2	0	0	0	0	0	0	0	NA	0	0	0	NA	0	NA	1	0	NA	NA	0	0	0	NA	1	NA	NA	NA	NA	NA	NA	NA	0	OCO	Treated & sent home
1412	Blantyre	Central	5	00-09	m	Fall	Minor/Child	No schooling/Pre school/Vocational	1	NA	0	0	0	0	0	0	0	NA	0	0	0	NA	0	NA	1	0	NA	NA	1	0	0	NA	1	NA	NA	NA	NA	NA	NA	NA	0	OCO	Treated & sent home
1413	Mangochi	District	5	00-09	f	Fall	Minor/Child	No schooling/Pre school/Vocational	2	NA	0	0	0	0	0	0	0	NA	0	0	0	NA	0	NA	1	0	NA	NA	0	0	0	NA	1	NA	NA	NA	NA	NA	NA	NA	0	OCO	Treated & sent home
1414	Mangochi	District	5	00-09	f	Fall	Minor/Child	No schooling/Pre school/Vocational	2	NA	0	0	0	0	0	0	0	NA	0	0	0	NA	0	NA	1	0	NA	NA	0	0	0	NA	1	NA	NA	NA	NA	NA	NA	NA	0	OCO	Treated & sent home
1415	Lilongwe	Central	NA	NA	m	Traffic-related	Self-employed	Primary	1	NA	0	0	0	0	0	0	0	NA	0	0	0	NA	0	NA	1	0	NA	NA	0	0	0	NA	1	NA	NA	NA	NA	NA	NA	NA	0	OCO	Treated & sent home
1416	Mangochi	District	NA	NA	f	Fall	Minor/Child	No schooling/Pre school/Vocational	2	NA	0	0	0	0	0	0	0	NA	0	0	0	NA	0	NA	1	0	NA	NA	0	0	0	NA	1	NA	NA	NA	NA	NA	NA	NA	0	OCO	Treated & sent home
1417	Lilongwe	Central	NA	NA	NA	Sports	Student	Secondary	2	NA	0	0	0	0	0	0	0	NA	0	0	0	NA	0	NA	1	0	NA	NA	0	0	0	NA	1	NA	NA	NA	NA	NA	NA	NA	0	OCO	Treated & sent home
1418	Lilongwe	Central	NA	NA	m	Fall	Minor/Child	No schooling/Pre school/Vocational	2	NA	0	0	0	0	0	0	0	NA	0	0	0	NA	0	NA	1	0	NA	NA	0	0	0	NA	1	NA	NA	NA	NA	NA	NA	NA	0	OCO	Treated & sent home
1419	Blantyre	Central	15	19-Oct	m	Fall	Student	Primary	1	NA	0	0	1	0	0	0	0	NA	0	0	0	NA	0	1	NA	0	NA	NA	0	0	0	NA	1	NA	NA	NA	NA	NA	NA	NA	0	OCO	Treated & sent home
1420	Blantyre	Central	5	00-09	m	Fall	Minor/Child	Primary	1	NA	0	0	1	0	0	0	0	NA	0	0	0	NA	0	1	NA	0	NA	NA	0	0	0	NA	1	NA	NA	NA	NA	NA	NA	NA	0	OCO	Treated & sent home
1421	Blantyre	Central	5	00-09	f	Traffic-related	Minor/Child	No schooling/Pre school/Vocational	1	NA	0	0	1	0	0	0	0	NA	0	0	0	NA	0	1	NA	0	NA	NA	0	0	0	NA	1	NA	NA	NA	NA	NA	NA	NA	0	OCO	Treated & sent home
1422	Blantyre	Central	5	00-09	m	Fall	Minor/Child	No schooling/Pre school/Vocational	1	NA	0	1	0	0	0	0	0	NA	0	0	0	NA	0	1	NA	0	NA	NA	0	0	0	NA	1	NA	NA	NA	NA	NA	NA	NA	0	OCO	Treated & sent home
1423	Blantyre	Central	50	NA	m	Traffic-related	Small Scale Business	Primary	1	NA	1	0	0	0	0	0	0	NA	0	0	0	NA	0	1	NA	0	NA	NA	0	0	0	NA	1	NA	NA	NA	NA	NA	NA	NA	0	Orthopaedic Surgeon	Admitted
1424	Blantyre	Central	15	19-Oct	m	Fall	Minor/Child	Primary	1	NA	0	0	0	0	0	1	0	NA	0	0	0	NA	0	1	NA	0	NA	NA	0	0	0	NA	1	NA	NA	NA	NA	NA	1	NA	0	OCO	Admitted
1425	Lilongwe	Central	75	50+	m	Traffic-related	Labourer	No schooling/Pre school/Vocational	1	2	0	0	0	0	0	0	0	NA	0	0	0	NA	0	1	NA	0	NA	NA	0	0	0	NA	1	NA	NA	NA	NA	NA	NA	NA	0	OCO	Treated & sent home
1426	Lilongwe	Central	55	50+	m	Traffic-related	Labourer	Primary	2	NA	0	0	0	0	0	0	0	NA	0	0	0	NA	0	1	NA	0	NA	NA	0	0	0	NA	1	NA	NA	NA	NA	NA	NA	NA	0	OCO	Treated & sent home
1427	Blantyre	Central	40	35-49	m	Sports	Small Scale Business	Secondary	1	NA	0	0	0	0	0	0	0	NA	0	0	0	NA	0	1	NA	0	NA	NA	0	0	0	NA	1	NA	NA	NA	NA	NA	NA	NA	0	OCO	Treated & sent home
1428	Blantyre	Central	40	35-49	m	NA	Self-employed	University/Tertiary	1	NA	0	0	0	0	0	0	0	NA	0	0	0	NA	0	1	NA	0	NA	NA	0	0	0	NA	1	NA	NA	NA	NA	NA	NA	NA	0	OCO	Admitted
1429	Lilongwe	Central	40	35-49	m	Traffic-related	Small Scale Business	Primary	1	NA	0	0	0	0	0	0	0	NA	0	0	0	NA	0	1	NA	0	NA	NA	0	0	0	NA	1	NA	NA	NA	NA	NA	NA	NA	0	OCO	Admitted
1430	Blantyre	Central	35	35-49	m	Traffic-related	Small Scale Business	Secondary	1	NA	0	0	0	0	0	0	0	NA	0	0	0	NA	0	1	NA	0	NA	NA	0	0	0	NA	1	NA	NA	NA	NA	NA	NA	NA	0	Orthopaedic Surgeon	Admitted
1431	Blantyre	Central	30	20-34	f	Traffic-related	NA	NA	2	1	0	0	0	0	0	0	0	NA	0	0	0	NA	0	1	NA	0	NA	NA	0	0	0	NA	1	NA	NA	NA	NA	NA	NA	NA	0	OCO	Admitted
1432	Lilongwe	Central	25	20-34	m	Traffic-related	Small Scale Business	Primary	1	NA	0	0	0	0	0	0	0	NA	0	0	0	NA	0	1	NA	0	NA	NA	0	0	0	NA	1	NA	NA	NA	NA	NA	NA	NA	0	OCO	Treated & sent home
1433	Lilongwe	Central	25	20-34	m	Sports	unemployed	Primary	1	2	0	0	0	0	0	0	0	NA	0	0	0	NA	0	1	NA	0	NA	NA	0	0	0	NA	1	1	NA	NA	NA	NA	NA	NA	0	OCO	Admitted
1434	Blantyre	Central	20	20-34	m	Sports	Student	Secondary	2	NA	0	0	0	0	0	0	0	NA	0	0	0	NA	0	1	NA	0	NA	NA	0	0	0	NA	1	NA	NA	NA	NA	NA	NA	NA	0	Medical Officer	Treated & sent home
1435	Lilongwe	Central	20	20-34	m	Fall	Student	Primary	2	NA	0	0	0	0	0	0	0	NA	0	0	0	NA	0	1	NA	0	NA	NA	0	0	0	NA	1	NA	NA	NA	NA	NA	NA	NA	0	OCO	Treated & sent home
1436	Blantyre	Central	15	19-Oct	m	Fall	Minor/Child	Primary	1	NA	0	0	0	0	0	0	0	NA	0	0	0	NA	0	1	NA	0	NA	NA	0	0	0	NA	1	NA	NA	NA	NA	NA	NA	NA	0	OCO	Admitted
1437	Blantyre	Central	15	19-Oct	m	Fall	Minor/Child	Primary	1	NA	0	0	0	0	0	0	0	NA	0	0	0	NA	0	1	NA	0	NA	NA	0	0	0	NA	1	NA	NA	NA	NA	NA	NA	NA	0	OCO	Admitted
1438	Blantyre	Central	15	19-Oct	m	Assault/Domestic violence	Minor/Child	Primary	1	NA	0	0	0	0	0	0	0	NA	0	0	0	NA	0	1	NA	0	NA	NA	0	0	0	NA	1	NA	NA	NA	NA	NA	NA	NA	0	Surgical Registrar	Admitted
1439	Lilongwe	Central	15	19-Oct	m	Sports	Student	Primary	1	NA	0	0	0	0	0	0	0	NA	0	0	0	NA	0	1	NA	0	NA	NA	0	0	0	NA	1	NA	NA	NA	NA	NA	NA	NA	0	OCO	Treated & sent home
1440	Blantyre	Central	15	19-Oct	m	Fall	Student	Primary	1	NA	0	0	0	0	0	0	0	NA	0	0	0	NA	0	1	NA	0	NA	NA	0	0	0	NA	1	NA	NA	NA	NA	NA	NA	NA	0	OCO	Treated & sent home
1441	Blantyre	Central	15	19-Oct	m	Fall	Minor/Child	Primary	1	NA	0	0	0	0	0	0	0	NA	0	0	0	NA	0	1	NA	0	NA	NA	0	0	0	NA	1	NA	NA	NA	NA	NA	NA	NA	0	OCO	Referred
1442	Blantyre	Central	15	19-Oct	m	Fall	NA	NA	2	NA	0	0	0	0	0	0	0	NA	0	0	0	NA	0	1	NA	0	NA	NA	0	0	0	NA	1	NA	NA	NA	NA	NA	NA	NA	0	OCO	Admitted
1443	Lilongwe	Central	10	19-Oct	m	Sports	Student	Primary	1	NA	0	0	0	0	0	0	0	NA	0	0	0	NA	0	1	NA	0	NA	NA	0	0	0	NA	1	NA	NA	NA	NA	NA	NA	NA	0	OCO	Treated & sent home
1444	Lilongwe	Central	10	19-Oct	f	Fall	Student	Primary	2	NA	0	0	0	0	0	0	0	NA	0	0	0	NA	0	1	NA	0	NA	NA	0	0	0	NA	1	NA	NA	NA	NA	NA	NA	NA	0	OCO	Treated & sent home
1445	Blantyre	Central	10	19-Oct	f	Fall	Student	Primary	1	NA	0	0	0	0	0	0	0	NA	0	0	0	NA	0	1	NA	0	NA	NA	0	0	0	NA	1	NA	NA	NA	NA	NA	NA	NA	0	OCO	Treated & sent home
1446	Lilongwe	Central	5	00-09	m	Fall	Minor/Child	No schooling/Pre school/Vocational	1	NA	0	0	0	0	0	0	0	NA	0	0	0	NA	0	1	NA	0	NA	NA	0	0	0	NA	1	NA	NA	NA	NA	NA	NA	NA	0	OCO	Treated & sent home
1447	Lilongwe	Central	5	00-09	m	NA	Minor/Child	No schooling/Pre school/Vocational	2	NA	0	0	0	0	0	0	0	NA	0	0	0	NA	0	1	NA	0	NA	NA	0	0	0	NA	1	NA	NA	NA	NA	NA	NA	NA	0	OCO	Treated & sent home
1448	Lilongwe	Central	5	00-09	m	Traffic-related	Minor/Child	No schooling/Pre school/Vocational	1	2	0	0	0	0	0	0	0	NA	0	0	0	NA	0	1	NA	0	NA	NA	0	0	0	NA	1	NA	NA	NA	NA	NA	NA	NA	0	OCO	Treated & sent home
1449	Lilongwe	Central	NA	NA	m	Traffic-related	Student	No schooling/Pre school/Vocational	2	NA	0	0	0	0	0	0	0	NA	0	0	0	NA	0	1	NA	0	NA	NA	0	0	0	NA	1	NA	NA	NA	NA	NA	NA	NA	0	OCO	Treated & sent home
1450	Blantyre	Central	15	19-Oct	f	Traffic-related	Minor/Child	Primary	2	NA	0	0	0	0	0	0	0	NA	0	0	1	NA	1	NA	NA	0	NA	NA	0	0	0	NA	1	NA	NA	NA	NA	NA	NA	NA	0	Surgical Registrar	Admitted
1451	Blantyre	Central	15	19-Oct	m	Fall	Labourer	Secondary	1	NA	0	0	1	0	0	0	0	NA	0	0	0	NA	1	NA	NA	0	NA	NA	0	0	0	NA	1	NA	NA	NA	NA	NA	NA	NA	0	OCO	Treated & sent home
1452	Blantyre	Central	50	NA	m	Traffic-related	Small Scale Business	Primary	1	NA	1	0	0	0	0	0	0	NA	0	0	0	NA	1	NA	NA	0	NA	NA	0	0	0	NA	1	NA	NA	NA	NA	NA	NA	NA	0	Orthopaedic Registrar	Admitted
1453	Lilongwe	Central	60	50+	m	Traffic-related	Farmer	Secondary	1	NA	0	0	0	0	0	0	0	1	0	0	0	NA	1	NA	NA	0	NA	NA	0	0	0	NA	1	NA	NA	NA	NA	NA	NA	NA	0	OCO	Admitted
1454	Blantyre	Central	10	19-Oct	m	Fall	Minor/Child	No schooling/Pre school/Vocational	1	NA	0	0	0	0	0	1	0	NA	0	0	0	NA	1	NA	NA	0	NA	NA	0	0	0	NA	1	NA	NA	NA	NA	NA	NA	NA	0	OCO	Admitted
1455	Blantyre	Central	40	35-49	m	Fall	Self-employed	Primary	1	NA	0	0	0	1	0	0	0	NA	0	0	0	NA	1	NA	NA	0	NA	NA	0	0	0	NA	1	NA	NA	NA	NA	NA	NA	NA	0	OCO	Treated & sent home
1456	Lilongwe	Central	45	35-49	f	Assault/Domestic violence	Student	Primary	2	NA	0	0	0	0	0	0	0	NA	0	0	0	NA	1	NA	NA	0	NA	NA	0	0	0	NA	1	NA	NA	NA	NA	NA	NA	NA	0	OCO	Treated & sent home
1457	Blantyre	Central	40	35-49	m	Sports	Small Scale Business	Secondary	1	NA	0	0	0	0	0	0	0	NA	0	0	0	NA	1	NA	NA	0	NA	NA	0	0	0	NA	1	NA	NA	NA	NA	NA	NA	NA	0	OCO	Treated & sent home
1458	Blantyre	Central	40	35-49	m	Traffic-related	Self-employed	Secondary	2	NA	0	0	0	0	0	0	0	NA	0	0	0	NA	1	NA	NA	0	NA	NA	0	0	0	NA	1	NA	NA	NA	NA	NA	NA	1	0	Orthopaedic Registrar	Admitted
1459	Mangochi	District	35	35-49	f	Fall	Housewife	Primary	1	NA	0	0	0	0	0	0	0	NA	0	0	0	NA	1	NA	NA	0	1	NA	0	0	0	NA	1	NA	NA	NA	NA	NA	NA	NA	0	OCO	Treated & sent home
1460	Mangochi	District	35	35-49	f	Fall	Housewife	Primary	1	NA	0	0	0	0	0	0	0	NA	0	0	0	NA	1	NA	NA	0	NA	NA	0	0	0	NA	1	NA	NA	NA	NA	NA	NA	NA	0	OCO	Treated & sent home
1461	Blantyre	Central	35	35-49	m	NA	Minor/Child	University/Tertiary	1	NA	0	0	0	0	0	0	0	NA	0	0	0	NA	1	NA	NA	0	NA	NA	0	0	0	NA	1	NA	NA	NA	NA	NA	NA	NA	0	OCO	Admitted
1462	Blantyre	Central	35	35-49	m	Traffic-related	Small Scale Business	Secondary	1	NA	0	0	0	0	0	0	0	NA	0	0	0	NA	1	NA	NA	0	NA	NA	0	0	0	NA	1	NA	NA	NA	NA	NA	NA	NA	0	Orthopaedic Registrar	Admitted
1463	Blantyre	Central	30	20-34	m	Other	NA	NA	2	NA	0	0	0	0	0	0	0	NA	0	0	0	NA	1	NA	NA	0	NA	NA	0	0	0	NA	1	NA	NA	NA	NA	NA	NA	NA	0	OCO	Admitted
1464	Lilongwe	Central	25	20-34	f	Traffic-related	unemployed	Primary	1	NA	0	0	0	0	0	0	0	NA	0	0	0	NA	1	NA	NA	0	NA	NA	0	0	0	NA	1	NA	NA	NA	NA	NA	NA	NA	0	OCO	Treated & sent home
1465	Nkhata Bay	NA	25	20-34	m	Traffic-related	Farmer	Primary	2	NA	0	0	0	0	0	0	0	NA	0	0	0	NA	1	NA	NA	0	NA	NA	0	0	0	NA	1	NA	NA	NA	NA	NA	NA	NA	0	OCO	Admitted
1466	Blantyre	Central	20	20-34	m	Sports	Student	Primary	2	NA	0	0	0	0	0	0	0	NA	0	0	0	NA	1	NA	NA	0	NA	NA	0	0	0	NA	1	NA	NA	NA	NA	NA	NA	NA	0	Orthopaedic Registrar	Treated & sent home
1467	Lilongwe	Central	15	19-Oct	f	Fall	Student	Primary	2	NA	0	0	0	0	0	0	0	NA	0	0	0	NA	1	NA	NA	0	NA	NA	0	0	0	NA	1	NA	NA	NA	NA	NA	NA	NA	0	OCO	Treated & sent home
1468	Blantyre	Central	15	19-Oct	m	Fall	Minor/Child	Primary	1	NA	0	0	0	0	0	0	0	NA	0	0	0	NA	1	NA	NA	0	NA	NA	0	0	0	NA	1	NA	NA	NA	NA	NA	NA	NA	0	OCO	Admitted
1469	Mangochi	District	15	19-Oct	m	Fall	Student	Primary	1	NA	0	0	0	0	0	0	0	NA	0	0	0	NA	1	NA	NA	0	1	NA	0	0	0	NA	1	NA	NA	NA	NA	NA	NA	NA	0	OCO	Treated & sent home
1470	Blantyre	Central	15	19-Oct	m	Assault/Domestic violence	Minor/Child	Primary	1	NA	0	0	0	0	0	0	0	NA	0	0	0	NA	1	NA	NA	0	NA	NA	0	0	0	NA	1	NA	NA	NA	NA	NA	NA	NA	0	Orthopaedic Registrar	Admitted
1471	Blantyre	Central	15	19-Oct	m	Fall	Minor/Child	Primary	1	NA	0	0	0	0	0	0	0	NA	0	0	0	NA	1	NA	NA	0	NA	NA	0	0	0	NA	1	NA	NA	NA	NA	NA	NA	NA	0	Orthopaedic Registrar	Admitted
1472	Blantyre	Central	10	19-Oct	m	Fall	Minor/Child	Primary	1	NA	0	0	0	0	0	0	0	NA	0	0	0	NA	1	NA	NA	0	NA	NA	0	0	0	NA	1	NA	NA	NA	NA	NA	NA	NA	0	OCO	Admitted
1473	Blantyre	Central	10	19-Oct	m	Fall	Minor/Child	Primary	1	NA	0	0	0	0	0	0	0	NA	0	0	0	NA	1	NA	NA	0	NA	NA	0	0	0	NA	1	NA	NA	NA	NA	NA	NA	NA	0	OCO	Admitted
1474	Lilongwe	Central	10	19-Oct	m	Traffic-related	Student	Primary	1	2	0	0	0	0	0	0	0	NA	0	0	0	NA	1	NA	NA	0	NA	NA	0	0	0	NA	1	NA	NA	NA	NA	NA	NA	NA	0	OCO	Treated & sent home
1475	Lilongwe	Central	10	19-Oct	m	Traffic-related	Student	Primary	1	NA	0	0	0	0	0	0	0	NA	0	0	0	NA	1	NA	NA	0	NA	NA	0	0	0	NA	1	NA	NA	NA	NA	NA	NA	NA	0	OCO	Treated & sent home
1476	Blantyre	Central	10	19-Oct	m	Fall	Minor/Child	Primary	2	2	0	0	0	0	0	0	0	NA	0	0	0	NA	1	NA	NA	0	NA	NA	0	0	0	NA	1	NA	NA	NA	NA	NA	NA	NA	0	OCO	Admitted
1477	Blantyre	Central	10	19-Oct	m	Fall	Minor/Child	Primary	1	NA	0	0	0	0	0	0	0	NA	0	0	0	NA	1	NA	NA	0	NA	NA	0	0	0	NA	1	NA	NA	NA	NA	NA	NA	NA	0	OCO	Treated & sent home
1478	Mangochi	District	10	19-Oct	m	Fall	Student	Primary	1	NA	0	0	0	0	0	0	0	NA	0	0	0	NA	1	NA	NA	0	1	NA	0	0	0	NA	1	NA	NA	NA	NA	NA	NA	NA	0	OCO	Treated & sent home
1479	Blantyre	Central	5	00-09	f	Fall	Minor/Child	University/Tertiary	1	NA	0	0	0	0	0	0	0	NA	0	0	0	NA	1	NA	NA	0	NA	NA	0	0	0	NA	1	NA	NA	NA	NA	NA	NA	NA	0	OCO	Treated & sent home
1480	Lilongwe	Central	5	00-09	m	Fall	Minor/Child	No schooling/Pre school/Vocational	1	1	0	0	0	0	0	0	0	NA	0	0	0	NA	1	NA	NA	0	NA	NA	0	0	0	NA	1	NA	NA	NA	NA	NA	NA	NA	0	OCO	Admitted
1481	Blantyre	Central	5	00-09	m	Fall	Minor/Child	University/Tertiary	1	NA	0	0	0	0	0	0	0	NA	0	0	0	NA	1	NA	NA	0	NA	NA	0	0	0	NA	1	NA	NA	NA	NA	NA	NA	NA	0	OCO	Admitted
1482	Blantyre	Central	40	35-49	f	Fall	Labourer	No schooling/Pre school/Vocational	1	NA	0	0	0	0	0	1	0	NA	0	0	0	1	0	NA	NA	0	NA	NA	0	0	0	NA	1	NA	NA	NA	NA	NA	NA	1	0	OCO	Admitted
1483	Blantyre	Central	5	00-09	m	Fall	Minor/Child	No schooling/Pre school/Vocational	1	NA	0	0	0	0	0	1	0	NA	0	0	0	1	0	NA	NA	0	NA	NA	0	0	0	NA	1	NA	NA	NA	NA	NA	NA	NA	0	OCO	Treated & sent home
1484	Lilongwe	Central	10	19-Oct	m	Fall	Student	Primary	2	NA	0	0	0	0	0	0	0	NA	0	0	0	1	0	NA	NA	0	NA	NA	0	0	0	NA	1	NA	NA	NA	NA	NA	NA	NA	0	OCO	Treated & sent home
1485	Blantyre	Central	20	20-34	m	NA	Student	Primary	NA	2	0	0	0	0	0	0	0	NA	1	0	1	NA	0	NA	NA	0	NA	NA	0	0	0	NA	1	NA	NA	NA	NA	NA	NA	NA	0	OCO	Admitted
1486	Blantyre	Central	40	35-49	m	Sports	Small Scale Business	Primary	1	NA	0	0	1	0	0	0	0	NA	0	0	1	NA	0	NA	NA	0	NA	NA	0	0	0	NA	1	NA	NA	NA	NA	NA	NA	NA	0	OCO	Treated & sent home
1487	Lilongwe	Central	10	19-Oct	m	Assault/Domestic violence	Minor/Child	NA	2	NA	0	0	0	0	0	1	0	NA	0	0	1	NA	0	NA	NA	0	NA	NA	0	0	0	NA	1	NA	NA	NA	NA	NA	NA	NA	0	OCO	Admitted
1488	Blantyre	Central	10	19-Oct	m	Fall	Minor/Child	No schooling/Pre school/Vocational	2	NA	0	0	0	0	0	1	0	NA	0	0	1	NA	0	NA	NA	0	NA	NA	0	0	0	NA	1	NA	NA	NA	NA	NA	NA	NA	0	OCO	Admitted
1489	Mangochi	District	75	50+	m	Fall	Farmer	No schooling/Pre school/Vocational	1	NA	0	0	0	0	0	0	0	NA	0	0	1	NA	0	NA	NA	0	NA	NA	0	0	0	NA	1	NA	NA	NA	NA	1	NA	NA	0	OCO	Admitted
1490	Nkhata Bay	NA	40	35-49	m	Fall	unemployed	Primary	1	NA	0	0	0	0	0	0	0	NA	0	0	1	NA	0	NA	NA	0	NA	NA	0	0	0	NA	1	NA	NA	NA	NA	NA	NA	NA	0	OCO	Treated & sent home
1491	Lilongwe	Central	25	20-34	m	Fall	Small Scale Business	No schooling/Pre school/Vocational	1	2	0	0	0	0	0	0	0	NA	0	0	1	NA	0	NA	NA	0	NA	NA	0	0	0	NA	1	NA	NA	NA	NA	NA	NA	NA	0	OCO	Treated & sent home
1492	Lilongwe	Central	20	20-34	m	Sports	NA	NA	2	NA	0	0	0	0	0	0	0	NA	0	0	1	NA	0	NA	NA	0	NA	NA	0	0	0	NA	1	NA	NA	NA	NA	NA	NA	NA	0	OCO	Admitted
1493	Lilongwe	Central	20	20-34	m	Sports	Student	Primary	1	NA	0	0	0	0	0	0	0	NA	0	0	1	NA	0	NA	NA	0	NA	NA	0	0	0	NA	1	NA	NA	NA	NA	NA	NA	NA	0	OCO	Admitted
1494	Lilongwe	Central	20	20-34	m	Fall	Student	Secondary	2	NA	0	0	0	0	0	0	0	NA	0	0	1	NA	0	NA	NA	0	NA	NA	0	0	0	NA	1	NA	NA	NA	1	NA	NA	NA	0	OCO	Admitted
1495	Lilongwe	Central	20	20-34	m	Sports	Student	NA	1	NA	0	0	0	0	0	0	0	NA	0	0	1	NA	0	NA	NA	0	NA	NA	0	0	0	NA	1	NA	NA	NA	NA	NA	NA	NA	0	OCO	Admitted
1496	Blantyre	Central	20	20-34	f	Fall	other	University/Tertiary	1	NA	0	0	0	0	0	0	0	NA	0	0	1	NA	0	NA	NA	0	NA	NA	0	0	0	NA	1	NA	NA	NA	NA	NA	NA	NA	0	OCO	Admitted
1497	Lilongwe	Central	20	20-34	m	Traffic-related	Student	Secondary	2	NA	0	0	0	0	0	0	0	NA	0	0	1	NA	0	NA	NA	0	NA	NA	0	0	0	NA	1	NA	NA	NA	NA	NA	NA	NA	0	OCO	Admitted
1498	Lilongwe	Central	20	20-34	m	Traffic-related	unemployed	No schooling/Pre school/Vocational	1	2	0	0	0	0	0	0	0	NA	0	0	1	NA	0	NA	NA	0	NA	NA	0	0	0	NA	1	NA	NA	NA	NA	NA	NA	NA	0	OCO	Treated & sent home
1499	Lilongwe	Central	20	20-34	m	Sports	Student	Secondary	1	2	0	0	0	0	0	0	0	NA	0	0	1	NA	0	NA	NA	0	NA	NA	0	0	0	NA	1	NA	NA	NA	NA	NA	NA	NA	0	OCO	Treated & sent home
1500	Lilongwe	Central	20	20-34	m	Sports	Student	Primary	1	NA	0	0	0	0	0	0	0	NA	0	0	1	NA	0	NA	NA	0	NA	NA	0	0	0	NA	1	NA	NA	NA	NA	NA	NA	NA	0	OCO	Treated & sent home
1501	Mangochi	District	20	20-34	m	Fall	Student	Primary	1	NA	0	0	0	0	0	0	0	NA	0	0	1	NA	0	NA	NA	0	NA	NA	0	0	0	NA	1	NA	NA	NA	NA	1	NA	NA	0	OCO	Admitted
1502	Blantyre	Central	15	19-Oct	m	Other	Student	Primary	2	2	0	0	0	0	0	0	0	NA	0	0	1	NA	0	NA	NA	0	NA	NA	0	0	0	NA	1	NA	NA	NA	NA	NA	NA	NA	0	OCO	Admitted
1503	Mangochi	District	15	19-Oct	m	Traffic-related	Student	Primary	1	NA	0	0	0	0	0	0	0	NA	0	0	1	NA	0	NA	NA	0	NA	NA	0	0	0	NA	1	NA	NA	NA	NA	NA	NA	NA	0	OCO	Treated & sent home
1504	Lilongwe	Central	15	19-Oct	m	NA	Student	Primary	1	NA	0	0	0	0	0	0	0	NA	0	0	1	NA	0	NA	NA	0	NA	NA	0	0	0	NA	1	NA	NA	NA	NA	NA	NA	NA	0	OCO	Treated & sent home
1505	Blantyre	Central	15	19-Oct	f	Fall	Minor/Child	University/Tertiary	1	NA	0	0	0	0	0	0	0	NA	0	0	1	NA	0	NA	NA	0	NA	NA	0	0	0	NA	1	NA	NA	NA	NA	NA	NA	NA	0	OCO	Admitted
1506	Lilongwe	Central	15	19-Oct	f	Fall	Student	Primary	2	NA	0	0	0	0	0	0	0	NA	0	0	1	NA	0	NA	NA	0	NA	NA	0	0	0	NA	1	NA	NA	NA	NA	NA	NA	NA	0	OCO	Admitted
1507	Lilongwe	Central	15	19-Oct	m	Sports	Student	Primary	2	NA	0	0	0	0	0	0	0	NA	0	0	1	NA	0	NA	NA	0	NA	NA	0	0	0	NA	1	NA	NA	NA	NA	NA	NA	NA	0	OCO	Treated & sent home
1508	Lilongwe	Central	10	19-Oct	f	Fall	Student	Primary	2	NA	0	0	0	0	0	0	0	NA	0	0	1	NA	0	NA	NA	0	NA	NA	0	0	0	NA	1	NA	NA	NA	NA	NA	NA	NA	0	OCO	Treated & sent home
1509	Lilongwe	Central	10	19-Oct	f	Fall	Student	Primary	2	NA	0	0	0	0	0	0	0	NA	0	0	1	NA	0	NA	NA	0	NA	NA	0	0	0	NA	1	NA	NA	NA	NA	NA	NA	NA	0	OCO	Treated & sent home
1510	Lilongwe	Central	10	19-Oct	m	Fall	Student	Primary	2	NA	0	0	0	0	0	0	0	NA	0	0	1	NA	0	NA	NA	0	NA	NA	0	0	0	NA	1	NA	NA	NA	NA	NA	NA	NA	0	OCO	Treated & sent home
1511	Lilongwe	Central	10	19-Oct	m	Fall	Student	Primary	2	NA	0	0	0	0	0	0	0	NA	0	0	1	NA	0	NA	NA	0	NA	NA	0	0	0	NA	1	NA	NA	NA	NA	NA	NA	NA	0	OCO	Treated & sent home
1512	Lilongwe	Central	10	19-Oct	f	Fall	Student	Primary	1	NA	0	0	0	0	0	0	0	NA	0	0	1	NA	0	NA	NA	0	NA	NA	0	0	0	NA	1	NA	NA	NA	NA	NA	NA	NA	0	OCO	Treated & sent home
1513	Lilongwe	Central	10	19-Oct	f	Fall	Student	Primary	1	NA	0	0	0	0	0	0	0	NA	0	0	1	NA	0	NA	NA	0	NA	NA	0	0	0	NA	1	NA	NA	NA	NA	NA	NA	NA	0	OCO	Admitted
1514	Nkhata Bay	NA	10	19-Oct	f	NA	Student	Primary	1	NA	0	0	0	0	0	0	0	NA	0	0	1	NA	0	NA	NA	0	NA	NA	0	0	0	NA	1	NA	NA	NA	NA	NA	NA	NA	0	OCO	Admitted
1515	Nkhata Bay	NA	10	19-Oct	f	NA	Student	Primary	1	NA	0	0	0	0	0	0	0	NA	0	0	1	NA	0	NA	NA	0	NA	NA	0	0	0	NA	1	NA	NA	NA	NA	NA	NA	NA	0	OCO	Admitted
1516	Lilongwe	Central	10	19-Oct	f	Sports	Student	Primary	2	NA	0	0	0	0	0	0	0	NA	0	0	1	NA	0	NA	NA	0	NA	NA	0	0	0	NA	1	NA	NA	NA	NA	NA	NA	NA	0	OCO	Treated & sent home
1517	Lilongwe	Central	10	19-Oct	f	Fall	Minor/Child	Primary	2	NA	0	0	0	0	0	0	0	NA	0	0	1	NA	0	NA	NA	0	NA	NA	0	0	0	NA	1	NA	NA	NA	NA	NA	NA	NA	0	OCO	Treated & sent home
1518	Lilongwe	Central	10	19-Oct	m	Fall	Student	Primary	2	NA	0	0	0	0	0	0	0	NA	0	0	1	NA	0	NA	NA	0	NA	NA	0	0	0	NA	1	NA	NA	NA	NA	NA	NA	NA	0	OCO	Treated & sent home
1519	Lilongwe	Central	5	00-09	f	Fall	Minor/Child	No schooling/Pre school/Vocational	2	NA	0	0	0	0	0	0	0	NA	0	0	1	NA	0	NA	NA	0	NA	NA	0	0	0	NA	1	NA	NA	NA	NA	NA	NA	NA	0	OCO	Admitted
1520	Lilongwe	Central	5	00-09	m	Fall	Student	No schooling/Pre school/Vocational	2	NA	0	0	0	0	0	0	0	NA	0	0	1	NA	0	NA	NA	0	NA	NA	0	0	0	NA	1	NA	NA	NA	NA	NA	NA	NA	0	OCO	Treated & sent home
1521	Lilongwe	Central	5	00-09	m	Fall	Minor/Child	NA	2	NA	0	0	0	0	0	0	0	NA	0	0	1	NA	0	NA	NA	0	NA	NA	0	0	0	NA	1	NA	NA	NA	NA	NA	NA	NA	0	OCO	Admitted
1522	Blantyre	Central	5	00-09	f	Fall	Minor/Child	No schooling/Pre school/Vocational	1	NA	0	0	0	0	0	0	0	NA	0	0	1	NA	0	NA	NA	0	NA	NA	0	0	0	NA	1	NA	NA	NA	NA	NA	NA	NA	0	OCO	Admitted
1523	Mangochi	District	5	00-09	m	Fall	Minor/Child	No schooling/Pre school/Vocational	1	NA	0	0	0	0	0	0	0	NA	0	0	1	NA	0	NA	NA	0	NA	NA	0	0	0	NA	1	NA	NA	NA	1	NA	NA	NA	0	OCO	Admitted
1524	Mangochi	District	5	00-09	m	Fall	Minor/Child	No schooling/Pre school/Vocational	1	NA	0	0	0	0	0	0	0	NA	0	0	1	NA	0	NA	NA	0	NA	NA	0	0	0	NA	1	NA	NA	NA	1	NA	NA	NA	0	OCO	Admitted
1525	Blantyre	Central	5	00-09	m	Fall	Student	Primary	1	NA	0	0	0	0	0	0	0	NA	0	0	1	NA	0	NA	NA	0	NA	NA	0	0	0	NA	1	NA	NA	NA	NA	NA	NA	NA	0	OCO	Treated & sent home
1526	Lilongwe	Central	NA	NA	m	Traffic-related	Minor/Child	No schooling/Pre school/Vocational	2	NA	0	0	0	0	0	0	0	NA	0	0	1	NA	0	NA	NA	0	NA	NA	0	0	0	NA	1	NA	NA	NA	NA	NA	NA	NA	0	OCO	Treated & sent home
1527	Blantyre	Central	20	20-34	f	Fall	Student	Primary	1	NA	0	0	1	0	0	0	0	NA	0	1	0	NA	0	NA	NA	0	NA	NA	0	0	0	NA	1	NA	NA	NA	NA	NA	NA	NA	0	OCO	Treated & sent home
1528	Blantyre	Central	20	20-34	m	Sports	Student	Primary	1	NA	0	0	1	0	0	0	0	NA	0	1	0	NA	0	NA	NA	0	NA	NA	0	0	0	NA	1	NA	NA	NA	NA	NA	NA	NA	0	OCO	Treated & sent home
1529	Blantyre	Central	15	19-Oct	m	Fall	Student	No schooling/Pre school/Vocational	1	NA	0	0	1	0	0	0	0	NA	0	1	0	NA	0	NA	NA	0	NA	NA	0	0	0	NA	1	NA	NA	NA	NA	NA	NA	NA	0	OCO	Treated & sent home
1530	Blantyre	Central	15	19-Oct	m	Fall	Student	Primary	2	2	0	0	1	0	0	0	0	NA	0	1	0	NA	0	NA	NA	0	NA	NA	0	0	0	NA	1	NA	NA	NA	NA	NA	NA	NA	0	OCO	Admitted
1531	Blantyre	Central	10	19-Oct	f	Fall	Minor/Child	No schooling/Pre school/Vocational	1	NA	0	0	1	0	0	0	0	NA	0	1	0	NA	0	NA	NA	0	NA	NA	0	0	0	NA	1	NA	NA	NA	NA	NA	NA	NA	0	OCO	Treated & sent home
1532	Blantyre	Central	10	19-Oct	f	Fall	Minor/Child	No schooling/Pre school/Vocational	1	NA	0	0	1	0	0	0	0	NA	0	1	0	NA	0	NA	NA	0	NA	NA	0	0	0	NA	1	NA	NA	NA	NA	NA	NA	NA	0	OCO	Treated & sent home
1533	Blantyre	Central	5	00-09	m	Fall	Minor/Child	No schooling/Pre school/Vocational	1	NA	0	0	1	0	0	0	0	NA	0	1	0	NA	0	NA	NA	0	NA	NA	0	0	0	NA	1	NA	NA	NA	NA	NA	NA	NA	0	OCO	Treated & sent home
1534	Blantyre	Central	10	19-Oct	m	Fall	Student	Primary	1	NA	0	1	0	0	0	0	0	NA	0	1	0	NA	0	NA	NA	0	NA	NA	0	0	0	NA	1	NA	NA	NA	NA	NA	NA	NA	0	OCO	Treated & sent home
1535	Mangochi	District	55	50+	f	Traffic-related	Farmer	No schooling/Pre school/Vocational	2	NA	0	0	0	0	0	0	0	NA	0	1	0	NA	0	NA	NA	0	NA	NA	0	0	0	NA	1	NA	NA	NA	NA	NA	NA	NA	0	OCO	Treated & sent home
1536	Blantyre	Central	45	35-49	m	Other	NA	NA	1	2	0	0	0	0	0	0	0	NA	0	1	0	NA	0	NA	NA	0	NA	NA	0	0	0	NA	1	NA	NA	NA	NA	NA	NA	NA	0	OCO	Admitted
1537	Lilongwe	Central	30	20-34	f	Traffic-related	Farmer	Primary	1	2	0	0	0	0	0	0	0	NA	0	1	0	NA	0	NA	NA	0	NA	NA	0	0	0	NA	1	NA	NA	NA	1	NA	NA	NA	0	OCO	Admitted
1538	Blantyre	Central	20	20-34	m	Fall	Student	Secondary	1	NA	0	0	0	0	0	0	0	NA	0	1	0	NA	0	NA	NA	0	NA	NA	0	0	0	NA	1	NA	NA	NA	1	NA	NA	NA	0	OCO	Admitted
1539	Mangochi	District	20	20-34	m	Sports	Student	Primary	1	NA	0	0	0	0	0	0	0	NA	0	1	0	NA	0	NA	NA	0	NA	NA	0	0	0	NA	1	NA	NA	NA	NA	NA	NA	NA	0	OCO	Treated & sent home
1540	Nkhata Bay	NA	15	19-Oct	m	Fall	Student	Primary	2	NA	0	0	0	0	0	0	0	NA	0	1	0	NA	0	NA	NA	0	NA	NA	0	0	0	NA	1	NA	NA	NA	NA	NA	NA	NA	0	OCO	Admitted
1541	Blantyre	Central	15	19-Oct	f	Fall	Minor/Child	Primary	1	NA	0	0	0	0	0	0	0	NA	0	1	0	NA	0	NA	NA	0	NA	NA	0	0	0	NA	1	NA	NA	NA	NA	NA	NA	NA	0	Orthopaedic Surgeon	Admitted
1542	Lilongwe	Central	15	19-Oct	f	Traffic-related	Student	Secondary	1	2	0	0	0	0	0	0	0	NA	0	1	0	NA	0	NA	NA	0	NA	NA	0	0	0	NA	1	NA	NA	NA	NA	NA	NA	NA	0	OCO	Treated & sent home
1543	Blantyre	Central	15	19-Oct	m	Fall	Minor/Child	Primary	2	NA	0	0	0	0	0	0	0	NA	0	1	0	NA	0	NA	NA	0	NA	NA	0	0	0	NA	1	NA	NA	NA	NA	NA	NA	NA	0	OCO	Admitted
1544	Lilongwe	Central	10	19-Oct	m	Fall	Student	Primary	1	NA	0	0	0	0	0	0	0	NA	0	1	0	NA	0	NA	NA	0	NA	NA	0	0	0	NA	1	NA	NA	NA	NA	NA	NA	NA	0	OCO	Treated & sent home
1545	Lilongwe	Central	5	00-09	m	Fall	Minor/Child	No schooling/Pre school/Vocational	1	NA	0	0	0	0	0	0	0	NA	0	1	0	NA	0	NA	NA	0	NA	NA	0	0	0	NA	1	NA	NA	NA	NA	NA	NA	NA	0	OCO	Admitted
1546	Blantyre	Central	5	00-09	f	Fall	Minor/Child	University/Tertiary	1	NA	0	0	0	0	0	0	0	NA	0	1	0	NA	0	NA	NA	0	NA	NA	0	0	0	NA	1	NA	NA	NA	NA	NA	NA	NA	0	OCO	Admitted
1547	Blantyre	Central	75	50+	m	Fall	Student	Primary	1	NA	0	0	1	0	0	0	0	NA	1	0	0	NA	0	NA	NA	0	NA	NA	0	0	0	NA	1	NA	NA	NA	NA	NA	NA	NA	0	OCO	Treated & sent home
1548	Lilongwe	Central	30	20-34	m	Traffic-related	Labourer	No schooling/Pre school/Vocational	1	NA	0	0	1	0	0	0	0	NA	1	0	0	NA	0	NA	NA	0	NA	NA	0	0	0	NA	1	NA	NA	NA	NA	NA	NA	NA	0	OCO	Admitted
1549	Blantyre	Central	15	19-Oct	f	Fall	Student	Primary	1	NA	0	0	1	0	0	0	0	NA	1	0	0	NA	0	NA	NA	0	NA	NA	0	0	0	NA	1	NA	NA	NA	NA	NA	NA	NA	0	OCO	Treated & sent home
1550	Blantyre	Central	15	19-Oct	m	Fall	Student	Primary	1	NA	0	0	1	0	0	0	0	NA	1	0	0	NA	0	NA	NA	0	NA	NA	0	0	0	NA	1	NA	NA	NA	NA	NA	NA	NA	0	OCO	Treated & sent home
1551	Blantyre	Central	10	19-Oct	m	Fall	Minor/Child	Primary	1	NA	0	0	1	0	0	0	0	NA	1	0	0	NA	0	NA	NA	0	NA	NA	0	0	0	NA	1	NA	NA	NA	NA	NA	NA	NA	0	OCO	Treated & sent home
1552	Blantyre	Central	10	19-Oct	f	Fall	Minor/Child	Primary	1	NA	0	1	0	0	0	0	0	NA	1	0	0	NA	0	NA	NA	0	NA	NA	0	0	0	NA	1	NA	NA	NA	NA	NA	NA	NA	0	OCO	Admitted
1553	Blantyre	Central	15	19-Oct	m	Sports	Student	Primary	1	NA	0	0	0	0	0	1	0	NA	1	0	0	NA	0	NA	NA	0	NA	NA	0	0	0	NA	1	NA	NA	NA	NA	NA	NA	NA	0	OCO	Treated & sent home
1554	Blantyre	Central	5	00-09	m	Fall	Minor/Child	No schooling/Pre school/Vocational	1	NA	0	0	0	0	0	1	0	NA	1	0	0	NA	0	NA	NA	0	NA	NA	0	0	0	NA	1	NA	NA	NA	NA	NA	NA	NA	0	OCO	Treated & sent home
1555	Blantyre	Central	80	50+	m	Fall	unemployed	Secondary	2	NA	0	0	0	0	0	0	0	NA	1	0	0	NA	0	NA	NA	0	NA	NA	0	0	0	NA	1	NA	NA	NA	NA	NA	NA	NA	0	OCO	Treated & sent home
1556	Lilongwe	Central	65	50+	f	Traffic-related	Farmer	Primary	1	NA	0	0	0	0	0	0	0	NA	1	0	0	NA	0	NA	NA	0	NA	NA	0	0	0	NA	1	NA	NA	NA	NA	NA	NA	NA	0	OCO	Treated & sent home
1557	Nkhata Bay	NA	65	50+	f	Fall	Housewife	Primary	1	NA	0	0	0	0	0	0	0	NA	1	0	0	NA	0	NA	NA	0	NA	NA	0	0	0	NA	1	NA	NA	NA	NA	NA	NA	NA	0	OCO	Treated & sent home
1558	Nkhata Bay	NA	55	50+	m	Fall	Office Worker	Primary	1	NA	0	0	0	0	0	0	0	NA	1	0	0	NA	0	NA	NA	0	NA	NA	0	0	0	NA	1	NA	NA	NA	NA	NA	NA	NA	0	OCO	Treated & sent home
1559	Blantyre	Central	40	35-49	m	Work-related	other	No schooling/Pre school/Vocational	1	NA	0	0	0	0	0	0	0	NA	1	0	0	NA	0	NA	NA	0	NA	NA	0	0	0	NA	1	NA	NA	NA	NA	NA	NA	NA	0	Surgical Registrar	Admitted
1560	Nkhata Bay	NA	15	19-Oct	m	Fall	Student	Primary	2	NA	0	0	0	0	0	0	0	NA	1	0	0	NA	0	NA	NA	0	NA	NA	0	0	0	NA	1	NA	NA	NA	NA	NA	NA	NA	0	OCO	Admitted
1561	Blantyre	Central	15	19-Oct	m	Fall	NA	NA	2	NA	0	0	0	0	0	0	0	NA	1	0	0	NA	0	NA	NA	0	NA	NA	0	0	0	NA	1	NA	NA	NA	NA	NA	NA	NA	0	OCO	Admitted
1562	Blantyre	Central	15	19-Oct	m	Assault/Domestic violence	Student	Primary	1	NA	0	0	0	0	0	0	0	NA	1	0	0	NA	0	NA	NA	0	NA	NA	0	0	0	NA	1	NA	NA	NA	NA	NA	NA	NA	0	OCO	Admitted
1563	Mangochi	District	15	19-Oct	m	Traffic-related	Student	Primary	1	NA	0	0	0	0	0	0	0	NA	1	0	0	NA	0	NA	NA	0	NA	NA	0	0	0	NA	1	NA	NA	NA	NA	NA	NA	NA	0	OCO	Treated & sent home
1564	Blantyre	Central	15	19-Oct	m	Sports	Minor/Child	Primary	1	NA	0	0	0	0	0	0	0	NA	1	0	0	NA	0	NA	NA	0	NA	NA	0	0	0	NA	1	NA	NA	NA	NA	NA	NA	NA	0	Orthopaedic Registrar	Admitted
1565	Blantyre	Central	5	00-09	f	Fall	Minor/Child	No schooling/Pre school/Vocational	1	NA	0	0	0	0	0	0	0	NA	1	0	0	NA	0	NA	NA	0	NA	NA	0	0	0	NA	1	NA	NA	NA	NA	NA	NA	NA	0	OCO	Treated & sent home
1566	Lilongwe	Central	5	00-09	m	Fall	Minor/Child	No schooling/Pre school/Vocational	1	2	0	0	0	0	0	0	0	NA	1	0	0	NA	0	NA	NA	0	NA	NA	0	0	0	NA	1	NA	NA	NA	NA	NA	NA	NA	0	OCO	Treated & sent home
1567	Blantyre	Central	15	19-Oct	f	Assault/Domestic violence	Student	Primary	2	2	0	1	1	0	0	0	0	NA	0	0	0	NA	0	NA	NA	0	NA	NA	0	0	0	NA	1	NA	NA	NA	NA	NA	NA	NA	0	OCO	Admitted
1568	Blantyre	Central	80	50+	f	Fall	Farmer	Primary	1	NA	0	0	1	0	0	1	0	NA	0	0	0	NA	0	NA	NA	0	NA	NA	0	0	0	NA	1	NA	NA	NA	NA	NA	NA	NA	0	OCO	Treated & sent home
1569	Blantyre	Central	65	50+	m	Fall	Labourer	Primary	1	NA	0	0	1	0	0	1	0	NA	0	0	0	NA	0	NA	NA	0	NA	NA	0	0	0	NA	1	NA	NA	NA	NA	NA	NA	NA	0	OCO	Admitted
1570	Lilongwe	Central	65	50+	m	Traffic-related	Farmer	No schooling/Pre school/Vocational	1	2	0	0	1	0	0	1	0	NA	0	0	0	NA	0	NA	NA	0	NA	NA	0	0	0	NA	1	NA	NA	NA	NA	NA	NA	1	0	OCO	Admitted
1571	Blantyre	Central	55	50+	f	Fall	other	Primary	1	NA	0	0	1	0	0	1	0	NA	0	0	0	NA	0	NA	NA	0	NA	NA	0	0	0	NA	1	NA	NA	NA	NA	NA	NA	NA	0	OCO	Treated & sent home
1572	Blantyre	Central	50	NA	m	Fall	Farmer	Primary	1	NA	0	0	1	0	0	1	0	NA	0	0	0	NA	0	NA	NA	0	NA	NA	0	0	0	NA	1	NA	NA	NA	NA	NA	NA	NA	0	OCO	Admitted
1573	Blantyre	Central	50	NA	m	Fall	Small Scale Business	Primary	1	NA	0	0	1	0	0	1	0	NA	0	0	0	NA	0	NA	NA	0	NA	NA	0	0	0	NA	1	NA	NA	NA	NA	NA	NA	NA	0	OCO	Referred
1574	Blantyre	Central	50	NA	m	Fall	Small Scale Business	Primary	1	NA	0	0	1	0	0	1	0	NA	0	0	0	NA	0	NA	NA	0	NA	NA	0	0	0	NA	1	NA	NA	NA	NA	NA	NA	NA	0	OCO	Referred
1575	Blantyre	Central	50	NA	m	Fall	Small Scale Business	No schooling/Pre school/Vocational	1	NA	0	0	1	0	0	1	0	NA	0	0	0	NA	0	NA	NA	0	NA	NA	0	0	0	NA	1	NA	NA	NA	NA	NA	NA	NA	0	OCO	Admitted
1576	Blantyre	Central	45	35-49	f	Fall	Self-employed	No schooling/Pre school/Vocational	1	NA	0	0	1	0	0	1	0	NA	0	0	0	NA	0	NA	NA	0	NA	NA	0	0	0	NA	1	NA	NA	NA	NA	NA	NA	NA	0	OCO	Treated & sent home
1577	Blantyre	Central	30	20-34	m	Fall	Self-employed	Primary	1	NA	0	0	1	0	0	1	0	NA	0	0	0	NA	0	NA	NA	0	NA	NA	0	0	0	NA	1	NA	NA	NA	NA	NA	NA	NA	0	OCO	Admitted
1578	Blantyre	Central	15	19-Oct	m	Fall	Student	Primary	1	NA	0	0	1	0	0	1	0	NA	0	0	0	NA	0	NA	NA	0	NA	NA	0	0	0	NA	1	NA	NA	NA	NA	NA	NA	NA	0	OCO	Treated & sent home
1579	Blantyre	Central	15	19-Oct	m	Fall	Student	Primary	1	NA	0	0	1	0	0	1	0	NA	0	0	0	NA	0	NA	NA	0	NA	NA	0	0	0	NA	1	NA	NA	NA	NA	NA	NA	NA	0	OCO	Treated & sent home
1580	Lilongwe	Central	15	19-Oct	m	Fall	Student	Primary	1	2	0	0	1	0	0	1	0	NA	0	0	0	NA	0	NA	NA	0	NA	NA	0	0	0	NA	1	NA	NA	NA	NA	NA	NA	NA	0	OCO	Treated & sent home
1581	Blantyre	Central	15	19-Oct	m	Fall	Minor/Child	Primary	1	NA	0	0	1	0	0	1	0	NA	0	0	0	NA	0	NA	NA	0	NA	NA	0	0	0	NA	1	NA	NA	NA	NA	NA	NA	NA	0	OCO	Treated & sent home
1582	Blantyre	Central	15	19-Oct	m	Fall	Minor/Child	Primary	1	NA	0	0	1	0	0	1	0	NA	0	0	0	NA	0	NA	NA	0	NA	NA	0	0	0	NA	1	NA	NA	NA	NA	NA	NA	NA	0	OCO	Treated & sent home
1583	Blantyre	Central	15	19-Oct	m	Fall	Student	Primary	1	NA	0	0	1	0	0	1	0	NA	0	0	0	NA	0	NA	NA	0	NA	NA	0	0	0	NA	1	NA	NA	NA	NA	NA	NA	NA	0	OCO	Treated & sent home
1584	Blantyre	Central	15	19-Oct	m	Sports	Student	Secondary	1	NA	0	0	1	0	0	1	0	NA	0	0	0	NA	0	NA	NA	0	NA	NA	0	0	0	NA	1	NA	NA	NA	NA	NA	NA	NA	0	OCO	Treated & sent home
1585	Blantyre	Central	15	19-Oct	m	Fall	Minor/Child	Primary	1	NA	0	0	1	0	0	1	0	NA	0	0	0	NA	0	NA	NA	0	NA	NA	0	0	0	NA	1	NA	NA	NA	NA	NA	NA	NA	0	OCO	Treated & sent home
1586	Blantyre	Central	10	19-Oct	m	Fall	Student	Primary	1	NA	0	0	1	0	0	1	0	NA	0	0	0	NA	0	NA	NA	0	NA	NA	0	0	0	NA	1	NA	NA	NA	NA	NA	NA	NA	0	OCO	Treated & sent home
1587	Blantyre	Central	10	19-Oct	f	Fall	Student	Primary	1	NA	0	0	1	0	0	1	0	NA	0	0	0	NA	0	NA	NA	0	NA	NA	0	0	0	NA	1	NA	NA	NA	NA	NA	NA	NA	0	OCO	Treated & sent home
1588	Blantyre	Central	10	19-Oct	f	Fall	Minor/Child	Primary	1	NA	0	0	1	0	0	1	0	NA	0	0	0	NA	0	NA	NA	0	NA	NA	0	0	0	NA	1	NA	NA	NA	NA	NA	NA	NA	0	OCO	Treated & sent home
1589	Blantyre	Central	10	19-Oct	f	Fall	Minor/Child	Primary	1	NA	0	0	1	0	0	1	0	NA	0	0	0	NA	0	NA	NA	0	NA	NA	0	0	0	NA	1	NA	NA	NA	NA	NA	NA	NA	0	OCO	Treated & sent home
1590	Blantyre	Central	10	19-Oct	m	Fall	Minor/Child	Primary	1	NA	0	0	1	0	0	1	0	NA	0	0	0	NA	0	NA	NA	0	NA	NA	0	0	0	NA	1	NA	NA	NA	NA	NA	NA	NA	0	OCO	Admitted
1591	Blantyre	Central	10	19-Oct	m	Fall	Minor/Child	Primary	1	NA	0	0	1	0	0	1	0	NA	0	0	0	NA	0	NA	NA	0	NA	NA	0	0	0	NA	1	NA	NA	NA	NA	NA	NA	NA	0	OCO	Admitted
1592	Blantyre	Central	10	19-Oct	m	Sports	Student	Primary	1	NA	0	0	1	0	0	1	0	NA	0	0	0	NA	0	NA	NA	0	NA	NA	0	0	0	NA	1	NA	NA	NA	NA	NA	NA	NA	0	OCO	Treated & sent home
1593	Blantyre	Central	10	19-Oct	m	Fall	Minor/Child	Primary	1	NA	0	0	1	0	0	1	0	NA	0	0	0	NA	0	NA	NA	0	NA	NA	0	0	0	NA	1	NA	NA	NA	NA	NA	NA	NA	0	OCO	Treated & sent home
1594	Blantyre	Central	10	19-Oct	m	Fall	Minor/Child	No schooling/Pre school/Vocational	1	NA	0	0	1	0	0	1	0	NA	0	0	0	NA	0	NA	NA	0	NA	NA	0	0	0	NA	1	NA	NA	NA	NA	NA	NA	NA	0	OCO	Admitted
1595	Blantyre	Central	10	19-Oct	m	Fall	Student	Primary	1	NA	0	0	1	0	0	1	0	NA	0	0	0	NA	0	NA	NA	0	NA	NA	0	0	0	NA	1	NA	NA	NA	NA	NA	NA	NA	0	OCO	Treated & sent home
1596	Blantyre	Central	10	19-Oct	m	Fall	Student	Primary	1	NA	0	0	1	0	0	1	0	NA	0	0	0	NA	0	NA	NA	0	NA	NA	0	0	0	NA	1	NA	NA	NA	NA	NA	NA	NA	0	OCO	Treated & sent home
1597	Blantyre	Central	10	19-Oct	m	Fall	Minor/Child	Primary	1	NA	0	0	1	0	0	1	0	NA	0	0	0	NA	0	NA	NA	0	NA	NA	0	0	0	NA	1	NA	NA	NA	NA	NA	NA	NA	0	OCO	Admitted
1598	Blantyre	Central	10	19-Oct	f	Fall	Minor/Child	Primary	1	NA	0	0	1	0	0	1	0	NA	0	0	0	NA	0	NA	NA	0	NA	NA	0	0	0	NA	1	NA	NA	NA	NA	NA	NA	NA	0	OCO	Admitted
1599	Blantyre	Central	10	19-Oct	m	Fall	Minor/Child	Primary	1	NA	0	0	1	0	0	1	0	NA	0	0	0	NA	0	NA	NA	0	NA	NA	0	0	0	NA	1	NA	NA	NA	NA	NA	NA	NA	0	OCO	Treated & sent home
1600	Blantyre	Central	10	19-Oct	f	Fall	Student	Primary	1	NA	0	0	1	0	0	1	0	NA	0	0	0	NA	0	NA	NA	0	NA	NA	0	0	0	NA	1	NA	NA	NA	NA	NA	NA	NA	0	OCO	Treated & sent home
1601	Blantyre	Central	10	19-Oct	m	Fall	Minor/Child	Primary	1	NA	0	0	1	0	0	1	0	NA	0	0	0	NA	0	NA	NA	0	NA	NA	0	0	0	NA	1	NA	NA	NA	NA	NA	NA	NA	0	OCO	Admitted
1602	Blantyre	Central	10	19-Oct	m	Fall	Minor/Child	Primary	1	NA	0	0	1	0	0	1	0	NA	0	0	0	NA	0	NA	NA	0	NA	NA	0	0	0	NA	1	NA	NA	NA	NA	NA	NA	NA	0	OCO	Admitted
1603	Blantyre	Central	10	19-Oct	f	Fall	Minor/Child	No schooling/Pre school/Vocational	1	NA	0	0	1	0	0	1	0	NA	0	0	0	NA	0	NA	NA	0	NA	NA	0	0	0	NA	1	NA	NA	NA	NA	NA	NA	NA	0	OCO	Treated & sent home
1604	Blantyre	Central	10	19-Oct	f	Fall	Minor/Child	No schooling/Pre school/Vocational	1	NA	0	0	1	0	0	1	0	NA	0	0	0	NA	0	NA	NA	0	NA	NA	0	0	0	NA	1	NA	NA	NA	NA	NA	NA	NA	0	OCO	Treated & sent home
1605	Blantyre	Central	5	00-09	m	Fall	Minor/Child	Primary	1	NA	0	0	1	0	0	1	0	NA	0	0	0	NA	0	NA	NA	0	NA	NA	0	0	0	NA	1	NA	NA	NA	NA	NA	NA	NA	0	OCO	Treated & sent home
1606	Blantyre	Central	5	00-09	m	Fall	Minor/Child	Primary	1	NA	0	0	1	0	0	1	0	NA	0	0	0	NA	0	NA	NA	0	NA	NA	0	0	0	NA	1	NA	NA	NA	NA	NA	NA	NA	0	OCO	Treated & sent home
1607	Blantyre	Central	5	00-09	f	Fall	Minor/Child	No schooling/Pre school/Vocational	1	NA	0	0	1	0	0	1	0	NA	0	0	0	NA	0	NA	NA	0	NA	NA	0	0	0	NA	1	NA	NA	NA	NA	NA	NA	NA	0	OCO	Admitted
1608	Blantyre	Central	5	00-09	f	Fall	Minor/Child	No schooling/Pre school/Vocational	1	NA	0	0	1	0	0	1	0	NA	0	0	0	NA	0	NA	NA	0	NA	NA	0	0	0	NA	1	NA	NA	NA	NA	NA	NA	NA	0	OCO	Treated & sent home
1609	Blantyre	Central	10	19-Oct	m	Fall	Minor/Child	No schooling/Pre school/Vocational	1	NA	0	0	1	1	0	0	0	NA	0	0	0	NA	0	NA	NA	0	NA	NA	0	0	0	NA	1	NA	NA	NA	NA	NA	NA	NA	0	OCO	Treated & sent home
1610	Lilongwe	Central	80	50+	m	Fall	unemployed	No schooling/Pre school/Vocational	1	2	0	0	1	0	0	0	0	NA	0	0	0	NA	0	NA	NA	0	NA	NA	0	0	0	NA	1	NA	NA	NA	NA	NA	NA	NA	0	OCO	Treated & sent home
1611	Blantyre	Central	80	50+	m	NA	Farmer	Secondary	1	NA	0	0	1	0	0	0	0	NA	0	0	0	NA	0	NA	NA	0	NA	NA	0	0	0	NA	1	NA	NA	NA	NA	NA	NA	NA	0	OCO	Treated & sent home
1612	Lilongwe	Central	80	50+	m	Fall	Student	Primary	2	NA	0	0	1	0	0	0	0	NA	0	0	0	NA	0	NA	NA	0	NA	NA	0	0	0	NA	1	NA	NA	NA	NA	NA	NA	NA	0	OCO	Treated & sent home
1613	Mangochi	District	80	50+	f	Traffic-related	Housewife	No schooling/Pre school/Vocational	1	NA	0	0	1	0	0	0	0	NA	0	0	0	NA	0	NA	NA	0	NA	NA	0	0	0	NA	1	NA	NA	NA	NA	NA	NA	NA	0	OCO	Treated & sent home
1614	Mangochi	District	80	50+	f	Fall	Farmer	No schooling/Pre school/Vocational	1	NA	0	0	1	0	0	0	0	NA	0	0	0	NA	0	NA	NA	0	NA	NA	0	0	0	NA	1	NA	NA	NA	NA	NA	NA	NA	0	OCO	Treated & sent home
1615	Blantyre	Central	80	50+	f	Fall	Farmer	Primary	2	NA	0	0	1	0	0	0	0	NA	0	0	0	NA	0	NA	NA	0	NA	NA	0	0	0	NA	1	NA	NA	NA	NA	NA	NA	NA	0	OCO	Treated & sent home
1616	Lilongwe	Central	75	50+	m	Fall	Farmer	Primary	1	NA	0	0	1	0	0	0	0	NA	0	0	0	NA	0	NA	NA	0	NA	NA	0	0	0	NA	1	NA	NA	NA	NA	NA	NA	NA	0	OCO	Treated & sent home
1617	Mangochi	District	75	50+	f	Fall	Farmer	No schooling/Pre school/Vocational	1	NA	0	0	1	0	0	0	0	NA	0	0	0	NA	0	NA	NA	0	NA	NA	0	0	0	NA	1	NA	NA	NA	NA	NA	NA	NA	0	OCO	Treated & sent home
1618	Blantyre	Central	75	50+	f	Fall	Farmer	Primary	1	NA	0	0	1	0	0	0	0	NA	0	0	0	NA	0	NA	NA	0	NA	NA	0	0	0	NA	1	NA	NA	NA	NA	NA	NA	NA	0	OCO	Treated & sent home
1619	Lilongwe	Central	75	50+	f	Other	Farmer	No schooling/Pre school/Vocational	1	2	0	0	1	0	0	0	0	NA	0	0	0	NA	0	NA	NA	0	NA	NA	0	0	0	NA	1	NA	NA	NA	NA	NA	NA	NA	0	OCO	Treated & sent home
1620	Nkhata Bay	NA	75	50+	f	Fall	Farmer	No schooling/Pre school/Vocational	2	NA	0	0	1	0	0	0	0	NA	0	0	0	NA	0	NA	NA	0	NA	NA	0	0	0	NA	1	NA	NA	NA	NA	NA	NA	NA	0	OCO	Admitted
1621	Blantyre	Central	75	50+	f	Fall	Small Scale Business	Primary	1	NA	0	0	1	0	0	0	0	NA	0	0	0	NA	0	NA	NA	0	NA	NA	0	0	0	NA	1	NA	NA	NA	NA	NA	NA	NA	0	OCO	Treated & sent home
1622	Mangochi	District	75	50+	f	Fall	Farmer	No schooling/Pre school/Vocational	2	NA	0	0	1	0	0	0	0	NA	0	0	0	NA	0	NA	NA	0	NA	NA	0	0	0	NA	1	NA	NA	NA	NA	NA	NA	NA	0	OCO	Treated & sent home
1623	Mangochi	District	75	50+	m	Fall	Farmer	No schooling/Pre school/Vocational	1	NA	0	0	1	0	0	0	0	NA	0	0	0	NA	0	NA	NA	0	NA	NA	0	0	0	NA	1	NA	NA	NA	NA	NA	NA	NA	0	OCO	Treated & sent home
1624	Mangochi	District	75	50+	m	Fall	Farmer	No schooling/Pre school/Vocational	1	NA	0	0	1	0	0	0	0	NA	0	0	0	NA	0	NA	NA	0	NA	NA	0	0	0	NA	1	NA	NA	NA	NA	NA	NA	NA	0	OCO	Treated & sent home
1625	Lilongwe	Central	75	50+	f	Fall	Farmer	No schooling/Pre school/Vocational	1	NA	0	0	1	0	0	0	0	NA	0	0	0	NA	0	NA	NA	0	NA	NA	0	0	0	NA	1	NA	NA	NA	NA	NA	NA	NA	0	OCO	Treated & sent home
1626	Nkhata Bay	NA	70	50+	f	Fall	Farmer	University/Tertiary	1	NA	0	0	1	0	0	0	0	NA	0	0	0	NA	0	NA	NA	0	NA	NA	0	0	0	NA	1	NA	NA	NA	NA	NA	NA	NA	0	OCO	Admitted
1627	Lilongwe	Central	70	50+	f	Fall	Farmer	No schooling/Pre school/Vocational	2	NA	0	0	1	0	0	0	0	NA	0	0	0	NA	0	NA	NA	0	NA	NA	0	0	0	NA	1	NA	NA	NA	NA	NA	NA	NA	0	OCO	Treated & sent home
1628	Lilongwe	Central	70	50+	m	Fall	Farmer	Primary	2	2	0	0	1	0	0	0	0	NA	0	0	0	NA	0	NA	NA	0	NA	NA	0	0	0	NA	1	NA	NA	NA	NA	NA	NA	NA	0	OCO	Treated & sent home
1629	Blantyre	Central	70	50+	m	Sports	unemployed	Primary	1	NA	0	0	1	0	0	0	0	NA	0	0	0	NA	0	NA	NA	0	NA	NA	0	0	0	NA	1	NA	NA	NA	NA	NA	NA	NA	0	OCO	Treated & sent home
1630	Lilongwe	Central	70	50+	m	Traffic-related	Farmer	No schooling/Pre school/Vocational	1	2	0	0	1	0	0	0	0	NA	0	0	0	NA	0	NA	NA	0	NA	NA	0	0	0	NA	1	NA	NA	NA	NA	NA	NA	NA	0	OCO	Treated & sent home
1631	Mangochi	District	65	50+	m	Fall	Farmer	Primary	1	NA	0	0	1	0	0	0	0	NA	0	0	0	NA	0	NA	NA	0	NA	NA	0	0	0	NA	1	NA	NA	NA	NA	NA	NA	NA	0	OCO	Treated & sent home
1632	Mangochi	District	65	50+	m	Traffic-related	Small Scale Business	Primary	2	NA	0	0	1	0	0	0	0	NA	0	0	0	NA	0	NA	NA	0	NA	NA	0	0	0	NA	1	NA	NA	NA	NA	NA	NA	NA	0	OCO	Treated & sent home
1633	Lilongwe	Central	65	50+	m	Other	other	No schooling/Pre school/Vocational	1	NA	0	0	1	0	0	0	0	NA	0	0	0	NA	0	NA	NA	0	NA	NA	0	0	0	NA	1	NA	NA	NA	NA	NA	NA	NA	0	OCO	Treated & sent home
1634	Lilongwe	Central	65	50+	f	Fall	Housewife	Primary	2	NA	0	0	1	0	0	0	0	NA	0	0	0	NA	0	NA	NA	0	NA	NA	0	0	0	NA	1	NA	NA	NA	NA	NA	NA	NA	0	OCO	Treated & sent home
1635	Mangochi	District	65	50+	f	Fall	Farmer	No schooling/Pre school/Vocational	1	NA	0	0	1	0	0	0	0	NA	0	0	0	NA	0	NA	NA	0	NA	NA	0	0	0	NA	1	NA	NA	NA	NA	NA	NA	NA	0	OCO	Treated & sent home
1636	Mangochi	District	65	50+	m	Fall	Farmer	No schooling/Pre school/Vocational	1	NA	0	0	1	0	0	0	0	NA	0	0	0	NA	0	NA	NA	0	NA	NA	0	0	0	NA	1	NA	NA	NA	NA	NA	NA	NA	0	OCO	Treated & sent home
1637	Mangochi	District	65	50+	f	Fall	Farmer	No schooling/Pre school/Vocational	1	NA	0	0	1	0	0	0	0	NA	0	0	0	NA	0	NA	NA	0	NA	NA	0	0	0	NA	1	NA	NA	NA	NA	NA	NA	NA	0	OCO	Treated & sent home
1638	Blantyre	Central	65	50+	m	Fall	Labourer	Primary	1	NA	0	0	1	0	0	0	0	NA	0	0	0	NA	0	NA	NA	0	NA	NA	0	0	0	NA	1	NA	NA	NA	NA	NA	NA	NA	0	OCO	Treated & sent home
1639	Blantyre	Central	65	50+	f	Fall	Farmer	Primary	1	NA	0	0	1	0	0	0	0	NA	0	0	0	NA	0	NA	NA	0	NA	NA	0	0	0	NA	1	NA	NA	NA	NA	NA	NA	NA	0	OCO	Treated & sent home
1640	Blantyre	Central	60	50+	m	Fall	Farmer	Primary	2	NA	0	0	1	0	0	0	0	NA	0	0	0	NA	0	NA	NA	0	NA	NA	0	0	0	NA	1	NA	NA	NA	NA	NA	NA	NA	0	OCO	Treated & sent home
1641	Blantyre	Central	60	50+	m	Fall	other	Secondary	2	NA	0	0	1	0	0	0	0	NA	0	0	0	NA	0	NA	NA	0	NA	NA	0	0	0	NA	1	NA	NA	NA	NA	NA	NA	NA	0	OCO	Treated & sent home
1642	Blantyre	Central	60	50+	m	Traffic-related	Small Scale Business	Secondary	2	NA	0	0	1	0	0	0	0	NA	0	0	0	NA	0	NA	NA	0	NA	NA	0	0	0	NA	1	NA	NA	NA	NA	NA	NA	NA	0	OCO	Admitted
1643	Mangochi	District	60	50+	f	Fall	Farmer	Primary	2	NA	0	0	1	0	0	0	0	NA	0	0	0	NA	0	NA	NA	0	NA	NA	0	0	0	NA	1	NA	NA	NA	NA	NA	NA	NA	0	OCO	Treated & sent home
1644	Lilongwe	Central	60	50+	f	Sports	Farmer	No schooling/Pre school/Vocational	1	NA	0	0	1	0	0	0	0	NA	0	0	0	NA	0	NA	NA	0	NA	NA	0	0	0	NA	1	NA	NA	NA	NA	NA	NA	NA	0	OCO	Treated & sent home
1645	Mangochi	District	60	50+	f	Traffic-related	Farmer	Primary	1	NA	0	0	1	0	0	0	0	NA	0	0	0	NA	0	NA	NA	0	NA	NA	0	0	0	NA	1	NA	NA	NA	NA	NA	NA	NA	0	OCO	Treated & sent home
1646	Mangochi	District	60	50+	f	Traffic-related	Farmer	Primary	1	NA	0	0	1	0	0	0	0	NA	0	0	0	NA	0	NA	NA	0	NA	NA	0	0	0	NA	1	NA	NA	NA	NA	NA	NA	NA	0	OCO	Treated & sent home
1647	Blantyre	Central	60	50+	f	Fall	Small Scale Business	Primary	1	NA	0	0	1	0	0	0	0	NA	0	0	0	NA	0	NA	NA	0	NA	NA	0	0	0	NA	1	NA	NA	NA	NA	NA	NA	NA	0	OCO	Treated & sent home
1648	Blantyre	Central	60	50+	m	Traffic-related	NA	NA	NA	NA	0	0	1	0	0	0	0	NA	0	0	0	NA	0	NA	NA	0	NA	NA	0	0	0	NA	1	NA	NA	NA	NA	NA	NA	NA	0	OCO	Admitted
1649	Mangochi	District	60	50+	m	Traffic-related	Farmer	Primary	1	NA	0	0	1	0	0	0	0	NA	0	0	0	NA	0	NA	NA	0	NA	NA	0	0	0	NA	1	NA	NA	NA	NA	NA	NA	NA	0	OCO	Treated & sent home
1650	Blantyre	Central	55	50+	f	Fall	Farmer	No schooling/Pre school/Vocational	2	NA	0	0	1	0	0	0	0	NA	0	0	0	NA	0	NA	NA	0	NA	NA	0	0	0	NA	1	NA	NA	NA	NA	NA	NA	NA	0	Trainee OCO	Treated & sent home
1651	Blantyre	Central	55	50+	m	Traffic-related	NA	NA	1	NA	0	0	1	0	0	0	0	NA	0	0	0	NA	0	NA	NA	0	NA	NA	0	0	0	NA	1	NA	NA	NA	NA	NA	NA	NA	0	OCO	Admitted
1652	Blantyre	Central	55	50+	m	Fall	Farmer	No schooling/Pre school/Vocational	1	NA	0	0	1	0	0	0	0	NA	0	0	0	NA	0	NA	NA	0	NA	NA	0	0	0	NA	1	NA	NA	NA	NA	NA	NA	NA	0	OCO	Treated & sent home
1653	Lilongwe	Central	55	50+	f	Fall	other	No schooling/Pre school/Vocational	2	NA	0	0	1	0	0	0	0	NA	0	0	0	NA	0	NA	NA	0	NA	NA	0	0	0	NA	1	NA	NA	NA	NA	NA	NA	NA	0	OCO	Treated & sent home
1654	Blantyre	Central	55	50+	m	Sports	other	Primary	2	NA	0	0	1	0	0	0	0	NA	0	0	0	NA	0	NA	NA	0	NA	NA	0	0	0	NA	1	NA	NA	NA	NA	NA	NA	NA	0	OCO	Treated & sent home
1655	Lilongwe	Central	55	50+	m	Traffic-related	Self-employed	Secondary	1	2	0	0	1	0	0	0	0	NA	0	0	0	NA	0	NA	NA	0	NA	NA	0	0	0	NA	1	NA	NA	NA	NA	NA	NA	NA	0	OCO	Treated & sent home
1656	Blantyre	Central	55	50+	m	Traffic-related	NA	NA	2	NA	0	0	1	0	0	0	0	NA	0	0	0	NA	0	NA	NA	0	NA	NA	0	0	0	NA	1	NA	NA	NA	NA	NA	NA	NA	0	OCO	Admitted
1657	Blantyre	Central	55	50+	m	Fall	Labourer	Primary	2	NA	0	0	1	0	0	0	0	NA	0	0	0	NA	0	NA	NA	0	NA	NA	0	0	0	NA	1	NA	NA	NA	NA	NA	NA	NA	0	OCO	Treated & sent home
1658	Lilongwe	Central	55	50+	f	Fall	Labourer	Primary	1	NA	0	0	1	0	0	0	0	NA	0	0	0	NA	0	NA	NA	0	NA	NA	0	0	0	NA	1	NA	NA	NA	NA	NA	NA	NA	0	OCO	Treated & sent home
1659	Lilongwe	Central	55	50+	f	Traffic-related	unemployed	No schooling/Pre school/Vocational	1	2	0	0	1	0	0	0	0	NA	0	0	0	NA	0	NA	NA	0	NA	NA	0	0	0	NA	1	NA	NA	NA	NA	NA	NA	NA	0	OCO	Treated & sent home
1660	Nkhata Bay	NA	55	50+	f	Fall	Farmer	Primary	2	NA	0	0	1	0	0	0	0	NA	0	0	0	NA	0	NA	NA	0	NA	NA	0	0	0	NA	1	NA	NA	NA	NA	NA	NA	NA	0	OCO	Admitted
1661	Mangochi	District	55	50+	m	NA	Farmer	Primary	2	NA	0	0	1	0	0	0	0	NA	0	0	0	NA	0	NA	NA	0	NA	NA	0	0	0	NA	1	NA	NA	NA	NA	NA	NA	NA	0	OCO	Treated & sent home
1662	Nkhata Bay	NA	55	50+	f	Fall	Farmer	Secondary	1	NA	0	0	1	0	0	0	0	NA	0	0	0	NA	0	NA	NA	0	NA	NA	0	0	0	NA	1	NA	NA	NA	NA	NA	NA	NA	0	OCO	Treated & sent home
1663	Blantyre	Central	55	50+	m	Assault/Domestic violence	other	Secondary	2	NA	0	0	1	0	0	0	0	NA	0	0	0	NA	0	NA	NA	0	NA	NA	0	0	0	NA	1	NA	NA	NA	NA	NA	NA	NA	0	OCO	Treated & sent home
1664	Lilongwe	Central	55	50+	f	Fall	Farmer	Primary	1	NA	0	0	1	0	0	0	0	NA	0	0	0	NA	0	NA	NA	0	NA	NA	0	0	0	NA	1	NA	NA	NA	NA	NA	NA	NA	0	OCO	Admitted
1665	Blantyre	Central	55	50+	m	Fall	Small Scale Business	Primary	1	NA	0	0	1	0	0	0	0	NA	0	0	0	NA	0	NA	NA	0	NA	NA	0	0	0	NA	1	NA	NA	NA	NA	NA	NA	NA	0	OCO	Treated & sent home
1666	Mangochi	District	55	50+	f	Fall	Farmer	No schooling/Pre school/Vocational	1	NA	0	0	1	0	0	0	0	NA	0	0	0	NA	0	NA	NA	0	NA	NA	0	0	0	NA	1	NA	NA	NA	NA	NA	NA	NA	0	OCO	Treated & sent home
1667	Lilongwe	Central	50	NA	f	Other	Farmer	Primary	1	NA	0	0	1	0	0	0	0	NA	0	0	0	NA	0	NA	NA	0	NA	NA	0	0	0	NA	1	NA	NA	NA	NA	NA	NA	NA	0	OCO	Admitted
1668	Lilongwe	Central	50	NA	f	Traffic-related	other	No schooling/Pre school/Vocational	1	2	0	0	1	0	0	0	0	NA	0	0	0	NA	0	NA	NA	0	NA	NA	0	0	0	NA	1	NA	NA	NA	NA	NA	NA	NA	0	OCO	Treated & sent home
1669	Lilongwe	Central	50	NA	f	Traffic-related	Office Worker	University/Tertiary	2	NA	0	0	1	0	0	0	0	NA	0	0	0	NA	0	NA	NA	0	NA	NA	0	0	0	NA	1	NA	NA	NA	NA	NA	NA	NA	0	OCO	Treated & sent home
1670	Lilongwe	Central	50	NA	f	Fall	Labourer	Primary	2	NA	0	0	1	0	0	0	0	NA	0	0	0	NA	0	NA	NA	0	NA	NA	0	0	0	NA	1	NA	NA	NA	NA	NA	NA	NA	0	OCO	Treated & sent home
1671	Blantyre	Central	50	NA	m	Sports	Small Scale Business	Primary	1	NA	0	0	1	0	0	0	0	NA	0	0	0	NA	0	NA	NA	0	NA	NA	0	0	0	NA	1	NA	NA	NA	NA	NA	NA	NA	0	OCO	Treated & sent home
1672	Lilongwe	Central	50	NA	m	Fall	Self-employed	No schooling/Pre school/Vocational	1	2	0	0	1	0	0	0	0	NA	0	0	0	NA	0	NA	NA	0	NA	NA	0	0	0	NA	1	NA	NA	NA	NA	NA	NA	NA	0	OCO	Treated & sent home
1673	Lilongwe	Central	50	NA	m	Traffic-related	other	Primary	2	NA	0	0	1	0	0	0	0	NA	0	0	0	NA	0	NA	NA	0	NA	NA	0	0	0	NA	1	NA	NA	NA	NA	NA	NA	NA	0	OCO	Treated & sent home
1674	Nkhata Bay	NA	50	NA	f	Fall	Farmer	Secondary	1	NA	0	0	1	0	0	0	0	NA	0	0	0	NA	0	NA	NA	0	NA	NA	0	0	0	NA	1	NA	NA	NA	NA	NA	NA	NA	0	OCO	Admitted
1675	Blantyre	Central	50	NA	m	Fall	Small Scale Business	Primary	1	NA	0	0	1	0	0	0	0	NA	0	0	0	NA	0	NA	NA	0	NA	NA	0	0	0	NA	1	NA	NA	NA	NA	NA	NA	NA	0	OCO	Treated & sent home
1676	Mangochi	District	50	NA	f	Other	Farmer	Primary	2	NA	0	0	1	0	0	0	0	NA	0	0	0	NA	0	NA	NA	0	NA	NA	0	0	0	NA	1	NA	NA	NA	NA	NA	NA	NA	0	OCO	Treated & sent home
1677	Mangochi	District	50	NA	f	Fall	Farmer	Primary	2	NA	0	0	1	0	0	0	0	NA	0	0	0	NA	0	NA	NA	0	NA	NA	0	0	0	NA	1	NA	NA	NA	NA	NA	NA	NA	0	Medical Officer	Treated & sent home
1678	Blantyre	Central	50	NA	f	Fall	NA	NA	2	NA	0	0	1	0	0	0	0	NA	0	0	0	NA	0	NA	NA	0	NA	NA	0	0	0	NA	1	NA	NA	NA	NA	NA	NA	NA	0	OCO	Admitted
1679	Blantyre	Central	50	NA	m	Fall	unemployed	Primary	1	NA	0	0	1	0	0	0	0	NA	0	0	0	NA	0	NA	NA	0	NA	NA	0	1	0	NA	1	NA	NA	NA	NA	NA	NA	NA	0	OCO	Treated & sent home
1680	Blantyre	Central	50	NA	m	Fall	Office Worker	University/Tertiary	1	NA	0	0	1	0	0	0	0	NA	0	0	0	NA	0	NA	NA	0	NA	NA	0	0	0	NA	1	NA	NA	NA	NA	NA	NA	NA	0	OCO	Treated & sent home
1681	Lilongwe	Central	50	NA	m	Traffic-related	Office Worker	No schooling/Pre school/Vocational	1	2	0	0	1	0	0	0	0	NA	0	0	0	NA	0	NA	NA	0	NA	NA	0	0	0	NA	1	NA	NA	NA	NA	NA	NA	NA	0	OCO	Treated & sent home
1682	Blantyre	Central	50	NA	m	Fall	Small Scale Business	Primary	1	NA	0	0	1	0	0	0	0	NA	0	0	0	NA	0	NA	NA	0	NA	NA	0	0	0	NA	1	NA	NA	NA	NA	NA	NA	NA	0	OCO	Treated & sent home
1683	Mangochi	District	45	35-49	m	Traffic-related	other	Primary	1	NA	0	0	1	0	0	0	0	NA	0	0	0	NA	0	NA	NA	0	NA	NA	0	0	0	NA	1	NA	NA	NA	NA	NA	NA	NA	0	OCO	Treated & sent home
1684	Mangochi	District	45	35-49	m	Fall	Labourer	Primary	2	NA	0	0	1	0	0	0	0	NA	0	0	0	NA	0	NA	NA	0	NA	NA	0	0	0	NA	1	NA	NA	NA	NA	NA	NA	NA	0	OCO	Treated & sent home
1685	Mangochi	District	45	35-49	m	Fall	Labourer	Primary	2	NA	0	0	1	0	0	0	0	NA	0	0	0	NA	0	NA	NA	0	NA	NA	0	0	0	NA	1	NA	NA	NA	NA	NA	NA	NA	0	OCO	Treated & sent home
1686	Lilongwe	Central	45	35-49	f	Fall	Small Scale Business	Secondary	1	NA	0	0	1	0	0	0	0	NA	0	0	0	NA	0	NA	NA	0	NA	NA	0	0	0	NA	1	NA	NA	NA	NA	NA	NA	NA	0	OCO	Treated & sent home
1687	Lilongwe	Central	45	35-49	m	Fall	Small Scale Business	University/Tertiary	1	2	0	0	1	0	0	0	0	NA	0	0	0	NA	0	NA	NA	0	NA	NA	0	0	0	NA	1	NA	NA	NA	NA	NA	NA	NA	0	OCO	Treated & sent home
1688	Lilongwe	Central	45	35-49	m	Fall	other	Secondary	2	NA	0	0	1	0	0	0	0	NA	0	0	0	NA	0	NA	NA	0	NA	NA	0	0	0	NA	1	NA	NA	NA	NA	NA	NA	NA	0	OCO	Treated & sent home
1689	Blantyre	Central	45	35-49	f	Fall	Housewife	Primary	1	NA	0	0	1	0	0	0	0	NA	0	0	0	NA	0	NA	NA	0	NA	NA	0	0	0	NA	1	NA	NA	NA	NA	NA	NA	NA	0	OCO	Treated & sent home
1690	Blantyre	Central	45	35-49	m	Fall	Small Scale Business	No schooling/Pre school/Vocational	1	NA	0	0	1	0	0	0	0	NA	0	0	0	NA	0	NA	NA	0	1	NA	0	0	0	NA	1	NA	NA	NA	NA	NA	NA	NA	0	OCO	Treated & sent home
1691	Blantyre	Central	45	35-49	m	Fall	Small Scale Business	Primary	1	NA	0	0	1	0	0	0	0	NA	0	0	0	NA	0	NA	NA	0	NA	NA	0	0	0	NA	1	NA	NA	NA	NA	NA	NA	NA	0	OCO	Treated & sent home
1692	Blantyre	Central	45	35-49	f	Fall	Small Scale Business	No schooling/Pre school/Vocational	1	NA	0	0	1	0	0	0	0	NA	0	0	0	NA	0	NA	NA	0	NA	NA	0	0	0	NA	1	NA	NA	NA	NA	NA	NA	NA	0	OCO	Treated & sent home
1693	Mangochi	District	45	35-49	m	Traffic-related	Farmer	Primary	2	NA	0	0	1	0	0	0	0	NA	0	0	0	NA	0	NA	NA	0	NA	NA	0	0	0	NA	1	NA	NA	NA	NA	NA	NA	NA	0	OCO	Treated & sent home
1694	Mangochi	District	45	35-49	f	Traffic-related	Farmer	No schooling/Pre school/Vocational	2	NA	0	0	1	0	0	0	0	NA	0	0	0	NA	0	NA	NA	0	NA	NA	0	0	0	NA	1	NA	NA	NA	NA	NA	NA	NA	0	OCO	Treated & sent home
1695	Blantyre	Central	45	35-49	m	Fall	NA	NA	2	NA	0	0	1	0	0	0	0	NA	0	0	0	NA	0	NA	NA	0	NA	NA	0	0	0	NA	1	NA	NA	NA	NA	NA	NA	NA	0	OCO	Admitted
1696	Blantyre	Central	45	35-49	m	Traffic-related	Self-employed	Secondary	1	NA	0	0	1	0	0	0	0	NA	0	0	0	NA	0	NA	NA	0	NA	NA	0	0	0	NA	1	NA	NA	NA	NA	NA	NA	NA	0	OCO	Treated & sent home
1697	Blantyre	Central	45	35-49	m	Assault/Domestic violence	Labourer	Primary	1	NA	0	0	1	0	0	0	0	NA	0	0	0	NA	0	NA	NA	0	NA	NA	0	0	0	NA	1	NA	NA	NA	NA	NA	NA	NA	0	OCO	Treated & sent home
1698	Blantyre	Central	45	35-49	m	Fall	Labourer	Primary	1	NA	0	0	1	0	0	0	0	NA	0	0	0	NA	0	NA	NA	0	NA	NA	0	0	0	NA	1	NA	NA	NA	NA	NA	NA	NA	0	Trainee OCO	Treated & sent home
1699	Blantyre	Central	45	35-49	f	Fall	Small Scale Business	No schooling/Pre school/Vocational	1	NA	0	0	1	0	0	0	0	NA	0	0	0	NA	0	NA	NA	0	NA	NA	0	0	0	NA	1	NA	NA	NA	NA	NA	NA	NA	0	OCO	Treated & sent home
1700	Blantyre	Central	45	35-49	m	Fall	Small Scale Business	Primary	1	NA	0	0	1	0	0	0	0	NA	0	0	0	NA	0	NA	NA	0	NA	NA	0	0	0	NA	1	NA	NA	NA	NA	NA	NA	NA	0	OCO	Treated & sent home
1701	Blantyre	Central	45	35-49	m	Fall	Farmer	Secondary	1	NA	0	0	1	0	0	0	0	NA	0	0	0	NA	0	NA	NA	0	NA	NA	0	0	0	NA	1	NA	NA	NA	NA	NA	NA	NA	0	OCO	Treated & sent home
1702	Blantyre	Central	45	35-49	m	Fall	Self-employed	No schooling/Pre school/Vocational	1	NA	0	0	1	0	0	0	0	NA	0	0	0	NA	0	NA	NA	0	NA	NA	0	0	0	NA	1	NA	NA	NA	NA	NA	NA	NA	0	OCO	Treated & sent home
1703	Blantyre	Central	45	35-49	m	Fall	Self-employed	Primary	1	NA	0	0	1	0	0	0	0	NA	0	0	0	NA	0	NA	NA	0	NA	NA	0	0	0	NA	1	NA	NA	NA	NA	NA	NA	NA	0	OCO	Admitted
1704	Blantyre	Central	40	35-49	m	Fall	Small Scale Business	Primary	1	NA	0	0	1	0	0	0	0	NA	0	0	0	NA	0	NA	NA	0	NA	NA	0	0	0	NA	1	NA	NA	NA	NA	NA	NA	NA	0	OCO	Treated & sent home
1705	Lilongwe	Central	40	35-49	f	Fall	Self-employed	Secondary	1	2	0	0	1	0	0	0	0	NA	0	0	0	NA	0	NA	NA	0	NA	NA	0	0	0	NA	1	NA	NA	NA	NA	NA	NA	NA	0	OCO	Treated & sent home
1706	Mangochi	District	40	35-49	m	Fall	Office Worker	University/Tertiary	2	NA	0	0	1	0	0	0	0	NA	0	0	0	NA	0	NA	NA	0	NA	NA	0	0	0	NA	1	NA	NA	NA	NA	NA	NA	NA	0	OCO	Treated & sent home
1707	Blantyre	Central	40	35-49	m	Fall	Self-employed	Primary	1	NA	0	0	1	0	0	0	0	NA	0	0	0	NA	0	NA	NA	0	NA	NA	0	0	0	NA	1	NA	NA	NA	NA	NA	NA	NA	0	OCO	Admitted
1708	Mangochi	District	40	35-49	f	Assault/Domestic violence	unemployed	Primary	2	NA	0	0	1	0	0	0	0	NA	0	0	0	NA	0	NA	NA	0	NA	NA	0	0	0	NA	1	NA	NA	NA	NA	NA	NA	NA	0	OCO	Treated & sent home
1709	Nkhata Bay	NA	40	35-49	m	Fall	Labourer	Primary	NA	NA	0	0	1	0	0	0	0	NA	0	0	0	NA	0	NA	NA	0	NA	NA	0	0	0	NA	1	NA	NA	NA	NA	NA	NA	NA	0	OCO	Admitted
1710	Blantyre	Central	40	35-49	m	Fall	Small Scale Business	Primary	1	NA	0	0	1	0	0	0	0	NA	0	0	0	NA	0	NA	NA	0	NA	NA	0	0	0	NA	1	NA	NA	NA	NA	NA	NA	NA	0	OCO	Treated & sent home
1711	Mangochi	District	40	35-49	f	Fall	Farmer	No schooling/Pre school/Vocational	1	NA	0	0	1	0	0	0	0	NA	0	0	0	NA	0	NA	NA	0	NA	NA	0	0	0	NA	1	NA	NA	NA	NA	NA	NA	NA	0	OCO	Treated & sent home
1712	Lilongwe	Central	40	35-49	f	Traffic-related	Farmer	No schooling/Pre school/Vocational	1	2	0	0	1	0	0	0	0	NA	0	0	0	NA	0	NA	NA	0	NA	NA	0	0	0	NA	1	NA	NA	NA	NA	NA	NA	NA	0	OCO	Treated & sent home
1713	Blantyre	Central	40	35-49	m	Assault/Domestic violence	other	Primary	2	NA	0	0	1	0	0	0	0	NA	0	0	0	NA	0	NA	NA	0	NA	NA	0	0	0	NA	1	NA	NA	NA	NA	NA	NA	NA	0	OCO	Treated & sent home
1714	Blantyre	Central	40	35-49	f	Fall	Farmer	No schooling/Pre school/Vocational	1	NA	0	0	1	0	0	0	0	NA	0	0	0	NA	0	NA	NA	0	NA	NA	0	0	0	NA	1	NA	NA	NA	NA	NA	NA	NA	0	OCO	Treated & sent home
1715	Blantyre	Central	40	35-49	f	Fall	Small Scale Business	No schooling/Pre school/Vocational	1	NA	0	0	1	0	0	0	0	NA	0	0	0	NA	0	NA	NA	0	NA	NA	0	0	0	NA	1	NA	NA	NA	NA	NA	NA	NA	0	OCO	Treated & sent home
1716	Blantyre	Central	40	35-49	m	Fall	Farmer	Primary	1	NA	0	0	1	0	0	0	0	NA	0	0	0	NA	0	NA	NA	0	NA	NA	0	0	0	NA	1	NA	NA	NA	NA	NA	NA	NA	0	OCO	Admitted
1717	Blantyre	Central	40	35-49	m	Fall	Farmer	Primary	1	NA	0	0	1	0	0	0	0	NA	0	0	0	NA	0	NA	NA	0	NA	NA	0	0	0	NA	1	NA	NA	NA	NA	NA	NA	NA	0	OCO	Admitted
1718	Blantyre	Central	40	35-49	f	Fall	Housewife	Primary	1	NA	0	0	1	0	0	0	0	NA	0	0	0	NA	0	NA	NA	0	NA	NA	0	0	0	NA	1	NA	NA	NA	NA	NA	NA	NA	0	OCO	Treated & sent home
1719	Nkhata Bay	NA	40	35-49	f	Animal bite	Farmer	Primary	2	NA	0	0	1	0	0	0	0	NA	0	0	0	NA	0	NA	NA	0	NA	NA	0	0	0	NA	1	NA	NA	NA	NA	NA	NA	NA	0	OCO	Admitted
1720	Blantyre	Central	40	35-49	f	Fall	Student	Primary	1	NA	0	0	1	0	0	0	0	NA	0	0	0	NA	0	NA	NA	0	NA	NA	0	0	0	NA	1	NA	NA	NA	NA	NA	NA	NA	0	OCO	Treated & sent home
1721	Blantyre	Central	40	35-49	f	Fall	Housewife	Secondary	1	NA	0	0	1	0	0	0	0	NA	0	0	0	NA	0	NA	NA	0	NA	NA	0	0	0	NA	1	NA	NA	NA	NA	NA	NA	NA	0	OCO	Treated & sent home
1722	Lilongwe	Central	40	35-49	m	Fall	other	No schooling/Pre school/Vocational	2	NA	0	0	1	0	0	0	0	NA	0	0	0	NA	0	NA	NA	0	NA	NA	0	0	0	NA	1	NA	NA	NA	NA	NA	NA	NA	0	Trainee OCO	Admitted
1723	Lilongwe	Central	40	35-49	m	Fall	other	University/Tertiary	1	NA	0	0	1	0	0	0	0	NA	0	0	0	NA	0	NA	NA	0	NA	NA	0	0	0	NA	1	NA	NA	NA	NA	NA	NA	NA	0	OCO	Treated & sent home
1724	Nkhata Bay	NA	40	35-49	f	Fall	Farmer	Primary	1	NA	0	0	1	0	0	0	0	NA	0	0	0	NA	0	NA	NA	0	NA	NA	0	0	0	NA	1	NA	NA	NA	NA	NA	NA	NA	0	OCO	Admitted
1725	Mangochi	District	40	35-49	m	Sports	Farmer	Primary	2	NA	0	0	1	0	0	0	0	NA	0	0	0	NA	0	NA	NA	0	NA	NA	0	0	0	NA	1	NA	NA	NA	NA	NA	NA	NA	0	OCO	Treated & sent home
1726	Blantyre	Central	40	35-49	m	Fall	Labourer	Primary	1	NA	0	0	1	0	0	0	0	NA	0	0	0	NA	0	NA	NA	0	NA	NA	0	0	0	NA	1	NA	NA	NA	NA	NA	NA	NA	0	OCO	Treated & sent home
1727	Lilongwe	Central	35	35-49	f	Fall	Office Worker	No schooling/Pre school/Vocational	2	NA	0	0	1	0	0	0	0	NA	0	0	0	NA	0	NA	NA	0	NA	NA	0	0	0	NA	1	NA	NA	NA	NA	NA	NA	NA	0	OCO	Treated & sent home
1728	Lilongwe	Central	35	35-49	m	Fall	Farmer	Primary	2	NA	0	0	1	0	0	0	0	NA	0	0	0	NA	0	NA	NA	0	NA	NA	0	0	0	NA	1	NA	NA	NA	NA	NA	NA	NA	0	OCO	Treated & sent home
1729	Lilongwe	Central	35	35-49	m	Fall	Farmer	Primary	2	NA	0	0	1	0	0	0	0	NA	0	0	0	NA	0	NA	NA	0	NA	NA	0	0	0	NA	1	NA	NA	NA	NA	NA	NA	NA	0	OCO	Treated & sent home
1730	Lilongwe	Central	35	35-49	m	Work-related	other	Primary	1	2	0	0	1	0	0	0	0	NA	0	0	0	NA	0	NA	NA	0	NA	NA	0	0	0	NA	1	NA	NA	NA	NA	NA	NA	NA	0	OCO	Treated & sent home
1731	Lilongwe	Central	35	35-49	m	Assault/Domestic violence	Farmer	Primary	1	NA	0	0	1	0	0	0	0	NA	0	0	0	NA	0	NA	NA	0	NA	NA	0	0	0	NA	1	NA	NA	NA	NA	NA	NA	NA	0	OCO	Treated & sent home
1732	Blantyre	Central	35	35-49	f	Fall	Small Scale Business	Secondary	1	NA	0	0	1	0	0	0	0	NA	0	0	0	NA	0	NA	NA	0	NA	NA	0	0	0	NA	1	NA	NA	NA	NA	NA	NA	NA	0	OCO	Treated & sent home
1733	Blantyre	Central	35	35-49	m	Traffic-related	Self-employed	Secondary	1	NA	0	0	1	0	0	0	0	NA	0	0	0	NA	0	NA	NA	0	NA	NA	0	0	0	NA	1	NA	NA	NA	NA	NA	NA	NA	0	OCO	Treated & sent home
1734	Mangochi	District	35	35-49	m	Animal bite	Farmer	Primary	2	NA	0	0	1	0	0	0	0	NA	0	0	0	NA	0	NA	NA	0	NA	NA	0	0	0	NA	1	NA	NA	NA	NA	NA	NA	NA	0	OCO	Admitted
1735	Lilongwe	Central	35	35-49	m	Traffic-related	Labourer	Primary	1	NA	0	0	1	0	0	0	0	NA	0	0	0	NA	0	NA	NA	0	NA	NA	0	0	0	NA	1	NA	NA	NA	NA	NA	NA	NA	0	OCO	Treated & sent home
1736	Blantyre	Central	35	35-49	m	Fall	other	No schooling/Pre school/Vocational	2	NA	0	0	1	0	0	0	0	NA	0	0	0	NA	0	NA	NA	0	NA	NA	0	0	0	NA	1	NA	NA	NA	NA	NA	NA	NA	0	Trainee OCO	Treated & sent home
1737	Lilongwe	Central	35	35-49	f	Fall	Farmer	Primary	1	NA	0	0	1	0	0	0	0	NA	0	0	0	NA	0	NA	NA	0	NA	NA	0	0	0	NA	1	NA	NA	NA	NA	NA	NA	NA	0	OCO	Treated & sent home
1738	Blantyre	Central	35	35-49	m	Fall	Labourer	Secondary	1	NA	0	0	1	0	0	0	0	NA	0	0	0	NA	0	NA	NA	0	NA	NA	0	0	0	NA	1	NA	NA	NA	NA	NA	NA	NA	0	OCO	Treated & sent home
1739	Mangochi	District	35	35-49	m	Fall	Farmer	Primary	2	NA	0	0	1	0	0	0	0	NA	0	0	0	NA	0	NA	NA	0	NA	NA	0	0	0	NA	1	NA	NA	NA	NA	NA	NA	NA	0	OCO	Treated & sent home
1740	Blantyre	Central	35	35-49	f	Fall	Minor/Child	Primary	1	NA	0	0	1	0	0	0	0	NA	0	0	0	NA	0	NA	NA	0	NA	NA	0	0	0	NA	1	NA	NA	NA	NA	NA	NA	NA	0	OCO	Treated & sent home
1741	Blantyre	Central	35	35-49	m	Fall	Labourer	Secondary	2	NA	0	0	1	0	0	0	0	NA	0	0	0	NA	0	NA	NA	0	NA	NA	0	0	0	NA	1	NA	NA	NA	NA	NA	NA	NA	0	Trainee OCO	Treated & sent home
1742	Lilongwe	Central	35	35-49	m	Fall	Small Scale Business	Primary	1	NA	0	0	1	0	0	0	0	NA	0	0	0	NA	0	NA	NA	0	NA	NA	0	0	0	NA	1	NA	NA	NA	NA	NA	NA	NA	0	OCO	Admitted
1743	Lilongwe	Central	35	35-49	f	Fall	Small Scale Business	Secondary	1	NA	0	0	1	0	0	0	0	NA	0	0	0	NA	0	NA	NA	0	NA	NA	0	0	0	NA	1	NA	NA	NA	NA	NA	NA	NA	0	OCO	Treated & sent home
1744	Blantyre	Central	35	35-49	m	Fall	Self-employed	Primary	2	NA	0	0	1	0	0	0	0	NA	0	0	0	NA	0	NA	NA	0	NA	NA	0	0	0	NA	1	NA	NA	NA	NA	NA	NA	NA	0	OCO	Treated & sent home
1745	Blantyre	Central	35	35-49	f	Fall	Small Scale Business	Primary	1	NA	0	0	1	0	0	0	0	NA	0	0	0	NA	0	NA	NA	0	NA	NA	0	0	0	NA	1	NA	NA	NA	NA	NA	NA	NA	0	OCO	Treated & sent home
1746	Blantyre	Central	35	35-49	f	Fall	Small Scale Business	Primary	1	NA	0	0	1	0	0	0	0	NA	0	0	0	NA	0	NA	NA	0	NA	NA	0	0	0	NA	1	NA	NA	NA	NA	NA	NA	NA	0	OCO	Admitted
1747	Lilongwe	Central	35	35-49	m	Fall	Labourer	Secondary	2	NA	0	0	1	0	0	0	0	NA	0	0	0	NA	0	NA	NA	0	NA	NA	0	0	0	NA	1	NA	NA	NA	NA	NA	NA	NA	0	OCO	Treated & sent home
1748	Blantyre	Central	35	35-49	f	Fall	Small Scale Business	Primary	1	NA	0	0	1	0	0	0	0	NA	0	0	0	NA	0	NA	NA	0	NA	NA	0	0	0	NA	1	NA	NA	NA	NA	NA	NA	NA	0	OCO	Treated & sent home
1749	Blantyre	Central	35	35-49	f	Fall	Small Scale Business	Secondary	1	NA	0	0	1	0	0	0	0	NA	0	0	0	NA	0	NA	NA	0	NA	NA	0	0	0	NA	1	NA	NA	NA	NA	NA	NA	NA	0	OCO	Treated & sent home
1750	Blantyre	Central	35	35-49	m	Fall	Small Scale Business	Primary	1	NA	0	0	1	0	0	0	0	NA	0	0	0	NA	0	NA	NA	0	NA	NA	0	0	0	NA	1	NA	NA	NA	NA	NA	NA	NA	0	OCO	Admitted
1751	Lilongwe	Central	35	35-49	f	Traffic-related	Self-employed	Secondary	1	2	0	0	1	0	0	0	0	NA	0	0	0	NA	0	NA	NA	0	NA	NA	0	0	0	NA	1	NA	NA	NA	NA	NA	NA	NA	0	OCO	Treated & sent home
1752	Blantyre	Central	35	35-49	m	Sports	Student	Secondary	1	NA	0	0	1	0	0	0	0	NA	0	0	0	NA	0	NA	NA	0	NA	NA	0	0	0	NA	1	NA	NA	NA	NA	NA	NA	NA	0	OCO	Treated & sent home
1753	Blantyre	Central	35	35-49	m	Traffic-related	NA	NA	2	NA	0	0	1	0	0	0	0	NA	0	0	0	NA	0	NA	NA	0	NA	NA	0	0	0	NA	1	NA	NA	NA	NA	NA	NA	NA	0	OCO	Admitted
1754	Blantyre	Central	35	35-49	f	Fall	unemployed	Secondary	1	NA	0	0	1	0	0	0	0	NA	0	0	0	NA	0	NA	NA	0	NA	NA	0	0	0	NA	1	NA	NA	NA	NA	NA	NA	NA	0	OCO	Treated & sent home
1755	Mangochi	District	35	35-49	f	Traffic-related	Small Scale Business	Primary	2	NA	0	0	1	0	0	0	0	NA	0	0	0	NA	0	NA	NA	0	NA	NA	0	0	0	NA	1	NA	NA	NA	NA	NA	NA	NA	0	OCO	Treated & sent home
1756	Mangochi	District	35	35-49	f	Traffic-related	Small Scale Business	Primary	2	NA	0	0	1	0	0	0	0	NA	0	0	0	NA	0	NA	NA	0	NA	NA	0	0	0	NA	1	NA	NA	NA	NA	NA	NA	NA	0	OCO	Treated & sent home
1757	Lilongwe	Central	30	20-34	m	Assault/Domestic violence	Small Scale Business	University/Tertiary	1	NA	0	0	1	0	0	0	0	NA	0	0	0	NA	0	NA	NA	0	NA	NA	0	0	0	NA	1	NA	NA	NA	NA	NA	NA	NA	0	OCO	Admitted
1758	Lilongwe	Central	30	20-34	m	Traffic-related	Farmer	NA	2	NA	0	0	1	0	0	0	0	NA	0	0	0	NA	0	NA	NA	0	NA	NA	0	0	0	NA	1	NA	NA	NA	NA	NA	NA	NA	0	OCO	Admitted
1759	Blantyre	Central	30	20-34	m	Fall	NA	NA	2	2	0	0	1	0	0	0	0	NA	0	0	0	NA	0	NA	NA	0	NA	1	0	0	0	NA	1	NA	NA	NA	NA	NA	NA	NA	0	OCO	Admitted
1760	Lilongwe	Central	30	20-34	f	Fall	Labourer	Secondary	2	NA	0	0	1	0	0	0	0	NA	0	0	0	NA	0	NA	NA	0	NA	NA	0	0	0	NA	1	NA	NA	NA	NA	NA	NA	NA	0	OCO	Treated & sent home
1761	Blantyre	Central	30	20-34	m	Traffic-related	Small Scale Business	Secondary	2	NA	0	0	1	0	0	0	0	NA	0	0	0	NA	0	NA	NA	0	NA	NA	0	0	0	NA	1	NA	NA	NA	NA	NA	NA	NA	0	OCO	Admitted
1762	Lilongwe	Central	30	20-34	m	Assault/Domestic violence	Small Scale Business	No schooling/Pre school/Vocational	1	2	0	0	1	0	0	0	0	NA	0	0	0	NA	0	NA	NA	0	NA	NA	0	0	0	NA	1	NA	NA	NA	NA	NA	NA	NA	0	OCO	Admitted
1763	Blantyre	Central	30	20-34	f	Fall	Small Scale Business	Primary	1	NA	0	0	1	0	0	0	0	NA	0	0	0	NA	0	NA	NA	0	NA	NA	0	0	0	NA	1	NA	NA	NA	NA	NA	NA	NA	0	OCO	Treated & sent home
1764	Mangochi	District	30	20-34	f	Traffic-related	Housewife	Primary	1	NA	0	0	1	0	0	0	0	NA	0	0	0	NA	0	NA	NA	0	NA	NA	0	0	0	NA	1	NA	NA	NA	NA	NA	NA	NA	0	OCO	Treated & sent home
1765	Mangochi	District	30	20-34	f	Traffic-related	Housewife	Primary	1	NA	0	0	1	0	0	0	0	NA	0	0	0	NA	0	NA	NA	0	NA	NA	0	0	0	NA	1	NA	NA	NA	NA	NA	NA	NA	0	OCO	Treated & sent home
1766	Mangochi	District	30	20-34	m	Assault/Domestic violence	Labourer	Secondary	2	NA	0	0	1	0	0	0	0	NA	0	0	0	NA	0	NA	NA	0	NA	NA	0	0	0	NA	1	NA	NA	NA	NA	NA	NA	NA	0	OCO	Treated & sent home
1767	Lilongwe	Central	30	20-34	m	Traffic-related	Farmer	Secondary	2	NA	0	0	1	0	0	0	0	NA	0	0	0	NA	0	NA	NA	0	NA	NA	0	0	0	NA	1	NA	NA	NA	NA	NA	NA	NA	0	OCO	Treated & sent home
1768	Mangochi	District	30	20-34	f	Fall	Farmer	Primary	2	NA	0	0	1	0	0	0	0	NA	0	0	0	NA	0	NA	NA	0	NA	NA	0	0	0	NA	1	NA	NA	NA	NA	NA	NA	NA	0	OCO	Treated & sent home
1769	Blantyre	Central	30	20-34	m	Fall	other	Primary	1	NA	0	0	1	0	0	0	0	NA	0	0	0	NA	0	NA	NA	0	NA	NA	0	0	0	NA	1	NA	NA	NA	NA	NA	NA	NA	0	OCO	Admitted
1770	Mangochi	District	30	20-34	m	Sports	Farmer	Primary	2	NA	0	0	1	0	0	0	0	NA	0	0	0	NA	0	NA	NA	0	NA	NA	0	0	0	NA	1	NA	NA	NA	NA	NA	NA	NA	0	OCO	Treated & sent home
1771	Mangochi	District	30	20-34	m	Work-related	Labourer	Secondary	1	NA	0	0	1	0	0	0	0	NA	0	0	0	NA	0	NA	NA	0	NA	NA	0	0	0	NA	1	NA	NA	NA	NA	NA	NA	NA	0	OCO	Treated & sent home
1772	Blantyre	Central	30	20-34	m	Fall	Labourer	Primary	1	NA	0	0	1	0	0	0	0	NA	0	0	0	NA	0	NA	NA	0	NA	NA	0	0	0	NA	1	NA	NA	NA	NA	NA	NA	NA	0	OCO	Treated & sent home
1773	Lilongwe	Central	30	20-34	m	Fall	Small Scale Business	University/Tertiary	1	NA	0	0	1	0	0	0	0	NA	0	0	0	NA	0	NA	NA	0	NA	NA	0	0	0	NA	1	NA	NA	NA	NA	NA	NA	NA	0	OCO	Treated & sent home
1774	Lilongwe	Central	30	20-34	m	Work-related	Self-employed	Primary	2	NA	0	0	1	0	0	0	0	NA	0	0	0	NA	0	NA	NA	0	NA	NA	0	0	0	NA	1	NA	NA	NA	NA	NA	NA	NA	0	OCO	Treated & sent home
1775	Mangochi	District	30	20-34	m	Fall	Farmer	Secondary	1	NA	0	0	1	0	0	0	0	NA	0	0	0	NA	0	NA	NA	0	NA	NA	0	0	0	NA	1	NA	NA	NA	NA	NA	NA	NA	0	OCO	Treated & sent home
1776	Blantyre	Central	30	20-34	m	Fall	Labourer	Primary	1	NA	0	0	1	0	0	0	0	NA	0	0	0	NA	0	NA	NA	0	NA	NA	0	0	0	NA	1	NA	NA	NA	NA	NA	NA	NA	0	OCO	Treated & sent home
1777	Blantyre	Central	30	20-34	m	Fall	Small Scale Business	Secondary	2	NA	0	0	1	0	0	0	0	NA	0	0	0	NA	0	NA	NA	0	NA	NA	0	0	0	NA	1	NA	NA	NA	NA	NA	NA	NA	0	Orthopaedic Surgeon	Admitted
1778	Lilongwe	Central	30	20-34	f	Traffic-related	Small Scale Business	Primary	1	NA	0	0	1	0	0	0	0	NA	0	0	0	NA	0	NA	NA	0	NA	NA	0	0	0	NA	1	NA	NA	NA	NA	NA	NA	NA	0	OCO	Treated & sent home
1779	Mangochi	District	30	20-34	m	Sports	Small Scale Business	Primary	1	NA	0	0	1	0	0	0	0	NA	0	0	0	NA	0	NA	NA	0	NA	NA	0	0	0	NA	1	NA	NA	NA	NA	NA	NA	NA	0	OCO	Treated & sent home
1780	Blantyre	Central	30	20-34	f	Fall	Self-employed	No schooling/Pre school/Vocational	1	NA	0	0	1	0	0	0	0	NA	0	0	0	NA	0	NA	NA	0	NA	NA	0	0	0	NA	1	NA	NA	NA	NA	NA	NA	NA	0	OCO	Treated & sent home
1781	Mangochi	District	30	20-34	f	Fall	Farmer	Primary	2	NA	0	0	1	0	0	0	0	NA	0	0	0	NA	0	NA	NA	0	NA	NA	0	0	0	NA	1	NA	NA	NA	NA	NA	NA	NA	0	OCO	Treated & sent home
1782	Blantyre	Central	30	20-34	m	Assault/Domestic violence	Farmer	Primary	1	NA	0	0	1	0	0	0	0	NA	0	0	0	NA	0	NA	NA	0	NA	NA	0	0	0	NA	1	NA	NA	NA	NA	NA	NA	NA	0	OCO	Treated & sent home
1783	Mangochi	District	30	20-34	m	Traffic-related	Farmer	Secondary	1	NA	0	0	1	0	0	0	0	NA	0	0	0	NA	0	NA	NA	0	NA	NA	0	0	0	NA	1	NA	NA	NA	NA	NA	NA	NA	0	OCO	Treated & sent home
1784	Lilongwe	Central	30	20-34	m	Traffic-related	Student	Secondary	1	2	0	0	1	0	0	0	0	NA	0	0	0	NA	0	NA	NA	0	NA	NA	0	0	0	NA	1	NA	NA	NA	NA	NA	NA	NA	0	OCO	Treated & sent home
1785	Blantyre	Central	25	20-34	f	Traffic-related	Small Scale Business	Secondary	1	NA	0	0	1	0	0	0	0	NA	0	0	0	NA	0	NA	NA	0	NA	NA	0	0	0	NA	1	NA	NA	NA	NA	NA	NA	NA	0	OCO	Admitted
1786	Blantyre	Central	25	20-34	f	Fall	Housewife	Primary	1	NA	0	0	1	0	0	0	0	NA	0	0	0	NA	0	NA	NA	0	NA	NA	0	0	0	NA	1	NA	NA	NA	NA	NA	NA	NA	0	OCO	Treated & sent home
1787	Mangochi	District	25	20-34	m	Sports	Labourer	Secondary	2	NA	0	0	1	0	0	0	0	NA	0	0	0	NA	0	NA	NA	0	NA	NA	0	0	0	NA	1	NA	NA	NA	NA	NA	NA	NA	0	OCO	Treated & sent home
1788	Blantyre	Central	25	20-34	m	Fall	Small Scale Business	Primary	1	NA	0	0	1	0	0	0	0	NA	0	0	0	NA	0	NA	NA	0	NA	NA	0	0	0	NA	1	NA	NA	NA	NA	NA	NA	NA	0	OCO	Treated & sent home
1789	Lilongwe	Central	25	20-34	m	Traffic-related	Labourer	Secondary	1	2	0	0	1	0	0	0	0	NA	0	0	0	NA	0	NA	NA	0	NA	NA	0	0	0	NA	1	NA	NA	NA	NA	NA	NA	NA	0	OCO	Treated & sent home
1790	Lilongwe	Central	25	20-34	m	Traffic-related	Self-employed	No schooling/Pre school/Vocational	2	NA	0	0	1	0	0	0	0	NA	0	0	0	NA	0	NA	NA	0	NA	NA	0	0	0	NA	1	NA	NA	NA	NA	NA	NA	NA	0	OCO	Treated & sent home
1791	Blantyre	Central	25	20-34	f	Fall	Small Scale Business	Primary	1	NA	0	0	1	0	0	0	0	NA	0	0	0	NA	0	NA	NA	0	NA	NA	0	0	0	NA	1	NA	NA	NA	NA	NA	NA	NA	0	OCO	Admitted
1792	Lilongwe	Central	25	20-34	f	Assault/Domestic violence	Small Scale Business	No schooling/Pre school/Vocational	1	2	0	0	1	0	0	0	0	NA	0	0	0	NA	0	NA	NA	0	NA	NA	0	0	0	NA	1	NA	NA	NA	NA	NA	NA	NA	0	OCO	Treated & sent home
1793	Lilongwe	Central	25	20-34	f	Assault/Domestic violence	Small Scale Business	No schooling/Pre school/Vocational	1	2	0	0	1	0	0	0	0	NA	0	0	0	NA	0	NA	NA	0	NA	NA	0	0	0	NA	1	NA	NA	NA	NA	NA	NA	NA	0	OCO	Treated & sent home
1794	Lilongwe	Central	25	20-34	m	Assault/Domestic violence	Small Scale Business	Secondary	2	NA	0	0	1	0	0	0	0	NA	0	0	0	NA	0	NA	NA	0	NA	NA	0	0	0	NA	1	NA	NA	NA	NA	NA	NA	NA	0	OCO	Treated & sent home
1795	Lilongwe	Central	25	20-34	m	Fall	Student	No schooling/Pre school/Vocational	1	NA	0	0	1	0	0	0	0	NA	0	0	0	NA	0	NA	NA	0	NA	NA	0	0	0	NA	1	NA	NA	NA	NA	NA	NA	NA	0	OCO	Treated & sent home
1796	Blantyre	Central	25	20-34	m	Sports	Student	Secondary	1	NA	0	0	1	0	0	0	0	NA	0	0	0	NA	0	NA	NA	0	NA	NA	0	0	0	NA	1	NA	NA	NA	NA	NA	NA	NA	0	OCO	Treated & sent home
1797	Lilongwe	Central	25	20-34	m	Traffic-related	Farmer	Secondary	2	NA	0	0	1	0	0	0	0	NA	0	0	0	NA	0	NA	NA	0	NA	NA	0	0	0	NA	1	NA	NA	NA	NA	NA	NA	NA	0	OCO	Treated & sent home
1798	Lilongwe	Central	25	20-34	m	Traffic-related	Farmer	Secondary	2	NA	0	0	1	0	0	0	0	NA	0	0	0	NA	0	NA	NA	0	NA	NA	0	0	0	NA	1	NA	NA	NA	NA	NA	NA	NA	0	OCO	Treated & sent home
1799	Blantyre	Central	25	20-34	f	Fall	Housewife	Secondary	1	NA	0	0	1	0	0	0	0	NA	0	0	0	NA	0	NA	NA	0	NA	NA	0	0	0	NA	1	NA	NA	NA	NA	NA	NA	NA	0	OCO	Treated & sent home
1800	Mangochi	District	25	20-34	m	Fall	Small Scale Business	Primary	2	NA	0	0	1	0	0	0	0	NA	0	0	0	NA	0	NA	NA	0	NA	NA	0	0	0	NA	1	NA	NA	NA	NA	NA	NA	NA	0	OCO	Treated & sent home
1801	Blantyre	Central	25	20-34	m	Traffic-related	Farmer	Secondary	1	NA	0	0	1	0	0	0	0	NA	0	0	0	NA	0	NA	NA	0	NA	NA	0	1	0	NA	1	NA	NA	NA	NA	NA	NA	NA	0	OCO	Treated & sent home
1802	Lilongwe	Central	25	20-34	f	Fall	Student	University/Tertiary	1	NA	0	0	1	0	0	0	0	NA	0	0	0	NA	0	NA	NA	0	NA	NA	0	0	0	NA	1	NA	NA	NA	NA	NA	NA	NA	0	OCO	Treated & sent home
1803	Lilongwe	Central	25	20-34	m	Sports	Student	Secondary	2	2	0	0	1	0	0	0	0	NA	0	0	0	NA	0	NA	NA	0	NA	NA	0	0	0	NA	1	NA	NA	NA	NA	NA	NA	NA	0	OCO	Treated & sent home
1804	Mangochi	District	25	20-34	f	Fall	Housewife	Primary	1	NA	0	0	1	0	0	0	0	NA	0	0	0	NA	0	NA	NA	0	NA	NA	0	0	0	NA	1	NA	NA	NA	NA	NA	NA	NA	0	OCO	Treated & sent home
1805	Lilongwe	Central	25	20-34	m	Animal bite	Small Scale Business	Secondary	1	2	0	0	1	0	0	0	0	NA	0	0	0	NA	0	NA	NA	0	NA	NA	0	0	0	NA	1	NA	NA	NA	NA	NA	NA	NA	0	OCO	Treated & sent home
1806	Mangochi	District	25	20-34	f	Fall	Farmer	Primary	2	NA	0	0	1	0	0	0	0	NA	0	0	0	NA	0	NA	NA	0	NA	NA	0	0	0	NA	1	NA	NA	NA	NA	NA	NA	NA	0	OCO	Treated & sent home
1807	Blantyre	Central	25	20-34	m	Fall	Student	Primary	1	NA	0	0	1	0	0	0	0	NA	0	0	0	NA	0	NA	NA	0	NA	NA	0	0	0	NA	1	NA	NA	NA	NA	NA	NA	NA	0	OCO	Treated & sent home
1808	Blantyre	Central	25	20-34	f	Fall	Student	Primary	1	NA	0	0	1	0	0	0	0	NA	0	0	0	NA	0	NA	NA	0	NA	NA	0	0	0	NA	1	NA	NA	NA	NA	NA	NA	NA	0	OCO	Treated & sent home
1809	Blantyre	Central	25	20-34	m	Fall	Student	University/Tertiary	1	NA	0	0	1	0	0	0	0	NA	0	0	0	NA	0	NA	NA	0	NA	NA	0	0	0	NA	1	NA	NA	NA	NA	NA	NA	NA	0	OCO	Treated & sent home
1810	Blantyre	Central	20	20-34	m	Fall	NA	NA	2	2	0	0	1	0	0	0	0	NA	0	0	0	NA	0	NA	NA	0	NA	NA	0	0	0	NA	1	NA	NA	NA	NA	NA	NA	NA	0	OCO	Admitted
1811	Blantyre	Central	20	20-34	m	Fall	Student	Primary	1	NA	0	0	1	0	0	0	0	NA	0	0	0	NA	0	NA	NA	0	NA	NA	0	0	0	NA	1	NA	NA	NA	NA	NA	NA	NA	0	OCO	Treated & sent home
1812	Blantyre	Central	20	20-34	f	Fall	Minor/Child	Primary	1	NA	0	0	1	0	0	0	0	NA	0	0	0	NA	0	NA	NA	0	NA	NA	0	0	0	NA	1	NA	NA	NA	NA	NA	NA	NA	0	OCO	Treated & sent home
1813	Lilongwe	Central	20	20-34	m	Assault/Domestic violence	Student	Secondary	1	2	0	0	1	0	0	0	0	NA	0	0	0	NA	0	NA	NA	0	NA	NA	0	0	0	NA	1	NA	NA	NA	NA	NA	NA	NA	0	OCO	Treated & sent home
1814	Lilongwe	Central	20	20-34	m	Fall	Student	Primary	1	2	0	0	1	0	0	0	0	NA	0	0	0	NA	0	NA	NA	0	NA	NA	0	0	0	NA	1	NA	NA	NA	NA	NA	NA	NA	0	OCO	Treated & sent home
1815	Blantyre	Central	20	20-34	m	Fall	other	Primary	2	NA	0	0	1	0	0	0	0	NA	0	0	0	NA	0	NA	NA	0	NA	NA	0	0	0	NA	1	NA	NA	NA	NA	NA	NA	NA	0	OCO	Treated & sent home
1816	Blantyre	Central	20	20-34	m	Fall	unemployed	Primary	1	NA	0	0	1	0	0	0	0	NA	0	0	0	NA	0	NA	NA	0	NA	NA	0	0	0	NA	1	NA	NA	NA	NA	NA	NA	NA	0	OCO	Treated & sent home
1817	Blantyre	Central	20	20-34	m	Fall	Student	Primary	1	NA	0	0	1	0	0	0	0	NA	0	0	0	NA	0	NA	NA	0	NA	NA	0	0	0	NA	1	NA	NA	NA	NA	NA	NA	NA	0	OCO	Treated & sent home
1818	Blantyre	Central	20	20-34	m	Work-related	Labourer	Primary	2	NA	0	0	1	0	0	0	0	NA	0	0	0	NA	0	NA	NA	0	NA	NA	0	0	0	NA	1	NA	NA	NA	NA	NA	NA	NA	0	Trainee OCO	Treated & sent home
1819	Blantyre	Central	20	20-34	m	Traffic-related	Farmer	Primary	2	NA	0	0	1	0	0	0	0	NA	0	0	0	NA	0	NA	NA	0	NA	NA	0	0	0	NA	1	NA	NA	NA	NA	NA	NA	NA	0	OCO	Treated & sent home
1820	Blantyre	Central	20	20-34	m	Fall	Student	Secondary	2	NA	0	0	1	0	0	0	0	NA	0	0	0	NA	0	NA	NA	0	NA	NA	0	0	0	NA	1	NA	NA	NA	NA	NA	NA	NA	0	OCO	Treated & sent home
1821	Blantyre	Central	20	20-34	m	Traffic-related	NA	NA	2	2	0	0	1	0	0	0	0	NA	0	0	0	NA	0	NA	NA	0	NA	NA	0	0	0	NA	1	NA	NA	NA	NA	NA	NA	NA	0	OCO	Admitted
1822	Mangochi	District	20	20-34	m	Fall	Labourer	Primary	1	NA	0	0	1	0	0	0	0	NA	0	0	0	NA	0	NA	NA	0	NA	NA	0	0	0	NA	1	NA	NA	NA	NA	NA	NA	NA	0	OCO	Treated & sent home
1823	Mangochi	District	20	20-34	m	Traffic-related	Student	Secondary	2	NA	0	0	1	0	0	0	0	NA	0	0	0	NA	0	NA	NA	0	NA	NA	0	0	0	NA	1	NA	NA	NA	NA	NA	NA	NA	0	OCO	Treated & sent home
1824	Mangochi	District	20	20-34	m	Sports	Student	Primary	1	NA	0	0	1	0	0	0	0	NA	0	0	0	NA	0	NA	NA	0	NA	NA	0	0	0	NA	1	NA	NA	NA	NA	NA	NA	NA	0	OCO	Treated & sent home
1825	Blantyre	Central	20	20-34	f	Sports	Student	Secondary	1	NA	0	0	1	0	0	0	0	NA	0	0	0	NA	0	NA	NA	0	NA	NA	0	0	0	NA	1	NA	NA	NA	NA	NA	NA	NA	0	OCO	Treated & sent home
1826	Mangochi	District	20	20-34	m	Sports	Student	Primary	1	NA	0	0	1	0	0	0	0	NA	0	0	0	NA	0	NA	NA	0	NA	NA	0	0	0	NA	1	NA	NA	NA	NA	NA	NA	NA	0	OCO	Treated & sent home
1827	Lilongwe	Central	20	20-34	f	Sports	Student	Primary	1	2	0	0	1	0	0	0	0	NA	0	0	0	NA	0	NA	NA	0	NA	NA	0	0	0	NA	1	NA	NA	NA	NA	NA	NA	NA	0	OCO	Treated & sent home
1828	Lilongwe	Central	20	20-34	m	Fall	Student	Secondary	1	2	0	0	1	0	0	0	0	NA	0	0	0	NA	0	NA	NA	0	NA	NA	0	0	0	NA	1	NA	NA	NA	NA	NA	NA	NA	0	OCO	Treated & sent home
1829	Nkhata Bay	NA	20	20-34	f	Traffic-related	Student	Primary	1	NA	0	0	1	0	0	0	0	NA	0	0	0	NA	0	NA	NA	0	NA	NA	0	0	0	NA	1	NA	NA	NA	NA	NA	NA	NA	0	OCO	Treated & sent home
1830	Lilongwe	Central	20	20-34	m	Sports	Student	Primary	2	NA	0	0	1	0	0	0	0	NA	0	0	0	NA	0	NA	NA	0	NA	NA	0	0	0	NA	1	NA	NA	NA	NA	NA	NA	NA	0	OCO	Treated & sent home
1831	Blantyre	Central	20	20-34	m	Fall	Student	Primary	1	NA	0	0	1	0	0	0	0	NA	0	0	0	NA	0	NA	NA	0	NA	NA	0	0	0	NA	1	NA	NA	NA	NA	NA	NA	NA	0	OCO	Treated & sent home
1832	Blantyre	Central	20	20-34	f	Fall	Student	Primary	1	NA	0	0	1	0	0	0	0	NA	0	0	0	NA	0	NA	NA	0	NA	NA	0	0	0	NA	1	NA	NA	NA	NA	NA	NA	NA	0	OCO	Treated & sent home
1833	Blantyre	Central	20	20-34	m	Fall	Student	Primary	2	NA	0	0	1	0	0	0	0	NA	0	0	0	NA	0	NA	NA	0	NA	NA	0	0	0	NA	1	NA	NA	NA	NA	NA	NA	NA	0	OCO	Admitted
1834	Mangochi	District	20	20-34	m	Fall	Student	Primary	1	NA	0	0	1	0	0	0	0	NA	0	0	0	NA	0	NA	NA	0	NA	NA	0	0	0	NA	1	NA	NA	NA	NA	NA	NA	NA	0	OCO	Treated & sent home
1835	Mangochi	District	20	20-34	m	Fall	Student	Primary	2	NA	0	0	1	0	0	0	0	NA	0	0	0	NA	0	NA	NA	0	NA	NA	0	0	0	NA	1	NA	NA	NA	NA	NA	NA	NA	0	OCO	Treated & sent home
1836	Nkhata Bay	NA	20	20-34	m	Fall	Student	Primary	2	NA	0	0	1	0	0	0	0	NA	0	0	0	NA	0	NA	NA	0	NA	NA	0	0	0	NA	1	NA	NA	NA	NA	NA	NA	NA	0	OCO	Treated & sent home
1837	Lilongwe	Central	20	20-34	m	Fall	Student	Secondary	2	NA	0	0	1	0	0	0	0	NA	0	0	0	NA	0	NA	NA	0	NA	NA	0	0	0	NA	1	NA	NA	NA	NA	NA	NA	NA	0	OCO	Treated & sent home
1838	Lilongwe	Central	20	20-34	m	Fall	NA	NA	2	NA	0	0	1	0	0	0	0	NA	0	0	0	NA	0	NA	NA	0	NA	NA	0	0	0	NA	1	NA	NA	NA	NA	NA	NA	NA	0	OCO	Admitted
1839	Blantyre	Central	20	20-34	m	Sports	Student	Primary	1	NA	0	0	1	0	0	0	0	NA	0	0	0	NA	0	NA	NA	0	NA	NA	0	0	0	NA	1	NA	NA	NA	NA	NA	NA	NA	0	Surgical Registrar	Admitted
1840	Blantyre	Central	20	20-34	m	Fall	Minor/Child	Primary	1	NA	0	0	1	0	0	0	0	NA	0	0	0	NA	0	NA	NA	0	NA	NA	0	0	0	NA	1	NA	NA	NA	NA	NA	NA	NA	0	OCO	Treated & sent home
1841	Blantyre	Central	20	20-34	m	Sports	Student	Secondary	1	NA	0	0	1	0	0	0	0	NA	0	0	0	NA	0	NA	NA	0	NA	NA	0	0	0	NA	1	NA	NA	NA	NA	NA	NA	NA	0	OCO	Treated & sent home
1842	Blantyre	Central	20	20-34	m	Fall	Student	Secondary	1	NA	0	0	1	0	0	0	0	NA	0	0	0	NA	0	NA	NA	0	NA	NA	0	0	0	NA	1	NA	NA	NA	NA	NA	NA	NA	0	OCO	Treated & sent home
1843	Lilongwe	Central	20	20-34	m	Sports	Student	Secondary	1	2	0	0	1	0	0	0	0	NA	0	0	0	NA	0	NA	NA	0	NA	NA	0	0	0	NA	1	NA	NA	NA	NA	NA	NA	NA	0	OCO	Treated & sent home
1844	Blantyre	Central	20	20-34	f	Fall	Student	Secondary	1	NA	0	0	1	0	0	0	0	NA	0	0	0	NA	0	NA	NA	0	NA	NA	0	0	0	NA	1	NA	NA	NA	NA	NA	NA	NA	0	OCO	Treated & sent home
1845	Lilongwe	Central	20	20-34	m	Sports	Student	Secondary	2	NA	0	0	1	0	0	0	0	NA	0	0	0	NA	0	NA	NA	0	NA	NA	0	0	0	NA	1	NA	NA	NA	NA	NA	NA	NA	0	OCO	Treated & sent home
1846	Nkhata Bay	NA	20	20-34	m	Sports	Student	Primary	1	NA	0	0	1	0	0	0	0	NA	0	0	0	NA	0	NA	NA	0	NA	NA	0	0	0	NA	1	NA	NA	NA	NA	NA	NA	NA	0	OCO	Admitted
1847	Lilongwe	Central	20	20-34	m	Fall	Student	Secondary	1	NA	0	0	1	0	0	0	0	NA	0	0	0	NA	0	NA	NA	0	NA	NA	0	0	0	NA	1	NA	NA	NA	NA	NA	NA	NA	0	OCO	Treated & sent home
1848	Mangochi	District	20	20-34	f	Traffic-related	Student	Secondary	1	NA	0	0	1	0	0	0	0	NA	0	0	0	NA	0	NA	NA	0	NA	NA	0	0	0	NA	1	NA	NA	NA	NA	NA	NA	NA	0	OCO	Treated & sent home
1849	Mangochi	District	20	20-34	m	Sports	Student	Primary	1	NA	0	0	1	0	0	0	0	NA	0	0	0	NA	0	NA	NA	0	NA	NA	0	0	0	NA	1	NA	NA	NA	NA	NA	NA	NA	0	OCO	Treated & sent home
1850	Mangochi	District	20	20-34	m	Fall	Student	Primary	2	NA	0	0	1	0	0	0	0	NA	0	0	0	NA	0	NA	NA	0	NA	NA	0	0	0	NA	1	NA	NA	NA	NA	NA	NA	NA	0	OCO	Treated & sent home
1851	Mangochi	District	20	20-34	m	Fall	Student	Primary	1	NA	0	0	1	0	0	0	0	NA	0	0	0	NA	0	NA	NA	0	NA	NA	0	0	0	NA	1	NA	NA	NA	NA	NA	NA	NA	0	OCO	Treated & sent home
1852	Mangochi	District	20	20-34	m	Fall	Student	Primary	1	NA	0	0	1	0	0	0	0	NA	0	0	0	NA	0	NA	NA	0	NA	NA	0	0	0	NA	1	NA	NA	NA	NA	NA	NA	NA	0	OCO	Treated & sent home
1853	Blantyre	Central	20	20-34	m	Fall	Student	Primary	1	NA	0	0	1	0	0	0	0	NA	0	0	0	NA	0	NA	NA	0	NA	NA	0	0	0	NA	1	NA	NA	NA	NA	NA	NA	NA	0	OCO	Treated & sent home
1854	Blantyre	Central	20	20-34	m	Fall	Student	NA	2	2	0	0	1	0	0	0	0	NA	0	0	0	NA	0	NA	NA	0	NA	NA	0	0	0	NA	1	NA	NA	NA	NA	NA	NA	NA	0	OCO	Admitted
1855	Lilongwe	Central	20	20-34	f	Fall	Student	Primary	1	NA	0	0	1	0	0	0	0	NA	0	0	0	NA	0	NA	NA	0	NA	NA	0	0	0	NA	1	NA	NA	NA	NA	NA	NA	NA	0	OCO	Treated & sent home
1856	Blantyre	Central	20	20-34	m	Fall	Student	Primary	1	NA	0	0	1	0	0	0	0	NA	0	0	0	NA	0	NA	NA	0	NA	NA	0	0	0	NA	1	NA	NA	NA	NA	NA	NA	NA	0	OCO	Treated & sent home
1857	Blantyre	Central	20	20-34	m	Fall	Student	NA	NA	NA	0	0	1	0	0	0	0	NA	0	0	0	NA	0	NA	NA	0	NA	NA	0	0	0	NA	1	NA	NA	NA	NA	NA	NA	NA	0	OCO	Admitted
1858	Lilongwe	Central	20	20-34	m	Sports	Student	Primary	1	NA	0	0	1	0	0	0	0	NA	0	0	0	NA	0	NA	NA	0	NA	NA	0	0	0	NA	1	NA	NA	NA	NA	NA	NA	NA	0	OCO	Treated & sent home
1859	Lilongwe	Central	20	20-34	m	Fall	Student	Primary	1	NA	0	0	1	0	0	0	0	NA	0	0	0	NA	0	NA	NA	0	NA	NA	0	0	0	NA	1	NA	NA	NA	NA	NA	NA	NA	0	OCO	Treated & sent home
1860	Blantyre	Central	20	20-34	m	Fall	Student	Primary	1	NA	0	0	1	0	0	0	0	NA	0	0	0	NA	0	NA	NA	0	NA	NA	0	0	0	NA	1	NA	NA	NA	NA	NA	NA	NA	0	OCO	Treated & sent home
1861	Blantyre	Central	20	20-34	m	Fall	Student	Secondary	1	NA	0	0	1	0	0	0	0	NA	0	0	0	NA	0	NA	NA	0	NA	NA	0	0	0	NA	1	NA	NA	NA	NA	NA	NA	NA	0	OCO	Treated & sent home
1862	Blantyre	Central	20	20-34	m	Fall	Student	Primary	1	NA	0	0	1	0	0	0	0	NA	0	0	0	NA	0	NA	NA	0	NA	NA	0	0	0	NA	1	NA	NA	NA	NA	NA	NA	NA	0	OCO	Treated & sent home
1863	Nkhata Bay	NA	20	20-34	m	Fall	Student	Secondary	1	NA	0	0	1	0	0	0	0	NA	0	0	0	NA	0	NA	NA	0	NA	NA	0	0	0	NA	1	NA	NA	NA	NA	NA	NA	NA	0	OCO	Admitted
1864	Nkhata Bay	NA	20	20-34	m	Fall	Minor/Child	Primary	1	NA	0	0	1	0	0	0	0	NA	0	0	0	NA	0	NA	NA	0	NA	NA	0	0	0	NA	1	NA	NA	NA	NA	NA	NA	NA	0	OCO	Admitted
1865	Blantyre	Central	20	20-34	m	Fall	Minor/Child	Primary	1	NA	0	0	1	0	0	0	0	NA	0	0	0	NA	0	NA	NA	0	NA	NA	0	0	0	NA	1	NA	NA	NA	NA	NA	NA	NA	0	OCO	Treated & sent home
1866	Blantyre	Central	20	20-34	m	Fall	Minor/Child	Primary	1	NA	0	0	1	0	0	0	0	NA	0	0	0	NA	0	NA	NA	0	NA	NA	0	0	0	NA	1	NA	NA	NA	NA	NA	NA	NA	0	OCO	Treated & sent home
1867	Blantyre	Central	20	20-34	m	Traffic-related	Small Scale Business	Secondary	2	NA	0	0	1	0	0	0	0	NA	0	0	0	NA	0	NA	NA	0	NA	NA	0	0	0	NA	1	NA	NA	NA	NA	NA	NA	NA	0	Orthopaedic Surgeon	Admitted
1868	Blantyre	Central	20	20-34	m	Fall	Farmer	Secondary	1	NA	0	0	1	0	0	0	0	NA	0	0	0	NA	0	NA	NA	0	NA	NA	0	0	0	NA	1	NA	NA	NA	NA	NA	NA	NA	0	OCO	Treated & sent home
1869	Blantyre	Central	20	20-34	m	Fall	Student	Primary	1	NA	0	0	1	0	0	0	0	NA	0	0	0	NA	0	NA	NA	0	NA	NA	0	0	0	NA	1	NA	NA	NA	NA	NA	NA	NA	0	OCO	Treated & sent home
1870	Blantyre	Central	20	20-34	m	Fall	Student	Secondary	1	NA	0	0	1	0	0	0	0	NA	0	0	0	NA	0	NA	NA	0	NA	NA	0	0	0	NA	1	NA	NA	NA	NA	NA	NA	NA	0	OCO	Treated & sent home
1871	Blantyre	Central	20	20-34	m	Sports	Student	Primary	1	NA	0	0	1	0	0	0	0	NA	0	0	0	NA	0	NA	NA	0	NA	NA	0	0	0	NA	1	NA	NA	NA	NA	NA	NA	NA	0	OCO	Treated & sent home
1872	Lilongwe	Central	20	20-34	m	NA	Student	Secondary	2	NA	0	0	1	0	0	0	0	NA	0	0	0	NA	0	NA	NA	0	NA	NA	0	0	0	NA	1	NA	NA	NA	NA	NA	NA	NA	0	OCO	Treated & sent home
1873	Lilongwe	Central	20	20-34	m	Fall	Student	Secondary	2	NA	0	0	1	0	0	0	0	NA	0	0	0	NA	0	NA	NA	0	NA	NA	0	0	0	NA	1	NA	NA	NA	NA	NA	NA	NA	0	OCO	Treated & sent home
1874	Lilongwe	Central	20	20-34	m	Fall	Student	Primary	1	2	0	0	1	0	0	0	0	NA	0	0	0	NA	0	NA	NA	0	NA	NA	0	0	0	NA	1	NA	NA	NA	NA	NA	NA	NA	0	OCO	Treated & sent home
1875	Mangochi	District	20	20-34	m	Fall	Student	Primary	1	NA	0	0	1	0	0	0	0	NA	0	0	0	NA	0	NA	NA	0	NA	NA	0	0	0	NA	1	NA	NA	NA	NA	NA	NA	NA	0	OCO	Treated & sent home
1876	Blantyre	Central	15	19-Oct	m	Fall	Student	No schooling/Pre school/Vocational	1	NA	0	0	1	0	0	0	0	NA	0	0	0	NA	0	NA	NA	0	NA	NA	0	0	0	NA	1	NA	NA	NA	NA	NA	NA	NA	0	OCO	Treated & sent home
1877	Lilongwe	Central	15	19-Oct	m	Fall	Student	Primary	2	NA	0	0	1	0	0	0	0	NA	0	0	0	NA	0	NA	NA	0	NA	NA	0	0	0	NA	1	NA	NA	NA	NA	NA	NA	NA	0	OCO	Treated & sent home
1878	Blantyre	Central	15	19-Oct	NA	Other	Student	Primary	1	NA	0	0	1	0	0	0	0	NA	0	0	0	NA	0	NA	NA	0	NA	NA	0	0	0	NA	1	NA	NA	NA	NA	NA	NA	NA	0	OCO	Treated & sent home
1879	Blantyre	Central	15	19-Oct	f	Fall	Student	No schooling/Pre school/Vocational	NA	NA	0	0	1	0	0	0	0	NA	0	0	0	NA	0	NA	NA	0	NA	NA	0	0	0	NA	1	NA	NA	NA	NA	NA	NA	NA	0	OCO	Admitted
1880	Blantyre	Central	15	19-Oct	m	Fall	Student	Primary	1	NA	0	0	1	0	0	0	0	NA	0	0	0	NA	0	NA	NA	0	NA	NA	0	0	0	NA	1	NA	NA	NA	NA	NA	NA	NA	0	OCO	Treated & sent home
1881	Blantyre	Central	15	19-Oct	m	Fall	Student	No schooling/Pre school/Vocational	NA	NA	0	0	1	0	0	0	0	NA	0	0	0	NA	0	NA	NA	0	NA	NA	0	0	0	NA	1	NA	NA	NA	NA	NA	NA	NA	0	OCO	Admitted
1882	Blantyre	Central	15	19-Oct	m	Fall	Student	No schooling/Pre school/Vocational	NA	NA	0	0	1	0	0	0	0	NA	0	0	0	NA	0	NA	NA	0	NA	NA	0	0	0	NA	1	NA	NA	NA	NA	NA	NA	NA	0	OCO	Admitted
1883	Blantyre	Central	15	19-Oct	m	Fall	Student	Secondary	1	NA	0	0	1	0	0	0	0	NA	0	0	0	NA	0	NA	NA	0	NA	NA	0	0	0	NA	1	NA	NA	NA	NA	NA	NA	NA	0	OCO	Admitted
1884	Lilongwe	Central	15	19-Oct	m	Fall	Student	Primary	2	NA	0	0	1	0	0	0	0	NA	0	0	0	NA	0	NA	NA	0	NA	NA	0	0	0	NA	1	NA	NA	NA	NA	NA	NA	NA	0	OCO	Treated & sent home
1885	Blantyre	Central	15	19-Oct	f	Fall	Minor/Child	Primary	1	NA	0	0	1	0	0	0	0	NA	0	0	0	NA	0	NA	NA	0	NA	NA	0	0	0	NA	1	NA	NA	NA	NA	NA	NA	NA	0	OCO	Treated & sent home
1886	Nkhata Bay	NA	15	19-Oct	m	Fall	Minor/Child	Primary	1	NA	0	0	1	0	0	0	0	NA	0	0	0	NA	0	NA	NA	0	NA	NA	0	0	0	NA	1	NA	NA	NA	NA	NA	NA	NA	0	OCO	Admitted
1887	Blantyre	Central	15	19-Oct	f	Fall	Self-employed	Primary	1	NA	0	0	1	0	0	0	0	NA	0	0	0	NA	0	NA	NA	0	NA	NA	0	0	0	NA	1	NA	NA	NA	NA	NA	NA	NA	0	OCO	Treated & sent home
1888	Blantyre	Central	15	19-Oct	m	Fall	Farmer	Primary	1	NA	0	0	1	0	0	0	0	NA	0	0	0	NA	0	NA	NA	0	NA	NA	0	0	0	NA	1	NA	NA	NA	NA	NA	NA	NA	0	OCO	Treated & sent home
1889	Blantyre	Central	15	19-Oct	m	Fall	Student	Primary	1	NA	0	0	1	0	0	0	0	NA	0	0	0	NA	0	NA	NA	0	NA	NA	0	0	0	NA	1	NA	NA	NA	NA	NA	NA	NA	0	OCO	Treated & sent home
1890	Lilongwe	Central	15	19-Oct	m	Fall	Student	Primary	1	NA	0	0	1	0	0	0	0	NA	0	0	0	NA	0	NA	NA	0	NA	NA	0	0	0	NA	1	NA	NA	NA	NA	NA	NA	NA	0	OCO	Admitted
1891	Lilongwe	Central	15	19-Oct	m	Sports	Student	Primary	2	NA	0	0	1	0	0	0	0	NA	0	0	0	NA	0	NA	NA	0	NA	NA	0	0	0	NA	1	NA	NA	NA	NA	NA	NA	NA	0	OCO	Treated & sent home
1892	Blantyre	Central	15	19-Oct	m	Fall	Student	Secondary	1	NA	0	0	1	0	0	0	0	NA	0	0	0	NA	0	NA	NA	0	NA	NA	0	0	0	NA	1	NA	NA	NA	NA	NA	NA	NA	0	OCO	Treated & sent home
1893	Lilongwe	Central	15	19-Oct	m	Sports	Student	Secondary	1	2	0	0	1	0	0	0	0	NA	0	0	0	NA	0	NA	NA	0	NA	NA	0	0	0	NA	1	NA	NA	NA	NA	NA	NA	NA	0	OCO	Treated & sent home
1894	Blantyre	Central	15	19-Oct	f	Fall	Student	Secondary	1	NA	0	0	1	0	0	0	0	NA	0	0	0	NA	0	NA	NA	0	NA	NA	0	0	0	NA	1	NA	NA	NA	NA	NA	NA	NA	0	OCO	Treated & sent home
1895	Lilongwe	Central	15	19-Oct	m	Fall	Student	Primary	2	NA	0	0	1	0	0	0	0	NA	0	0	0	NA	0	NA	NA	0	NA	NA	0	0	0	NA	1	NA	NA	NA	NA	NA	NA	NA	0	OCO	Treated & sent home
1896	Mangochi	District	15	19-Oct	m	Fall	Student	Primary	2	NA	0	0	1	0	0	0	0	NA	0	0	0	NA	0	NA	NA	0	NA	NA	0	0	0	NA	1	NA	NA	NA	NA	NA	NA	NA	0	OCO	Treated & sent home
1897	Mangochi	District	15	19-Oct	m	Fall	Student	Primary	2	NA	0	0	1	0	0	0	0	NA	0	0	0	NA	0	NA	NA	0	NA	NA	0	0	0	NA	1	NA	NA	NA	NA	NA	NA	NA	0	OCO	Treated & sent home
1898	Mangochi	District	15	19-Oct	m	Traffic-related	Student	Primary	2	NA	0	0	1	0	0	0	0	NA	0	0	0	NA	0	NA	NA	0	NA	NA	0	0	0	NA	1	NA	NA	NA	NA	NA	NA	NA	0	OCO	Treated & sent home
1899	Mangochi	District	15	19-Oct	m	Sports	Student	Primary	1	NA	0	0	1	0	0	0	0	NA	0	0	0	NA	0	NA	NA	0	NA	NA	0	0	0	NA	1	NA	NA	NA	NA	NA	NA	NA	0	OCO	Treated & sent home
1900	Nkhata Bay	NA	15	19-Oct	m	Fall	Student	Primary	1	NA	0	0	1	0	0	0	0	NA	0	0	0	NA	0	NA	NA	0	NA	NA	0	0	0	NA	1	NA	NA	NA	NA	NA	NA	NA	0	OCO	Admitted
1901	Mangochi	District	15	19-Oct	m	Traffic-related	Student	Primary	1	NA	0	0	1	0	0	0	0	NA	0	0	0	NA	0	NA	NA	0	NA	NA	0	0	0	NA	1	NA	NA	NA	NA	NA	NA	NA	0	OCO	Treated & sent home
1902	Mangochi	District	15	19-Oct	m	Sports	Student	Primary	1	NA	0	0	1	0	0	0	0	NA	0	0	0	NA	0	NA	NA	0	NA	NA	0	0	0	NA	1	NA	NA	NA	NA	NA	NA	NA	0	OCO	Treated & sent home
1903	Mangochi	District	15	19-Oct	m	Sports	Student	Primary	1	NA	0	0	1	0	0	0	0	NA	0	0	0	NA	0	NA	NA	0	NA	NA	0	0	0	NA	1	NA	NA	NA	NA	NA	NA	NA	0	OCO	Treated & sent home
1904	Mangochi	District	15	19-Oct	m	Sports	Student	Primary	2	NA	0	0	1	0	0	0	0	NA	0	0	0	NA	0	NA	NA	0	NA	NA	0	0	0	NA	1	NA	NA	NA	NA	NA	NA	NA	0	OCO	Treated & sent home
1905	Blantyre	Central	15	19-Oct	m	Sports	Student	Secondary	1	NA	0	0	1	0	0	0	0	NA	0	0	0	NA	0	NA	NA	0	NA	NA	0	0	0	NA	1	NA	NA	NA	NA	NA	NA	NA	0	OCO	Treated & sent home
1906	Lilongwe	Central	15	19-Oct	m	Fall	Student	Primary	1	2	0	0	1	0	0	0	0	NA	0	0	0	NA	0	NA	NA	0	NA	NA	0	0	0	NA	1	NA	NA	NA	NA	NA	NA	NA	0	OCO	Treated & sent home
1907	Mangochi	District	15	19-Oct	m	Sports	Student	Secondary	2	NA	0	0	1	0	0	0	0	NA	0	0	0	NA	0	NA	NA	0	NA	NA	0	0	0	NA	1	NA	NA	NA	NA	NA	NA	NA	0	OCO	Treated & sent home
1908	Mangochi	District	15	19-Oct	m	Sports	Student	Secondary	2	NA	0	0	1	0	0	0	0	NA	0	0	0	NA	0	NA	NA	0	NA	NA	0	0	0	NA	1	NA	NA	NA	NA	NA	NA	NA	0	OCO	Treated & sent home
1909	Lilongwe	Central	15	19-Oct	m	Fall	Student	Secondary	1	2	0	0	1	0	0	0	0	NA	0	0	0	NA	0	NA	NA	0	NA	NA	0	0	0	NA	1	NA	NA	NA	NA	NA	NA	NA	0	OCO	Treated & sent home
1910	Blantyre	Central	15	19-Oct	f	Fall	Student	No schooling/Pre school/Vocational	1	NA	0	0	1	0	0	0	0	NA	0	0	0	NA	0	NA	NA	0	NA	NA	0	0	0	NA	1	NA	NA	NA	NA	NA	NA	NA	0	OCO	Treated & sent home
1911	Lilongwe	Central	15	19-Oct	m	Sports	Student	Primary	1	2	0	0	1	0	0	0	0	NA	0	0	0	NA	0	NA	NA	0	NA	NA	0	0	0	NA	1	NA	NA	NA	NA	NA	NA	NA	0	OCO	Treated & sent home
1912	Blantyre	Central	15	19-Oct	m	Fall	Student	Primary	1	NA	0	0	1	0	0	0	0	NA	0	0	0	NA	0	NA	NA	0	NA	NA	0	0	0	NA	1	NA	NA	NA	NA	NA	NA	NA	0	OCO	Treated & sent home
1913	Lilongwe	Central	15	19-Oct	m	Fall	Student	Primary	1	2	0	0	1	0	0	0	0	NA	0	0	0	NA	0	NA	NA	0	NA	NA	0	0	0	NA	1	NA	NA	NA	NA	NA	NA	NA	0	OCO	Treated & sent home
1914	Lilongwe	Central	15	19-Oct	m	Sports	Student	Primary	1	2	0	0	1	0	0	0	0	NA	0	0	0	NA	0	NA	NA	0	NA	NA	0	0	0	NA	1	NA	NA	NA	NA	NA	NA	NA	0	OCO	Treated & sent home
1915	Lilongwe	Central	15	19-Oct	m	Fall	Student	Primary	1	2	0	0	1	0	0	0	0	NA	0	0	0	NA	0	NA	NA	0	NA	NA	0	0	0	NA	1	NA	NA	NA	NA	NA	NA	NA	0	OCO	Treated & sent home
1916	Lilongwe	Central	15	19-Oct	m	Fall	Student	Primary	1	2	0	0	1	0	0	0	0	NA	0	0	0	NA	0	NA	NA	0	NA	NA	0	0	0	NA	1	NA	NA	NA	NA	NA	NA	NA	0	OCO	Treated & sent home
1917	Blantyre	Central	15	19-Oct	f	Traffic-related	Student	Primary	2	2	0	0	1	0	0	0	0	NA	0	0	0	NA	0	NA	NA	0	NA	NA	0	0	0	NA	1	NA	NA	NA	NA	NA	NA	NA	0	OCO	Admitted
1918	Blantyre	Central	15	19-Oct	m	Fall	Student	Primary	2	2	0	0	1	0	0	0	0	NA	0	0	0	NA	0	NA	NA	0	NA	NA	0	0	0	NA	1	NA	NA	NA	NA	NA	NA	NA	0	Surgical Registrar	Admitted
1919	Lilongwe	Central	15	19-Oct	m	Sports	Student	Primary	1	NA	0	0	1	0	0	0	0	NA	0	0	0	NA	0	NA	NA	0	NA	NA	0	0	0	NA	1	NA	NA	NA	NA	NA	NA	NA	0	OCO	Treated & sent home
1920	Lilongwe	Central	15	19-Oct	f	NA	NA	NA	1	NA	0	0	1	0	0	0	0	NA	0	0	0	NA	0	NA	NA	0	NA	NA	0	0	0	NA	1	NA	NA	NA	NA	NA	NA	NA	0	OCO	Admitted
1921	Blantyre	Central	15	19-Oct	m	Assault/Domestic violence	Student	Primary	NA	NA	0	0	1	0	0	0	0	NA	0	0	0	NA	0	NA	NA	0	NA	NA	0	0	0	NA	1	NA	NA	NA	NA	NA	NA	NA	0	OCO	Admitted
1922	Blantyre	Central	15	19-Oct	m	Fall	Student	Primary	1	NA	0	0	1	0	0	0	0	NA	0	0	0	NA	0	NA	NA	0	NA	NA	0	0	0	NA	1	NA	NA	NA	NA	NA	NA	NA	0	OCO	Treated & sent home
1923	Blantyre	Central	15	19-Oct	m	Fall	Student	Primary	1	NA	0	0	1	0	0	0	0	NA	0	0	0	NA	0	NA	NA	0	NA	NA	0	0	0	NA	1	NA	NA	NA	NA	NA	NA	NA	0	OCO	Treated & sent home
1924	Lilongwe	Central	15	19-Oct	m	Fall	Student	Primary	2	NA	0	0	1	0	0	0	0	NA	0	0	0	NA	0	NA	NA	0	NA	NA	0	0	0	NA	1	NA	NA	NA	NA	NA	NA	NA	0	OCO	Treated & sent home
1925	Lilongwe	Central	15	19-Oct	m	Traffic-related	Student	Primary	2	NA	0	0	1	0	0	0	0	NA	0	0	0	NA	0	NA	NA	0	NA	NA	0	0	0	NA	1	NA	NA	NA	NA	NA	NA	NA	0	OCO	Treated & sent home
1926	Lilongwe	Central	15	19-Oct	m	Sports	Student	Primary	2	NA	0	0	1	0	0	0	0	NA	0	0	0	NA	0	NA	NA	0	NA	NA	0	0	0	NA	1	NA	NA	NA	NA	NA	NA	NA	0	OCO	Treated & sent home
1927	Blantyre	Central	15	19-Oct	f	Fall	Minor/Child	Primary	1	NA	0	0	1	0	0	0	0	NA	0	0	0	NA	0	NA	NA	0	NA	NA	0	0	0	NA	1	NA	NA	NA	NA	NA	NA	NA	0	OCO	Treated & sent home
1928	Blantyre	Central	15	19-Oct	m	Sports	Minor/Child	Primary	1	NA	0	0	1	0	0	0	0	NA	0	0	0	NA	0	NA	NA	0	NA	NA	0	0	0	NA	1	NA	NA	NA	NA	NA	NA	NA	0	OCO	Treated & sent home
1929	Blantyre	Central	15	19-Oct	m	Fall	Minor/Child	Primary	1	NA	0	0	1	0	0	0	0	NA	0	0	0	NA	0	NA	NA	0	NA	NA	0	0	0	NA	1	NA	NA	NA	NA	NA	NA	NA	0	OCO	Treated & sent home
1930	Blantyre	Central	15	19-Oct	f	Fall	NA	Primary	1	NA	0	0	1	0	0	0	0	NA	0	0	0	NA	0	NA	NA	0	NA	NA	0	0	0	NA	1	NA	NA	NA	NA	NA	NA	NA	0	OCO	Treated & sent home
1931	Nkhata Bay	NA	15	19-Oct	m	Sports	Student	Primary	2	NA	0	0	1	0	0	0	0	NA	0	0	0	NA	0	NA	NA	0	NA	NA	0	0	0	NA	1	NA	NA	NA	NA	NA	NA	NA	0	OCO	Admitted
1932	Blantyre	Central	15	19-Oct	m	Fall	Student	Primary	1	NA	0	0	1	0	0	0	0	NA	0	0	0	NA	0	NA	NA	0	NA	NA	0	0	0	NA	1	NA	NA	NA	NA	NA	NA	NA	0	OCO	Treated & sent home
1933	Lilongwe	Central	15	19-Oct	m	Sports	Student	Primary	1	2	0	0	1	0	0	0	0	NA	0	0	0	NA	0	NA	NA	0	NA	NA	0	0	0	NA	1	NA	NA	NA	NA	NA	NA	NA	0	OCO	Treated & sent home
1934	Lilongwe	Central	15	19-Oct	m	Fall	Student	Primary	1	2	0	0	1	0	0	0	0	NA	0	0	0	NA	0	NA	NA	0	NA	NA	0	0	0	NA	1	NA	NA	NA	NA	NA	NA	NA	0	OCO	Treated & sent home
1935	Blantyre	Central	15	19-Oct	m	Fall	Student	Primary	1	NA	0	0	1	0	0	0	0	NA	0	0	0	NA	0	NA	NA	0	NA	NA	0	0	0	NA	1	NA	NA	NA	NA	NA	NA	NA	0	OCO	Treated & sent home
1936	Lilongwe	Central	15	19-Oct	m	Sports	Student	Primary	1	NA	0	0	1	0	0	0	0	NA	0	0	0	NA	0	NA	NA	0	NA	NA	0	0	0	NA	1	NA	NA	NA	NA	NA	NA	1	0	Orthopaedic Registrar	Admitted
1937	Blantyre	Central	15	19-Oct	m	Fall	Student	Primary	1	NA	0	0	1	0	0	0	0	NA	0	0	0	NA	0	NA	NA	0	NA	NA	0	0	0	NA	1	NA	NA	NA	NA	NA	NA	NA	0	OCO	Treated & sent home
1938	Blantyre	Central	15	19-Oct	m	Fall	Student	Primary	1	NA	0	0	1	0	0	0	0	NA	0	0	0	NA	0	NA	NA	0	1	NA	0	0	0	NA	1	NA	NA	NA	NA	NA	NA	NA	0	OCO	Treated & sent home
1939	Lilongwe	Central	15	19-Oct	m	Fall	Student	Primary	1	2	0	0	1	0	0	0	0	NA	0	0	0	NA	0	NA	NA	0	NA	NA	0	0	0	NA	1	NA	NA	NA	NA	NA	NA	NA	0	OCO	Treated & sent home
1940	Lilongwe	Central	15	19-Oct	f	Fall	Student	Primary	2	NA	0	0	1	0	0	0	0	NA	0	0	0	NA	0	NA	NA	0	NA	NA	0	0	0	NA	1	NA	NA	NA	NA	NA	NA	NA	0	OCO	Treated & sent home
1941	Lilongwe	Central	15	19-Oct	m	Fall	Student	Primary	2	NA	0	0	1	0	0	0	0	NA	0	0	0	NA	0	NA	NA	0	NA	NA	0	0	0	NA	1	NA	NA	NA	NA	NA	NA	NA	0	OCO	Treated & sent home
1942	Lilongwe	Central	15	19-Oct	m	Fall	Student	Primary	2	NA	0	0	1	0	0	0	0	NA	0	0	0	NA	0	NA	NA	0	NA	NA	0	0	0	NA	1	NA	NA	NA	NA	NA	NA	NA	0	OCO	Treated & sent home
1943	Blantyre	Central	15	19-Oct	m	Fall	Student	Primary	2	NA	0	0	1	0	0	0	0	NA	0	0	0	NA	0	NA	NA	0	NA	NA	0	0	0	NA	1	NA	NA	NA	NA	NA	NA	NA	0	OCO	Treated & sent home
1944	Mangochi	District	15	19-Oct	m	Fall	Student	Primary	1	NA	0	0	1	0	0	0	0	NA	0	0	0	NA	0	NA	NA	0	NA	NA	0	0	0	NA	1	NA	NA	NA	NA	NA	NA	NA	0	OCO	Treated & sent home
1945	Mangochi	District	15	19-Oct	m	Fall	Student	Primary	1	NA	0	0	1	0	0	0	0	NA	0	0	0	NA	0	NA	NA	0	NA	NA	0	0	0	NA	1	NA	NA	NA	NA	NA	NA	NA	0	OCO	Treated & sent home
1946	Mangochi	District	15	19-Oct	m	Sports	Student	Primary	1	NA	0	0	1	0	0	0	0	NA	0	0	0	NA	0	NA	NA	0	NA	NA	0	0	0	NA	1	NA	NA	NA	NA	NA	NA	NA	0	OCO	Treated & sent home
1947	Mangochi	District	15	19-Oct	m	Fall	Student	Primary	2	NA	0	0	1	0	0	0	0	NA	0	0	0	NA	0	NA	NA	0	NA	NA	0	0	0	NA	1	NA	NA	NA	NA	NA	NA	NA	0	OCO	Treated & sent home
1948	Mangochi	District	15	19-Oct	m	Fall	Student	Primary	1	NA	0	0	1	0	0	0	0	NA	0	0	0	NA	0	NA	NA	0	NA	NA	0	0	0	NA	1	NA	NA	NA	NA	NA	NA	NA	0	OCO	Treated & sent home
1949	Blantyre	Central	15	19-Oct	m	Fall	Minor/Child	Primary	1	NA	0	0	1	0	0	0	0	NA	0	0	0	NA	0	NA	NA	0	NA	NA	0	0	0	NA	1	NA	NA	NA	NA	NA	NA	NA	0	OCO	Admitted
1950	Blantyre	Central	15	19-Oct	m	Fall	Minor/Child	Primary	1	NA	0	0	1	0	0	0	0	NA	0	0	0	NA	0	NA	NA	0	NA	NA	0	0	0	NA	1	NA	NA	NA	NA	NA	NA	NA	0	OCO	Admitted
1951	Lilongwe	Central	15	19-Oct	m	Fall	Minor/Child	Primary	2	NA	0	0	1	0	0	0	0	NA	0	0	0	NA	0	NA	NA	0	NA	NA	0	0	0	NA	1	NA	NA	NA	NA	NA	NA	NA	0	OCO	Treated & sent home
1952	Blantyre	Central	15	19-Oct	m	Fall	NA	NA	2	NA	0	0	1	0	0	0	0	NA	0	0	0	NA	0	NA	NA	0	NA	NA	0	0	0	NA	1	NA	NA	NA	NA	NA	NA	NA	0	OCO	Admitted
1953	Nkhata Bay	NA	15	19-Oct	m	Fall	Student	Primary	1	NA	0	0	1	0	0	0	0	NA	0	0	0	NA	0	NA	NA	0	NA	NA	0	0	0	NA	1	NA	NA	NA	NA	NA	NA	NA	0	OCO	Admitted
1954	Nkhata Bay	NA	15	19-Oct	m	Fall	Student	Primary	2	NA	0	0	1	0	0	0	0	NA	0	0	0	NA	0	NA	NA	0	NA	NA	0	0	0	NA	1	NA	NA	NA	NA	NA	NA	NA	0	OCO	Admitted
1955	Lilongwe	Central	15	19-Oct	m	Assault/Domestic violence	Student	Primary	1	2	0	0	1	0	0	0	0	NA	0	0	0	NA	0	NA	NA	0	NA	NA	0	0	0	NA	1	NA	NA	NA	NA	NA	NA	NA	0	OCO	Treated & sent home
1956	Blantyre	Central	15	19-Oct	m	Fall	Student	Primary	1	NA	0	0	1	0	0	0	0	NA	0	0	0	NA	0	NA	NA	0	NA	NA	0	0	0	NA	1	NA	NA	NA	NA	NA	NA	NA	0	OCO	Treated & sent home
1957	Blantyre	Central	15	19-Oct	f	Fall	Student	Primary	1	NA	0	0	1	0	0	0	0	NA	0	0	0	NA	0	NA	NA	0	NA	NA	0	0	0	NA	1	NA	NA	NA	NA	NA	NA	NA	0	OCO	Treated & sent home
1958	Blantyre	Central	15	19-Oct	m	Fall	Student	Primary	1	NA	0	0	1	0	0	0	0	NA	0	0	0	NA	0	NA	NA	0	NA	NA	0	0	0	NA	1	NA	NA	NA	NA	NA	NA	NA	0	OCO	Treated & sent home
1959	Lilongwe	Central	15	19-Oct	f	Fall	Student	Primary	1	2	0	0	1	0	0	0	0	NA	0	0	0	NA	0	NA	NA	0	NA	NA	0	0	0	NA	1	NA	NA	NA	NA	NA	NA	NA	0	OCO	Treated & sent home
1960	Mangochi	District	15	19-Oct	m	Fall	Student	Primary	2	NA	0	0	1	0	0	0	0	NA	0	0	0	NA	0	NA	NA	0	NA	NA	0	0	0	NA	1	NA	NA	NA	NA	NA	NA	NA	0	OCO	Treated & sent home
1961	Mangochi	District	15	19-Oct	m	Fall	Student	Primary	2	NA	0	0	1	0	0	0	0	NA	0	0	0	NA	0	NA	NA	0	NA	NA	0	0	0	NA	1	NA	NA	NA	NA	NA	NA	NA	0	OCO	Treated & sent home
1962	Nkhata Bay	NA	15	19-Oct	m	Fall	Student	Primary	1	NA	0	0	1	0	0	0	0	NA	0	0	0	NA	0	NA	NA	0	NA	NA	0	0	0	NA	1	NA	NA	NA	NA	NA	NA	NA	0	OCO	Admitted
1963	Blantyre	Central	15	19-Oct	m	Fall	Student	Primary	2	NA	0	0	1	0	0	0	0	NA	0	0	0	NA	0	NA	NA	0	NA	NA	0	0	0	NA	1	NA	NA	NA	NA	NA	NA	NA	0	OCO	Treated & sent home
1964	Blantyre	Central	15	19-Oct	m	Fall	Student	Primary	1	NA	0	0	1	0	0	0	0	NA	0	0	0	NA	0	NA	NA	0	NA	NA	0	0	0	NA	1	NA	NA	NA	NA	NA	NA	NA	0	OCO	Admitted
1965	Blantyre	Central	15	19-Oct	f	Fall	Student	NA	2	NA	0	0	1	0	0	0	0	NA	0	0	0	NA	0	NA	NA	0	NA	NA	0	0	0	NA	1	NA	NA	NA	NA	NA	NA	NA	0	OCO	Admitted
1966	Blantyre	Central	15	19-Oct	m	Fall	Student	NA	1	NA	0	0	1	0	0	0	0	NA	0	0	0	NA	0	NA	NA	0	NA	NA	0	0	0	NA	1	NA	NA	NA	NA	NA	NA	NA	0	OCO	Treated & sent home
1967	Blantyre	Central	15	19-Oct	m	Fall	Student	Primary	1	NA	0	0	1	0	0	0	0	NA	0	0	0	NA	0	NA	NA	0	NA	NA	0	0	0	NA	1	NA	NA	NA	NA	NA	NA	NA	0	OCO	Treated & sent home
1968	Blantyre	Central	15	19-Oct	m	Fall	Student	Primary	NA	2	0	0	1	0	0	0	0	NA	0	0	0	NA	0	NA	NA	0	NA	NA	0	0	0	NA	1	NA	NA	NA	NA	NA	NA	NA	0	OCO	Admitted
1969	Blantyre	Central	15	19-Oct	m	Fall	Student	Primary	NA	NA	0	0	1	0	0	0	0	NA	0	0	0	NA	0	NA	NA	0	NA	NA	0	0	0	NA	1	NA	NA	NA	NA	NA	NA	NA	0	OCO	Admitted
1970	Blantyre	Central	15	19-Oct	m	Fall	Student	Primary	1	2	0	0	1	0	0	0	0	NA	0	0	0	NA	0	NA	NA	0	NA	NA	0	0	0	NA	1	NA	NA	NA	NA	NA	NA	NA	0	OCO	Admitted
1971	Lilongwe	Central	15	19-Oct	m	Fall	Student	Primary	1	NA	0	0	1	0	0	0	0	NA	0	0	0	NA	0	NA	NA	0	NA	NA	0	0	0	NA	1	NA	NA	NA	NA	NA	NA	NA	0	OCO	Admitted
1972	Blantyre	Central	15	19-Oct	m	Fall	Student	Primary	NA	2	0	0	1	0	0	0	0	NA	0	0	0	NA	0	NA	NA	0	NA	NA	0	0	0	NA	1	NA	NA	NA	NA	NA	NA	NA	0	OCO	Admitted
1973	Blantyre	Central	15	19-Oct	m	Fall	Student	Primary	NA	NA	0	0	1	0	0	0	0	NA	0	0	0	NA	0	NA	NA	0	NA	NA	0	0	0	NA	1	NA	NA	NA	NA	NA	NA	NA	0	OCO	Admitted
1974	Mangochi	District	15	19-Oct	m	Fall	Student	Primary	2	NA	0	0	1	0	0	0	0	NA	0	0	0	NA	0	NA	NA	0	NA	NA	0	0	0	NA	1	NA	NA	NA	NA	NA	NA	NA	0	OCO	Treated & sent home
1975	Mangochi	District	15	19-Oct	m	Sports	Student	Primary	2	NA	0	0	1	0	0	0	0	NA	0	0	0	NA	0	NA	NA	0	NA	NA	0	0	0	NA	1	NA	NA	NA	NA	NA	NA	NA	0	Trainee OCO	Admitted
1976	Nkhata Bay	NA	15	19-Oct	m	Fall	Student	NA	1	NA	0	0	1	0	0	0	0	NA	0	0	0	NA	0	NA	NA	0	NA	NA	0	0	0	NA	1	NA	NA	NA	NA	NA	NA	NA	0	OCO	Referred
1977	Blantyre	Central	15	19-Oct	m	Sports	Minor/Child	Primary	1	NA	0	0	1	0	0	0	0	NA	0	0	0	NA	0	NA	NA	0	NA	NA	0	0	0	NA	1	NA	NA	NA	NA	NA	NA	NA	0	OCO	Treated & sent home
1978	Blantyre	Central	15	19-Oct	m	Fall	Student	Primary	1	NA	0	0	1	0	0	0	0	NA	0	0	0	NA	0	NA	NA	0	NA	NA	0	0	0	NA	1	NA	NA	NA	NA	NA	NA	NA	0	OCO	Treated & sent home
1979	Lilongwe	Central	15	19-Oct	m	Fall	Student	Primary	2	NA	0	0	1	0	0	0	0	NA	0	0	0	NA	0	NA	NA	0	NA	NA	0	0	0	NA	1	NA	NA	NA	NA	NA	NA	NA	0	OCO	Treated & sent home
1980	Lilongwe	Central	15	19-Oct	m	Fall	Student	Primary	1	NA	0	0	1	0	0	0	0	NA	0	0	0	NA	0	NA	NA	0	NA	NA	0	0	0	NA	1	NA	NA	NA	NA	NA	NA	NA	0	OCO	Treated & sent home
1981	Lilongwe	Central	15	19-Oct	f	Fall	Student	Primary	2	NA	0	0	1	0	0	0	0	NA	0	0	0	NA	0	NA	NA	0	NA	NA	0	0	0	NA	1	NA	NA	NA	NA	NA	NA	NA	0	OCO	Treated & sent home
1982	Lilongwe	Central	15	19-Oct	f	Fall	Student	Primary	1	2	0	0	1	0	0	0	0	NA	0	0	0	NA	0	NA	NA	0	NA	NA	0	0	0	NA	1	NA	NA	NA	NA	NA	NA	NA	0	OCO	Treated & sent home
1983	Blantyre	Central	15	19-Oct	m	Fall	Student	Primary	1	NA	0	0	1	0	0	0	0	NA	0	0	0	NA	0	NA	NA	0	NA	NA	0	0	0	NA	1	NA	NA	NA	NA	NA	NA	NA	0	OCO	Treated & sent home
1984	Mangochi	District	15	19-Oct	f	Fall	Student	Primary	2	NA	0	0	1	0	0	0	0	NA	0	0	0	NA	0	NA	NA	0	NA	NA	0	0	0	NA	1	NA	NA	NA	NA	NA	NA	NA	0	OCO	Treated & sent home
1985	Mangochi	District	15	19-Oct	m	Traffic-related	Student	Primary	2	NA	0	0	1	0	0	0	0	NA	0	0	0	NA	0	NA	NA	0	NA	NA	0	0	0	NA	1	NA	NA	NA	NA	NA	NA	NA	0	OCO	Treated & sent home
1986	Mangochi	District	15	19-Oct	f	Fall	Student	Primary	1	NA	0	0	1	0	0	0	0	NA	0	0	0	NA	0	NA	NA	0	NA	NA	0	0	0	NA	1	NA	NA	NA	NA	NA	NA	NA	0	OCO	Treated & sent home
1987	Mangochi	District	15	19-Oct	m	Fall	Student	Primary	1	NA	0	0	1	0	0	0	0	NA	0	0	0	NA	0	NA	NA	0	NA	NA	0	0	0	NA	1	NA	NA	NA	NA	NA	NA	NA	0	OCO	Treated & sent home
1988	Mangochi	District	15	19-Oct	m	Sports	Student	Primary	1	NA	0	0	1	0	0	0	0	NA	0	0	0	NA	0	NA	NA	0	NA	NA	0	0	0	NA	1	NA	NA	NA	NA	NA	NA	NA	0	OCO	Treated & sent home
1989	Mangochi	District	15	19-Oct	m	Fall	Student	Primary	2	NA	0	0	1	0	0	0	0	NA	0	0	0	NA	0	NA	NA	0	NA	NA	0	0	0	NA	1	NA	NA	NA	NA	NA	NA	NA	0	OCO	Treated & sent home
1990	Mangochi	District	15	19-Oct	m	Assault/Domestic violence	Student	Primary	1	NA	0	0	1	0	0	0	0	NA	0	0	0	NA	0	NA	NA	0	NA	NA	0	0	0	NA	1	NA	NA	NA	NA	NA	NA	NA	0	OCO	Treated & sent home
1991	Mangochi	District	15	19-Oct	m	Sports	Student	Primary	1	NA	0	0	1	0	0	0	0	NA	0	0	0	NA	0	NA	NA	0	NA	NA	0	0	0	NA	1	NA	NA	NA	NA	NA	NA	NA	0	OCO	Treated & sent home
1992	Mangochi	District	15	19-Oct	f	Sports	Student	Primary	2	NA	0	0	1	0	0	0	0	NA	0	0	0	NA	0	NA	NA	0	NA	NA	0	0	0	NA	1	NA	NA	NA	NA	NA	NA	NA	0	OCO	Treated & sent home
1993	Mangochi	District	15	19-Oct	m	Fall	Student	Primary	2	NA	0	0	1	0	0	0	0	NA	0	0	0	NA	0	NA	NA	0	NA	NA	0	0	0	NA	1	NA	NA	NA	NA	NA	NA	NA	0	OCO	Treated & sent home
1994	Mangochi	District	15	19-Oct	m	Fall	Student	Primary	2	NA	0	0	1	0	0	0	0	NA	0	0	0	NA	0	NA	NA	0	NA	NA	0	0	0	NA	1	NA	NA	NA	NA	NA	NA	NA	0	OCO	Treated & sent home
1995	Blantyre	Central	15	19-Oct	m	Fall	Minor/Child	No schooling/Pre school/Vocational	1	NA	0	0	1	0	0	0	0	NA	0	0	0	NA	0	NA	NA	0	NA	NA	0	0	0	NA	1	NA	NA	NA	NA	NA	NA	NA	0	OCO	Treated & sent home
1996	Blantyre	Central	15	19-Oct	f	Fall	Minor/Child	Primary	1	NA	0	0	1	0	0	0	0	NA	0	0	0	NA	0	NA	NA	0	NA	NA	0	0	0	NA	1	NA	NA	NA	NA	NA	NA	NA	0	OCO	Admitted
1997	Blantyre	Central	15	19-Oct	f	Fall	Minor/Child	Primary	1	NA	0	0	1	0	0	0	0	NA	0	0	0	NA	0	NA	NA	0	NA	NA	0	0	0	NA	1	NA	NA	NA	NA	NA	NA	NA	0	OCO	Admitted
1998	Blantyre	Central	15	19-Oct	m	Fall	Minor/Child	Primary	2	NA	0	0	1	0	0	0	0	NA	0	0	0	NA	0	NA	NA	0	NA	NA	0	0	0	NA	1	NA	NA	NA	NA	NA	NA	NA	0	OCO	Admitted
1999	Blantyre	Central	15	19-Oct	m	Fall	Minor/Child	Primary	2	NA	0	0	1	0	0	0	0	NA	0	0	0	NA	0	NA	NA	0	NA	NA	0	0	0	NA	1	NA	NA	NA	NA	NA	NA	NA	0	OCO	Admitted
[truncated: 21,735 more rows]
